# Supplementary material for: Chromosome 8p engineering reveals increased metastatic potential targetable by patient-specific synthetic lethality in liver cancer
Source: Sci Adv. 2023 Dec 22;9(51):eadh1442. doi: 10.1126/sciadv.adh1442 (PMC10745716; doi:10.1126/sciadv.adh1442)
Supplement: Supplementary file 2 — Data S1 to S5 [file sciadv.adh1442_data_s1_to_s5.zip]

Archive with 5 entries (5 files):
- adh1442_Data_S1.xlsx
- adh1442_Data_S2.xlsx
- adh1442_Data_S3.xlsb
- adh1442_Data_S4.xlsx
- adh1442_Data_S5.xlsx
