# Supplementary material for: Chromosome 8p engineering reveals increased metastatic potential targetable by patient-specific synthetic lethality in liver cancer
Source: Sci Adv. 2023 Dec 22;9(51):eadh1442. doi: 10.1126/sciadv.adh1442 (PMC10745716; doi:10.1126/sciadv.adh1442)
Supplement: Supplementary file 2 — Data S1 to S5 [file sciadv.adh1442_data_s1_to_s5.zip › adh1442_Data_S1.xlsx]

## Sheet: overview
sheet	description	cell line	comparison
HLF_WT41vsLOH4194	analyzed RNAseq data comparing expression of HLF WT41 and LOH4194 in 3 replicates	HLF	WT41 vs LOH4194
HLF_WT45vsLOH87	analyzed RNAseq data comparing expression of HLF WT45 and LOH87 in 3 replicates	HLF	WT45 vs LOH87
HCC68_WT3vsLOH3230	analyzed RNAseq data comparing expression of HCC68 WT3 and LOH3230 in 3 replicates	HCC68	WT3 vs LOH3230
HLE_WT34vsLOH3431	analyzed RNAseq data comparing expression of HLE WT34 and LOH3431 in 3 replicates	HLE	WT34 vs LOH3431
siNUDT17	analyzed RNAseq data comparing expression of NUDT17 knockdown with control HLF cells	HLF	siNUDT17 vs siCTRL
siNUDT18	analyzed RNAseq data comparing expression of NUDT18 knockdown with control HLF cells	HLF	siNUDT18 vs siCTRL
siNUDT17+18	analyzed RNAseq data comparing expression of NUDT17+NUDT18 double knockdown with control HLF cells	HLF	siNUDT17+siNUDT18 vs siCTRL

## Sheet: HLF_WT41vsLOH4194
ENSEMBL	SYMBOL	GENENAME	ENTREZID	type_of_gene	chromosome	logFC	AveExpr	t	P.Value	adj.P.Val	B
ENSG00000058668	ATP2B4	ATPase plasma membrane Ca2+ transporting 4	493	protein_coding	chr1	-2.28812	6.73189	-51.3318	2.07098e-30	4.53468e-27	59.5842
ENSG00000162692	VCAM1	vascular cell adhesion molecule 1	7412	protein_coding	chr1	3.65624	4.68682	50.7132	2.94998e-30	5.9211e-27	58.8709
ENSG00000162591	MEGF6	multiple EGF like domains 6	1953	protein_coding	chr1	2.40883	4.41617	49.8935	4.7455e-30	8.79232e-27	58.6337
ENSG00000134668	SPOCD1	SPOC domain containing 1	90853	protein_coding	chr1	-1.67492	4.4386	-33.0221	7.44208e-25	3.44711e-22	46.859
ENSG00000183853	KIRREL1	kirre like nephrin family adhesion molecule 1	55243	protein_coding	chr1	1.04581	8.85018	33.1852	6.45904e-25	3.17495e-22	46.7844
ENSG00000132718	SYT11	synaptotagmin 11	23208	protein_coding	chr1	1.18903	4.92605	31.8709	2.06216e-24	8.4185e-22	45.8285
ENSG00000162736	NCSTN	nicastrin	23385	protein_coding	chr1	1.06093	6.6959	31.8088	2.18098e-24	8.48051e-22	45.7406
ENSG00000116679	IVNS1ABP	influenza virus NS1A binding protein	10625	protein_coding	chr1	0.961175	7.27751	31.8077	2.18298e-24	8.48051e-22	45.6092
ENSG00000116991	SIPA1L2	signal induced proliferation associated 1 like 2	57568	protein_coding	chr1	1.50422	3.79872	31.1749	3.88437e-24	1.43937e-21	45.2115
ENSG00000177628	GBA	glucosylceramidase beta	2629	protein_coding	chr1	0.827421	7.65825	31.0678	4.28699e-24	1.56449e-21	44.975
ENSG00000162734	PEA15	proliferation and apoptosis adaptor protein 15	8682	protein_coding	chr1	0.886943	8.76913	28.5744	4.68459e-23	1.2537e-20	42.4024
ENSG00000116285	ERRFI1	ERBB receptor feedback inhibitor 1	54206	protein_coding	chr1	-0.848248	7.53113	-28.122	7.38104e-23	1.81408e-20	41.9502
ENSG00000160710	ADAR	adenosine deaminase RNA specific	103	protein_coding	chr1	0.835249	8.74718	27.8921	9.32431e-23	2.13891e-20	41.6995
ENSG00000116675	DNAJC6	DnaJ heat shock protein family (Hsp40) member C6	9829	protein_coding	chr1	1.11071	4.90439	27.4983	1.39714e-22	3.03168e-20	41.5456
ENSG00000163565	IFI16	interferon gamma inducible protein 16	3428	protein_coding	chr1	1.77592	5.58638	26.897	2.61828e-22	5.1643e-20	40.9773
ENSG00000143061	IGSF3	immunoglobulin superfamily member 3	3321	protein_coding	chr1	1.50983	4.76978	26.3573	4.65219e-22	8.23917e-20	40.4226
ENSG00000143384	MCL1	MCL1 apoptosis regulator, BCL2 family member	4170	protein_coding	chr1	0.786015	7.74102	26.4886	4.04125e-22	7.31861e-20	40.3441
ENSG00000158710	TAGLN2	transgelin 2	8407	protein_coding	chr1	1.05167	8.9578	26.4169	4.3638e-22	7.78567e-20	40.1067
ENSG00000160712	IL6R	interleukin 6 receptor	3570	protein_coding	chr1	1.08956	5.13631	25.8985	7.64937e-22	1.26194e-19	39.9046
ENSG00000197622	CDC42SE1	CDC42 small effector 1	56882	protein_coding	chr1	0.756463	6.84947	25.4164	1.30127e-21	2.04853e-19	39.1813
ENSG00000196182	STK40	serine/threonine kinase 40	83931	protein_coding	chr1	0.839029	6.39363	25.2651	1.54041e-21	2.34824e-19	38.9739
ENSG00000163468	CCT3	chaperonin containing TCP1 subunit 3	7203	protein_coding	chr1	0.703722	9.01779	25.3489	1.40293e-21	2.19422e-19	38.8941
ENSG00000163531	NFASC	neurofascin	23114	protein_coding	chr1	-3.03227	0.612303	-25.3022	1.47779e-21	2.28166e-19	38.826
ENSG00000213190	MLLT11	MLLT11 transcription factor 7 cofactor	10962	protein_coding	chr1	1.28564	5.22579	24.8588	2.43415e-21	3.50537e-19	38.7534
ENSG00000135821	GLUL	glutamate-ammonia ligase	2752	protein_coding	chr1	-0.887859	6.36662	-24.4166	4.03618e-21	5.52361e-19	38.0878
ENSG00000143549	TPM3	tropomyosin 3	7170	protein_coding	chr1	0.698612	9.41091	24.5903	3.30564e-21	4.62904e-19	37.939
ENSG00000143376	SNX27	sorting nexin 27	81609	protein_coding	chr1	0.880511	6.42197	24.0925	5.87872e-21	7.73743e-19	37.6845
ENSG00000127124	HIVEP3	HIVEP zinc finger 3	59269	protein_coding	chr1	1.18759	4.03982	23.3936	1.34369e-20	1.64984e-18	37.0586
ENSG00000185630	PBX1	PBX homeobox 1	5087	protein_coding	chr1	1.44473	4.44091	23.0896	1.9385e-20	2.33454e-18	36.7021
ENSG00000060718	COL11A1	collagen type XI alpha 1 chain	1301	protein_coding	chr1	-0.846866	5.0858	-22.7348	2.98968e-20	3.41277e-18	36.0712
ENSG00000117228	GBP1	guanylate binding protein 1	2633	protein_coding	chr1	1.3322	4.40219	22.4421	4.29414e-20	4.55633e-18	35.8952
ENSG00000143437	ARNT	aryl hydrocarbon receptor nuclear translocator	405	protein_coding	chr1	0.768155	6.08393	22.5027	3.98292e-20	4.30191e-18	35.7971
ENSG00000132694	ARHGEF11	Rho guanine nucleotide exchange factor 11	9826	protein_coding	chr1	0.763402	6.65768	22.5256	3.87115e-20	4.24288e-18	35.7495
ENSG00000162618	ADGRL4	adhesion G protein-coupled receptor L4	64123	protein_coding	chr1	-1.79408	3.75068	-22.3072	5.08101e-20	5.27506e-18	35.7341
ENSG00000198715	GLMP	glycosylated lysosomal membrane protein	112770	protein_coding	chr1	0.960684	6.25163	21.8567	8.97327e-20	8.47569e-18	35.0282
ENSG00000183856	IQGAP3	IQ motif containing GTPase activating protein 3	128239	protein_coding	chr1	0.931878	6.85915	21.7144	1.07621e-19	1.00862e-17	34.7254
ENSG00000131778	CHD1L	chromodomain helicase DNA binding protein 1 like	9557	protein_coding	chr1	0.670514	6.32361	21.3257	1.77777e-19	1.56847e-17	34.2643
ENSG00000117525	F3	coagulation factor III, tissue factor	2152	protein_coding	chr1	1.59877	4.25906	20.9046	3.09064e-19	2.55812e-17	33.9606
ENSG00000168528	SERINC2	serine incorporator 2	347735	protein_coding	chr1	-1.92541	3.09669	-20.7996	3.55297e-19	2.8717e-17	33.8228
ENSG00000142619	PADI3	peptidyl arginine deiminase 3	51702	protein_coding	chr1	-2.04644	2.93591	-20.2356	7.59378e-19	5.63211e-17	33.052
ENSG00000189410	SH2D5	SH2 domain containing 5	400745	protein_coding	chr1	-1.15798	4.63421	-20.3052	6.90738e-19	5.2483e-17	33.0326
ENSG00000197965	MPZL1	myelin protein zero like 1	9019	protein_coding	chr1	0.681496	7.16637	20.5087	5.24515e-19	4.08404e-17	32.9886
ENSG00000179403	VWA1	von Willebrand factor A domain containing 1	64856	protein_coding	chr1	1.78441	3.23554	19.929	1.15658e-18	8.21754e-17	32.617
ENSG00000143418	CERS2	ceramide synthase 2	29956	protein_coding	chr1	0.552431	8.53509	20.1651	8.36138e-19	6.15878e-17	32.3786
ENSG00000143294	PRCC	proline rich mitotic checkpoint control factor	5546	protein_coding	chr1	0.815972	6.44579	19.8354	1.31649e-18	9.19101e-17	32.2071
ENSG00000134243	SORT1	sortilin 1	6272	protein_coding	chr1	0.675863	6.96634	19.9016	1.20123e-18	8.50962e-17	32.1862
ENSG00000117362	APH1A	aph-1 homolog A, gamma-secretase subunit	51107	protein_coding	chr1	0.698504	7.31532	19.8688	1.25694e-18	8.82644e-17	32.1734
ENSG00000162735	PEX19	peroxisomal biogenesis factor 19	5824	protein_coding	chr1	0.698843	6.36177	19.7651	1.45158e-18	1.0018e-16	32.1441
ENSG00000185483	ROR1	receptor tyrosine kinase like orphan receptor 1	4919	protein_coding	chr1	-0.949411	3.63436	-19.571	1.9037e-18	1.26316e-16	31.9831
ENSG00000142949	PTPRF	protein tyrosine phosphatase receptor type F	5792	protein_coding	chr1	-0.764832	8.42852	-19.7369	1.50981e-18	1.0331e-16	31.7843
ENSG00000182118	FAM89A	family with sequence similarity 89 member A	375061	protein_coding	chr1	1.43275	3.43631	19.263	2.94154e-18	1.88431e-16	31.718
ENSG00000159377	PSMB4	proteasome 20S subunit beta 4	5692	protein_coding	chr1	0.823113	7.90906	19.5995	1.82925e-18	1.22048e-16	31.6847
ENSG00000143367	TUFT1	tuftelin 1	7286	protein_coding	chr1	0.737181	6.1474	19.1506	3.45276e-18	2.1885e-16	31.2462
ENSG00000116128	BCL9	BCL9 transcription coactivator	607	protein_coding	chr1	0.907511	5.35165	18.8643	5.21265e-18	3.17855e-16	30.9717
ENSG00000134709	HOOK1	hook microtubule tethering protein 1	51361	protein_coding	chr1	1.44479	3.71834	18.5928	7.74196e-18	4.48252e-16	30.7563
ENSG00000162458	FBLIM1	filamin binding LIM protein 1	54751	protein_coding	chr1	0.887269	5.65655	18.7787	5.90171e-18	3.53604e-16	30.7254
ENSG00000163382	NAXE	NAD(P)HX epimerase	128240	protein_coding	chr1	0.754515	6.01526	18.447	9.59325e-18	5.38609e-16	30.24
ENSG00000143537	ADAM15	ADAM metallopeptidase domain 15	8751	protein_coding	chr1	1.02304	6.06801	18.2706	1.24592e-17	6.83582e-16	30.0827
ENSG00000122218	COPA	COPI coat complex subunit alpha	1314	protein_coding	chr1	0.472351	8.31451	18.4297	9.84163e-18	5.48716e-16	29.8955
ENSG00000117036	ETV3	ETS variant transcription factor 3	2117	protein_coding	chr1	0.757207	5.49853	18.1206	1.55866e-17	8.34264e-16	29.7769
ENSG00000143612	C1orf43	chromosome 1 open reading frame 43	25912	protein_coding	chr1	0.552089	7.68331	18.0579	1.71236e-17	9.10461e-16	29.3895
ENSG00000143158	MPC2	mitochondrial pyruvate carrier 2	25874	protein_coding	chr1	0.667445	5.85757	17.7157	2.87528e-17	1.46105e-15	29.1164
ENSG00000143344	RGL1	ral guanine nucleotide dissociation stimulator like 1	23179	protein_coding	chr1	0.890078	4.55865	17.574	3.57219e-17	1.7595e-15	29.0875
ENSG00000116584	ARHGEF2	Rho/Rac guanine nucleotide exchange factor 2	9181	protein_coding	chr1	0.601751	6.7734	17.6925	2.97928e-17	1.50754e-15	28.9358
ENSG00000163362	INAVA	innate immunity activator	55765	protein_coding	chr1	1.30884	3.11186	17.3283	5.2227e-17	2.43787e-15	28.8586
ENSG00000143398	PIP5K1A	phosphatidylinositol-4-phosphate 5-kinase type 1 alpha	8394	protein_coding	chr1	0.542843	7.49913	17.6941	2.97201e-17	1.50703e-15	28.8492
ENSG00000158747	NBL1	NBL1, DAN family BMP antagonist	4681	protein_coding	chr1	-1.79567	3.7236	-17.2533	5.87018e-17	2.70624e-15	28.7418
ENSG00000265241	RBM8A	RNA binding motif protein 8A	9939	protein_coding	chr1	0.637333	6.83061	17.5211	3.87557e-17	1.89345e-15	28.7128
ENSG00000092969	TGFB2	transforming growth factor beta 2	7042	protein_coding	chr1	0.655909	6.11294	17.5161	3.90522e-17	1.90084e-15	28.6437
ENSG00000116396	KCNC4	potassium voltage-gated channel subfamily C member 4	3749	protein_coding	chr1	-1.70195	1.70678	-17.1279	7.14397e-17	3.21025e-15	28.4987
ENSG00000143375	CGN	cingulin	57530	protein_coding	chr1	1.04446	4.64163	17.1473	6.92963e-17	3.13146e-15	28.41
ENSG00000143374	TARS2	threonyl-tRNA synthetase 2, mitochondrial	80222	protein_coding	chr1	0.701572	5.57878	17.179	6.59342e-17	2.9964e-15	28.3475
ENSG00000162729	IGSF8	immunoglobulin superfamily member 8	93185	protein_coding	chr1	1.39303	4.37467	17.0213	8.44908e-17	3.7686e-15	28.3242
ENSG00000119283	TRIM67	tripartite motif containing 67	440730	protein_coding	chr1	2.8962	-0.938166	17.3825	4.80144e-17	2.2676e-15	28.1202
ENSG00000020633	RUNX3	RUNX family transcription factor 3	864	protein_coding	chr1	0.910244	0.453688	16.9104	1.00687e-16	4.37754e-15	28.0515
ENSG00000160767	FAM189B	family with sequence similarity 189 member B	10712	protein_coding	chr1	0.688342	6.21706	17.0091	8.61239e-17	3.82727e-15	27.9595
ENSG00000271601	LIX1L	limb and CNS expressed 1 like	128077	protein_coding	chr1	0.605863	6.04262	16.9708	9.15006e-17	3.99254e-15	27.8922
ENSG00000143575	HAX1	HCLS1 associated protein X-1	10456	protein_coding	chr1	0.718742	6.34465	16.9722	9.13044e-17	3.99175e-15	27.8368
ENSG00000261716	H2BC20P	H2B clustered histone 20, pseudogene	337873	transcribed_unprocessed_pseudogene	chr1	1.17631	3.87362	16.6036	1.64425e-16	6.80472e-15	27.6033
ENSG00000160714	UBE2Q1	ubiquitin conjugating enzyme E2 Q1	55585	protein_coding	chr1	0.708173	6.53477	16.7395	1.32199e-16	5.58353e-15	27.4589
ENSG00000171793	CTPS1	CTP synthase 1	1503	protein_coding	chr1	0.351051	7.92695	16.8197	1.16306e-16	4.99347e-15	27.2334
ENSG00000143669	LYST	lysosomal trafficking regulator	1130	protein_coding	chr1	-0.835524	5.51355	-16.5798	1.7087e-16	7.03515e-15	27.1446
ENSG00000116133	DHCR24	24-dehydrocholesterol reductase	1718	protein_coding	chr1	-0.446531	8.43359	-16.6733	1.47006e-16	6.12593e-15	27.118
ENSG00000116729	WLS	Wnt ligand secretion mediator	79971	protein_coding	chr1	-0.480765	6.41998	-16.5051	1.92762e-16	7.85594e-15	27.0076
ENSG00000163191	S100A11	S100 calcium binding protein A11	6282	protein_coding	chr1	0.763793	7.38012	16.4889	1.97909e-16	8.0521e-15	27.005
ENSG00000055732	MCOLN3	mucolipin TRP cation channel 3	55283	protein_coding	chr1	-1.36291	2.15917	-16.0736	3.90457e-16	1.49042e-14	26.8615
ENSG00000160094	ZNF362	zinc finger protein 362	149076	protein_coding	chr1	1.15027	3.64574	16.116	3.64042e-16	1.40069e-14	26.829
ENSG00000143382	ADAMTSL4	ADAMTS like 4	54507	protein_coding	chr1	1.32376	4.71191	16.1001	3.73714e-16	1.43332e-14	26.8059
ENSG00000163125	RPRD2	regulation of nuclear pre-mRNA domain containing 2	23248	protein_coding	chr1	0.567256	6.79812	16.3642	2.42333e-16	9.67965e-15	26.7865
ENSG00000189171	S100A13	S100 calcium binding protein A13	6284	protein_coding	chr1	1.95694	3.5077	16.0358	4.15681e-16	1.58169e-14	26.6802
ENSG00000143570	SLC39A1	solute carrier family 39 member 1	27173	protein_coding	chr1	0.642823	7.64781	16.3216	2.59775e-16	1.0325e-14	26.6287
ENSG00000117519	CNN3	calponin 3	1266	protein_coding	chr1	0.44843	7.60443	16.2343	2.99677e-16	1.17175e-14	26.4623
ENSG00000160753	RUSC1	RUN and SH3 domain containing 1	23623	protein_coding	chr1	0.642682	5.93124	16.0208	4.26098e-16	1.61115e-14	26.3275
ENSG00000162645	GBP2	guanylate binding protein 2	2634	protein_coding	chr1	3.19387	2.65525	16.0864	3.82309e-16	1.46163e-14	26.2859
ENSG00000142871	CCN1	cellular communication network factor 1	3491	protein_coding	chr1	0.583607	9.1461	16.2533	2.90467e-16	1.1413e-14	26.2753
ENSG00000117385	P3H1	prolyl 3-hydroxylase 1	64175	protein_coding	chr1	0.533527	6.00475	16.018	4.28096e-16	1.61616e-14	26.2713
ENSG00000163395	IGFN1	immunoglobulin like and fibronectin type III domain containing 1	91156	protein_coding	chr1	-1.97939	5.51599	-15.8291	5.86402e-16	2.13033e-14	26.1719
ENSG00000162599	NFIA	nuclear factor I A	4774	protein_coding	chr1	-1.01418	3.90565	-15.7086	7.17876e-16	2.5578e-14	26.0477
ENSG00000234593	KAZN-AS1	KAZN antisense RNA 1	105376762	lncRNA	chr1	-8.25418	-2.08728	-19.7174	1.55136e-18	1.05554e-16	26.0086
ENSG00000143373	ZNF687	zinc finger protein 687	57592	protein_coding	chr1	0.710369	5.91119	15.7781	6.38711e-16	2.30299e-14	25.9353
ENSG00000132676	DAP3	death associated protein 3	7818	protein_coding	chr1	0.561356	6.81089	15.7866	6.29659e-16	2.27717e-14	25.8351
ENSG00000213625	LEPROT	leptin receptor overlapping transcript	54741	protein_coding	chr1	0.597701	7.02367	15.7376	6.83692e-16	2.44923e-14	25.6661
ENSG00000160691	SHC1	SHC adaptor protein 1	6464	protein_coding	chr1	0.49712	8.81966	15.7574	6.6134e-16	2.38102e-14	25.5185
ENSG00000157184	CPT2	carnitine palmitoyltransferase 2	1376	protein_coding	chr1	0.8628	3.70941	15.2871	1.47091e-15	4.9002e-14	25.3452
ENSG00000184270	H2AC21	H2A clustered histone 21	317772	protein_coding	chr1	1.20112	1.6082	15.3654	1.28602e-15	4.33823e-14	25.3183
ENSG00000159352	PSMD4	proteasome 26S subunit ubiquitin receptor, non-ATPase 4	5710	protein_coding	chr1	0.703756	7.19251	15.4788	1.05941e-15	3.65573e-14	25.2855
ENSG00000158966	CACHD1	cache domain containing 1	57685	protein_coding	chr1	1.14153	2.49204	15.1214	1.95849e-15	6.37462e-14	25.2405
ENSG00000116962	NID1	nidogen 1	4811	protein_coding	chr1	0.46408	6.9132	15.4886	1.04185e-15	3.60028e-14	25.1535
ENSG00000143363	PRUNE1	prune exopolyphosphatase 1	58497	protein_coding	chr1	0.939925	4.44333	15.1356	1.91083e-15	6.24479e-14	25.071
ENSG00000162407	PLPP3	phospholipid phosphatase 3	8613	protein_coding	chr1	-0.969997	3.58058	-15.1305	1.928e-15	6.28388e-14	25.0481
ENSG00000143515	ATP8B2	ATPase phospholipid transporting 8B2	57198	protein_coding	chr1	0.516045	6.84026	14.9615	2.58798e-15	8.26711e-14	24.4039
ENSG00000143393	PI4KB	phosphatidylinositol 4-kinase beta	5298	protein_coding	chr1	0.594018	6.78621	14.559	5.27236e-15	1.58342e-13	23.6424
ENSG00000143409	MINDY1	MINDY lysine 48 deubiquitinase 1	55793	protein_coding	chr1	0.722633	3.78279	14.2866	8.60684e-15	2.45621e-13	23.5885
ENSG00000160785	SLC25A44	solute carrier family 25 member 44	9673	protein_coding	chr1	0.601514	5.8426	14.4274	6.67445e-15	1.9439e-13	23.5413
ENSG00000162733	DDR2	discoidin domain receptor tyrosine kinase 2	4921	protein_coding	chr1	-0.417823	6.13832	-14.5041	5.81648e-15	1.72958e-13	23.4256
ENSG00000143457	GOLPH3L	golgi phosphoprotein 3 like	55204	protein_coding	chr1	0.812291	5.23995	14.1793	1.04614e-14	2.92312e-13	23.2222
ENSG00000121753	ADGRB2	adhesion G protein-coupled receptor B2	576	protein_coding	chr1	-1.77472	2.5452	-13.9716	1.53062e-14	4.15165e-13	23.1774
ENSG00000179023	KLHDC7A	kelch domain containing 7A	127707	protein_coding	chr1	1.43445	1.28236	13.5282	3.49963e-14	8.86351e-13	22.4023
ENSG00000143420	ENSA	endosulfine alpha	2029	protein_coding	chr1	0.509382	7.09639	13.8656	1.86198e-14	4.97202e-13	22.3303
ENSG00000188290	HES4	hes family bHLH transcription factor 4	57801	protein_coding	chr1	2.10572	2.50256	13.5046	3.65934e-14	9.20991e-13	22.2077
ENSG00000117862	TXNDC12	thioredoxin domain containing 12	51060	protein_coding	chr1	0.529859	6.04667	13.7218	2.43339e-14	6.33629e-13	22.1669
ENSG00000116406	EDEM3	ER degradation enhancing alpha-mannosidase like protein 3	80267	protein_coding	chr1	0.62359	5.61782	13.6842	2.61043e-14	6.75346e-13	22.1532
ENSG00000160803	UBQLN4	ubiquilin 4	56893	protein_coding	chr1	0.581729	6.378	13.6966	2.55068e-14	6.62737e-13	22.1263
ENSG00000253368	TRNP1	TMF1 regulated nuclear protein 1	388610	protein_coding	chr1	0.691362	7.00699	13.7817	2.17601e-14	5.72801e-13	22.0896
ENSG00000160789	LMNA	lamin A/C	4000	protein_coding	chr1	0.622125	9.33123	13.9254	1.66681e-14	4.49573e-13	22.0712
ENSG00000118473	SGIP1	SH3GL interacting endocytic adaptor 1	84251	protein_coding	chr1	-0.73212	1.4232	-13.505	3.6568e-14	9.20991e-13	22.0352
ENSG00000169991	IFFO2	intermediate filament family orphan 2	126917	protein_coding	chr1	0.549165	5.7082	13.577	3.19256e-14	8.12853e-13	21.9473
ENSG00000117143	UAP1	UDP-N-acetylglucosamine pyrophosphorylase 1	6675	protein_coding	chr1	-0.456732	7.43223	-13.6921	2.57226e-14	6.66187e-13	21.8062
ENSG00000143473	KCNH1	potassium voltage-gated channel subfamily H member 1	3756	protein_coding	chr1	0.748139	2.55677	13.2832	5.57533e-14	1.35781e-12	21.6408
ENSG00000134716	CYP2J2	cytochrome P450 family 2 subfamily J member 2	1573	protein_coding	chr1	2.50689	0.906635	13.3743	4.68507e-14	1.15383e-12	21.5304
ENSG00000131236	CAP1	cyclase associated actin cytoskeleton regulatory protein 1	10487	protein_coding	chr1	0.3456	8.89278	13.5807	3.17027e-14	8.08034e-13	21.4156
ENSG00000143543	JTB	jumping translocation breakpoint	10899	protein_coding	chr1	0.544825	6.35358	13.2648	5.77466e-14	1.40069e-12	21.2798
ENSG00000234741	GAS5	growth arrest specific 5	60674	lncRNA	chr1	-0.589631	6.42046	-13.2353	6.11073e-14	1.47078e-12	21.1641
ENSG00000264522	OTUD7B	OTU deubiquitinase 7B	56957	protein_coding	chr1	0.490299	6.05766	13.147	7.24155e-14	1.72352e-12	21.0627
ENSG00000189337	KAZN	kazrin, periplakin interacting protein	23254	protein_coding	chr1	-3.99219	-2.83574	-13.4835	3.80803e-14	9.53432e-13	20.8927
ENSG00000163344	PMVK	phosphomevalonate kinase	10654	protein_coding	chr1	0.780604	4.70751	12.8284	1.34515e-13	3.0308e-12	20.665
ENSG00000132854	KANK4	KN motif and ankyrin repeat domains 4	163782	protein_coding	chr1	2.13062	-2.8165	12.5943	2.13516e-13	4.61233e-12	20.5169
ENSG00000160752	FDPS	farnesyl diphosphate synthase	2224	protein_coding	chr1	0.550625	6.84075	12.8473	1.29625e-13	2.93866e-12	20.4466
ENSG00000178096	BOLA1	bolA family member 1	51027	protein_coding	chr1	4.99786	-0.0516141	14.2173	9.76141e-15	2.73706e-13	20.423
ENSG00000143674	MAP3K21	mitogen-activated protein kinase kinase kinase 21	84451	protein_coding	chr1	0.903329	4.06809	12.5067	2.54258e-13	5.41951e-12	20.3042
ENSG00000158062	UBXN11	UBX domain protein 11	91544	protein_coding	chr1	-0.564794	5.18455	-12.6999	1.73216e-13	3.83099e-12	20.2425
ENSG00000136631	VPS45	vacuolar protein sorting 45 homolog	11311	protein_coding	chr1	0.623445	5.02089	12.6051	2.08998e-13	4.52854e-12	20.2098
ENSG00000188157	AGRN	agrin	375790	protein_coding	chr1	0.591339	8.81775	12.8944	1.18215e-13	2.71383e-12	20.1206
ENSG00000116678	LEPR	leptin receptor	3953	protein_coding	chr1	0.830454	3.0019	12.3941	3.18544e-13	6.66591e-12	20.0331
ENSG00000092621	PHGDH	phosphoglycerate dehydrogenase	26227	protein_coding	chr1	0.529426	6.83232	12.6997	1.73302e-13	3.83099e-12	20.0213
ENSG00000143621	ILF2	interleukin enhancer binding factor 2	3608	protein_coding	chr1	0.522253	8.00132	12.7178	1.67219e-13	3.7087e-12	19.9738
ENSG00000171488	LRRC8C	leucine rich repeat containing 8 VRAC subunit C	84230	protein_coding	chr1	-0.500176	4.93828	-12.5779	2.20601e-13	4.75684e-12	19.9145
ENSG00000186283	TOR3A	torsin family 3 member A	64222	protein_coding	chr1	0.441166	5.68687	12.3962	3.17183e-13	6.64319e-12	19.5727
ENSG00000143816	WNT9A	Wnt family member 9A	7483	protein_coding	chr1	-1.54597	-1.577	-12.0428	6.49618e-13	1.28568e-11	19.5183
ENSG00000163159	VPS72	vacuolar protein sorting 72 homolog	6944	protein_coding	chr1	0.697693	5.41583	12.2946	3.89235e-13	8.03352e-12	19.4901
ENSG00000159176	CSRP1	cysteine and glycine rich protein 1	1465	protein_coding	chr1	-0.358387	7.12782	-12.5271	2.44105e-13	5.22159e-12	19.4506
ENSG00000137962	ARHGAP29	Rho GTPase activating protein 29	9411	protein_coding	chr1	0.452533	9.02807	12.5094	2.52861e-13	5.3993e-12	19.3382
ENSG00000162889	MAPKAPK2	MAPK activated protein kinase 2	9261	protein_coding	chr1	0.440355	6.96925	12.3527	3.4619e-13	7.20686e-12	19.335
ENSG00000142875	PRKACB	protein kinase cAMP-activated catalytic subunit beta	5567	protein_coding	chr1	0.568062	5.21119	12.2306	4.43041e-13	9.07405e-12	19.3232
ENSG00000143815	LBR	lamin B receptor	3930	protein_coding	chr1	0.382682	7.34413	12.3316	3.61215e-13	7.51314e-12	19.2464
ENSG00000198952	SMG5	SMG5 nonsense mediated mRNA decay factor	23381	protein_coding	chr1	0.412178	7.97177	12.357	3.43245e-13	7.15172e-12	19.1708
ENSG00000116586	LAMTOR2	late endosomal/lysosomal adaptor, MAPK and MTOR activator 2	28956	protein_coding	chr1	0.888823	4.17522	11.9767	7.44036e-13	1.45343e-11	19.1068
ENSG00000116857	TMEM9	transmembrane protein 9	252839	protein_coding	chr1	-0.46178	6.26117	-12.2129	4.59297e-13	9.38306e-12	19.085
ENSG00000182134	TDRKH	tudor and KH domain containing	11022	protein_coding	chr1	0.809399	4.13261	11.9669	7.59186e-13	1.48063e-11	19.0591
ENSG00000163479	SSR2	signal sequence receptor subunit 2	6746	protein_coding	chr1	0.530239	7.42285	12.2371	4.37221e-13	8.9701e-12	19.044
ENSG00000184678	H2BC21	H2B clustered histone 21	8349	protein_coding	chr1	0.575013	5.54962	12.214	4.58211e-13	9.36883e-12	18.8525
ENSG00000116667	C1orf21	chromosome 1 open reading frame 21	81563	protein_coding	chr1	1.70939	3.19818	11.7109	1.29037e-12	2.43573e-11	18.8403
ENSG00000143442	POGZ	pogo transposable element derived with ZNF domain	23126	protein_coding	chr1	0.4903	6.88334	12.0906	5.89093e-13	1.16974e-11	18.8069
ENSG00000160679	CHTOP	chromatin target of PRMT1	26097	protein_coding	chr1	0.488546	6.43422	12.0207	6.79695e-13	1.33751e-11	18.7133
ENSG00000116985	BMP8B	bone morphogenetic protein 8b	656	protein_coding	chr1	1.32703	0.699785	11.6333	1.51779e-12	2.83392e-11	18.6756
ENSG00000083444	PLOD1	procollagen-lysine,2-oxoglutarate 5-dioxygenase 1	5351	protein_coding	chr1	0.406065	6.96877	12.0264	6.7181e-13	1.32521e-11	18.6664
ENSG00000143321	HDGF	heparin binding growth factor	3068	protein_coding	chr1	0.420654	9.12596	12.1356	5.37395e-13	1.07774e-11	18.6278
ENSG00000118217	ATF6	activating transcription factor 6	22926	protein_coding	chr1	0.431524	6.18255	11.9474	7.9034e-13	1.54014e-11	18.5595
ENSG00000131788	PIAS3	protein inhibitor of activated STAT 3	10401	protein_coding	chr1	0.41831	6.03445	11.8985	8.74174e-13	1.69119e-11	18.5513
ENSG00000163346	PBXIP1	PBX homeobox interacting protein 1	57326	protein_coding	chr1	0.867272	4.89337	11.612	1.58737e-12	2.95696e-11	18.3352
ENSG00000163374	YY1AP1	YY1 associated protein 1	55249	protein_coding	chr1	0.423919	6.19625	11.7783	1.12136e-12	2.13679e-11	18.2321
ENSG00000197959	DNM3	dynamin 3	26052	protein_coding	chr1	1.09359	1.6683	11.4379	2.29161e-12	4.09767e-11	18.2105
ENSG00000132906	CASP9	caspase 9	842	protein_coding	chr1	0.830261	3.5274	11.4309	2.32574e-12	4.14639e-11	18.0067
ENSG00000132849	PATJ	PATJ crumbs cell polarity complex component	10207	protein_coding	chr1	0.625418	4.61707	11.5212	1.92137e-12	3.50858e-11	17.9338
ENSG00000186141	POLR3C	RNA polymerase III subunit C	10623	protein_coding	chr1	0.514839	5.71293	11.5438	1.83186e-12	3.36554e-11	17.8387
ENSG00000137942	FNBP1L	formin binding protein 1 like	54874	protein_coding	chr1	0.579965	5.20843	11.4785	2.10262e-12	3.79638e-11	17.788
ENSG00000143622	RIT1	Ras like without CAAX 1	6016	protein_coding	chr1	0.611417	4.361	11.3668	2.66488e-12	4.67831e-11	17.6379
ENSG00000116521	SCAMP3	secretory carrier membrane protein 3	10067	protein_coding	chr1	0.571342	6.68249	11.5036	1.9943e-12	3.63004e-11	17.5829
ENSG00000143319	ISG20L2	interferon stimulated exonuclease gene 20 like 2	81875	protein_coding	chr1	0.452899	5.93949	11.4499	2.23405e-12	4.00666e-11	17.5686
ENSG00000179456	ZBTB18	zinc finger and BTB domain containing 18	10472	protein_coding	chr1	0.486468	5.22608	11.3631	2.68616e-12	4.7088e-11	17.4819
ENSG00000243364	EFNA4	ephrin A4	1945	protein_coding	chr1	1.42348	2.18641	11.0248	5.55684e-12	9.26242e-11	17.3996
ENSG00000143379	SETDB1	SET domain bifurcated histone lysine methyltransferase 1	9869	protein_coding	chr1	0.486943	5.57451	11.3091	3.0135e-12	5.24825e-11	17.3255
ENSG00000143314	MRPL24	mitochondrial ribosomal protein L24	79590	protein_coding	chr1	0.60483	5.85589	11.3202	2.94332e-12	5.13344e-11	17.3173
ENSG00000197747	S100A10	S100 calcium binding protein A10	6281	protein_coding	chr1	0.550981	7.8416	11.4775	2.10733e-12	3.80204e-11	17.2622
ENSG00000143315	PIGM	phosphatidylinositol glycan anchor biosynthesis class M	93183	protein_coding	chr1	0.53786	4.73501	11.2036	3.77796e-12	6.4812e-11	17.2575
ENSG00000119280	C1orf198	chromosome 1 open reading frame 198	84886	protein_coding	chr1	0.455972	5.93385	11.2904	3.13669e-12	5.4431e-11	17.1837
ENSG00000065600	PACC1	proton activated chloride channel 1	55248	protein_coding	chr1	0.496472	3.80069	11.1126	4.59571e-12	7.77334e-11	17.1628
ENSG00000272512				lncRNA	chr1	1.78728	-0.995834	10.9543	6.47789e-12	1.06794e-10	17.1439
ENSG00000116791	CRYZ	crystallin zeta	1429	protein_coding	chr1	0.426341	6.26603	11.2651	3.31135e-12	5.73793e-11	17.1025
ENSG00000162836	ACP6	acid phosphatase 6, lysophosphatidic	51205	protein_coding	chr1	0.915195	3.71238	10.9843	6.06869e-12	1.00738e-10	17.0254
ENSG00000163399	ATP1A1	ATPase Na+/K+ transporting subunit alpha 1	476	protein_coding	chr1	0.328066	9.05089	11.3923	2.52416e-12	4.45735e-11	16.9648
ENSG00000137965	IFI44	interferon induced protein 44	10561	protein_coding	chr1	-0.654385	4.08543	-11.0802	4.92857e-12	8.27821e-11	16.96
ENSG00000074964	ARHGEF10L	Rho guanine nucleotide exchange factor 10 like	55160	protein_coding	chr1	0.621139	4.50072	11.0468	5.29839e-12	8.86845e-11	16.9233
ENSG00000169242	EFNA1	ephrin A1	1942	protein_coding	chr1	1.18902	2.62624	10.8085	8.91157e-12	1.43287e-10	16.9181
ENSG00000126107	HECTD3	HECT domain E3 ubiquitin protein ligase 3	79654	protein_coding	chr1	0.494538	6.15151	11.1719	4.04399e-12	6.89339e-11	16.9145
ENSG00000117226	GBP3	guanylate binding protein 3	2635	protein_coding	chr1	0.690081	4.35651	10.9735	6.21271e-12	1.02986e-10	16.8819
ENSG00000173171	MTX1	metaxin 1	4580	protein_coding	chr1	0.488551	5.89354	11.0889	4.83742e-12	8.13079e-11	16.7983
ENSG00000160741	CRTC2	CREB regulated transcription coactivator 2	200186	protein_coding	chr1	0.548281	5.5324	10.9579	6.42699e-12	1.061e-10	16.6162
ENSG00000116741	RGS2	regulator of G protein signaling 2	5997	protein_coding	chr1	1.09396	2.68696	10.7637	9.83328e-12	1.57267e-10	16.5886
ENSG00000162650	ATXN7L2	ataxin 7 like 2	127002	protein_coding	chr1	-0.623114	3.11891	-10.7525	1.00792e-11	1.60455e-10	16.5418
ENSG00000162722	TRIM58	tripartite motif containing 58	25893	protein_coding	chr1	-0.446923	3.00239	-10.9371	6.72572e-12	1.10426e-10	16.3808
ENSG00000086619	ERO1B	endoplasmic reticulum oxidoreductase 1 beta	56605	protein_coding	chr1	0.732084	3.47697	10.6682	1.21434e-11	1.89926e-10	16.3502
ENSG00000134215	VAV3	vav guanine nucleotide exchange factor 3	10451	protein_coding	chr1	5.55675	2.90448	11.5627	1.76057e-12	3.2516e-11	16.3039
ENSG00000116560	SFPQ	splicing factor proline and glutamine rich	6421	protein_coding	chr1	0.394849	8.73952	11.0708	5.02985e-12	8.43655e-11	16.2907
ENSG00000131791	PRKAB2	protein kinase AMP-activated non-catalytic subunit beta 2	5565	protein_coding	chr1	0.687389	4.68375	10.7371	1.04269e-11	1.65225e-10	16.2741
ENSG00000196581	AJAP1	adherens junctions associated protein 1	55966	protein_coding	chr1	-3.43368	-0.239011	-10.7422	1.03109e-11	1.63602e-10	16.1184
ENSG00000143436	MRPL9	mitochondrial ribosomal protein L9	65005	protein_coding	chr1	0.567914	6.11436	10.7549	1.00271e-11	1.59836e-10	16.0229
ENSG00000183598	H3C13	H3 clustered histone 13	653604	protein_coding	chr1	0.816761	2.05215	10.7452	1.02431e-11	1.62741e-10	15.9554
ENSG00000135828	RNASEL	ribonuclease L	6041	protein_coding	chr1	0.812801	2.56757	10.3984	2.21669e-11	3.25954e-10	15.7999
ENSG00000176444	CLK2	CDC like kinase 2	1196	protein_coding	chr1	0.606891	5.27836	10.5126	1.71635e-11	2.59347e-10	15.6268
ENSG00000137936	BCAR3	BCAR3 adaptor protein, NSP family member	8412	protein_coding	chr1	-0.519255	5.50541	-10.4419	2.01059e-11	2.99302e-10	15.6177
ENSG00000117335	CD46	CD46 molecule	4179	protein_coding	chr1	0.443653	6.68712	10.6178	1.35786e-11	2.09516e-10	15.6069
ENSG00000183386	FHL3	four and a half LIM domains 3	2275	protein_coding	chr1	0.869075	4.29562	10.3963	2.22716e-11	3.27293e-10	15.6036
ENSG00000049239	H6PD	hexose-6-phosphate dehydrogenase/glucose 1-dehydrogenase	9563	protein_coding	chr1	0.384578	5.59691	10.5102	1.72551e-11	2.60568e-10	15.4369
ENSG00000143553	SNAPIN	SNAP associated protein	23557	protein_coding	chr1	0.563341	5.14611	10.375	2.33659e-11	3.42331e-10	15.3278
ENSG00000125459	MSTO1	misato mitochondrial distribution and morphology regulator 1	55154	protein_coding	chr1	0.443194	6.13904	10.4301	2.06421e-11	3.06149e-10	15.3087
ENSG00000117528	ABCD3	ATP binding cassette subfamily D member 3	5825	protein_coding	chr1	0.420858	6.13477	10.4564	1.94632e-11	2.90813e-10	15.303
ENSG00000117114	ADGRL2	adhesion G protein-coupled receptor L2	23266	protein_coding	chr1	0.253243	7.99907	10.6388	1.29594e-11	2.01511e-10	15.2504
ENSG00000171608	PIK3CD	phosphatidylinositol-4,5-bisphosphate 3-kinase catalytic subunit delta	5293	protein_coding	chr1	-0.419091	5.43932	-10.3422	2.51577e-11	3.65029e-10	15.1138
ENSG00000143862	ARL8A	ADP ribosylation factor like GTPase 8A	127829	protein_coding	chr1	0.507288	4.30453	10.2354	3.20291e-11	4.54866e-10	15.0584
ENSG00000265491	RNF115	ring finger protein 115	27246	protein_coding	chr1	0.383574	6.18382	10.3003	2.76521e-11	3.97866e-10	14.9883
ENSG00000116539	ASH1L	ASH1 like histone lysine methyltransferase	55870	protein_coding	chr1	0.505093	7.01465	10.3759	2.3318e-11	3.41837e-10	14.958
ENSG00000180867				transcribed_processed_pseudogene	chr1	0.730039	3.46563	10.0392	5.01166e-11	6.86247e-10	14.9055
ENSG00000143067	ZNF697	zinc finger protein 697	90874	protein_coding	chr1	0.560002	4.66354	10.0455	4.93907e-11	6.76692e-10	14.7636
ENSG00000174307	PHLDA3	pleckstrin homology like domain family A member 3	23612	protein_coding	chr1	-0.728907	3.18806	-9.93015	6.44095e-11	8.64271e-10	14.6889
ENSG00000153029	MR1	major histocompatibility complex, class I-related	3140	protein_coding	chr1	0.764855	2.87933	9.91619	6.65186e-11	8.89105e-10	14.6885
ENSG00000163485	ADORA1	adenosine A1 receptor	134	protein_coding	chr1	0.724164	1.94977	9.90788	6.78091e-11	9.05349e-10	14.5768
ENSG00000230630				lncRNA	chr1	-1.91081	-1.56831	-9.76169	9.51955e-11	1.2299e-09	14.4684
ENSG00000134202	GSTM3	glutathione S-transferase mu 3	2947	protein_coding	chr1	0.536076	3.34725	9.95159	6.13008e-11	8.27165e-10	14.2898
ENSG00000143303	METTL25B	methyltransferase like 25B	51093	protein_coding	chr1	0.643526	3.8459	9.76465	9.45403e-11	1.22293e-09	14.2662
ENSG00000198837	DENND4B	DENN domain containing 4B	9909	protein_coding	chr1	0.44743	6.72311	10.0002	5.48171e-11	7.4679e-10	14.1613
ENSG00000206652	RNU1-1	RNA, U1 small nuclear 1	26871	snRNA	chr1	-1.24858	-1.69826	-9.56965	1.49275e-10	1.8581e-09	14.1539
ENSG00000206737	RNVU1-18	RNA, variant U1 small nuclear 18	26863	snRNA	chr1	-1.24858	-1.69826	-9.56965	1.49275e-10	1.8581e-09	14.1539
ENSG00000207005	RNU1-2	RNA, U1 small nuclear 2	26870	snRNA	chr1	-1.24858	-1.69826	-9.56965	1.49275e-10	1.8581e-09	14.1539
ENSG00000207389	RNU1-4	RNA, U1 small nuclear 4	6060	snRNA	chr1	-1.24858	-1.69826	-9.56965	1.49275e-10	1.8581e-09	14.1539
ENSG00000207513	RNU1-3	RNA, U1 small nuclear 3	26869	snRNA	chr1	-1.24858	-1.69826	-9.56965	1.49275e-10	1.8581e-09	14.1539
ENSG00000273768				snRNA	chr1	-1.24858	-1.69826	-9.56965	1.49275e-10	1.8581e-09	14.1539
ENSG00000181873	IBA57	iron-sulfur cluster assembly factor IBA57	200205	protein_coding	chr1	-0.469279	4.23706	-9.86895	7.41994e-11	9.81959e-10	14.1473
ENSG00000116580	GON4L	gon-4 like	54856	protein_coding	chr1	0.45119	6.03439	9.93586	6.35658e-11	8.54379e-10	14.1266
ENSG00000143368	SF3B4	splicing factor 3b subunit 4	10262	protein_coding	chr1	0.525659	7.28503	9.98319	5.69979e-11	7.72567e-10	14.0973
ENSG00000171621	SPSB1	splA/ryanodine receptor domain and SOCS box containing 1	80176	protein_coding	chr1	-0.494272	5.08395	-9.80808	8.54538e-11	1.11437e-09	14.0825
ENSG00000160688	FLAD1	flavin adenine dinucleotide synthetase 1	80308	protein_coding	chr1	0.448704	5.48124	9.84969	7.75863e-11	1.02229e-09	14.0729
ENSG00000117597	UTP25	UTP25 small subunit processor component	27042	protein_coding	chr1	-0.386088	5.50169	-9.84554	7.83373e-11	1.03106e-09	13.9846
ENSG00000185519	FAM131C	family with sequence similarity 131 member C	348487	protein_coding	chr1	-2.52574	-0.170358	-9.5649	1.50956e-10	1.87516e-09	13.8591
ENSG00000049246	PER3	period circadian regulator 3	8863	protein_coding	chr1	-0.479313	4.70272	-9.77181	9.29774e-11	1.20466e-09	13.8304
ENSG00000163348	PYGO2	pygopus family PHD finger 2	90780	protein_coding	chr1	0.357231	6.24275	9.80939	8.51953e-11	1.1116e-09	13.8065
ENSG00000134247	PTGFRN	prostaglandin F2 receptor inhibitor	5738	protein_coding	chr1	1.53878	3.11304	9.37003	2.395e-10	2.89443e-09	13.7095
ENSG00000158006	PAFAH2	platelet activating factor acetylhydrolase 2	5051	protein_coding	chr1	0.524618	4.12625	9.62607	1.30728e-10	1.65287e-09	13.6965
ENSG00000143322	ABL2	ABL proto-oncogene 2, non-receptor tyrosine kinase	27	protein_coding	chr1	-0.468092	7.37198	-9.82885	8.14305e-11	1.0671e-09	13.6284
ENSG00000160783	PMF1	polyamine modulated factor 1	11243	protein_coding	chr1	0.489029	5.25724	9.60839	1.36274e-10	1.71848e-09	13.5398
ENSG00000178104	PDE4DIP	phosphodiesterase 4D interacting protein	9659	protein_coding	chr1	0.380456	5.47846	9.61859	1.33047e-10	1.68131e-09	13.4757
ENSG00000177181	RIMKLA	ribosomal modification protein rimK like family member A	284716	protein_coding	chr1	1.79893	-1.2565	9.27216	3.02548e-10	3.59941e-09	13.4473
ENSG00000157870	PRXL2B	peroxiredoxin like 2B	127281	protein_coding	chr1	0.656134	4.10764	9.48222	1.835e-10	2.24925e-09	13.4377
ENSG00000143614	GATAD2B	GATA zinc finger domain containing 2B	57459	protein_coding	chr1	0.39889	6.4577	9.68275	1.14464e-10	1.46027e-09	13.4346
ENSG00000117450	PRDX1	peroxiredoxin 1	5052	protein_coding	chr1	0.338291	8.99017	9.78706	8.97355e-11	1.16705e-09	13.3313
ENSG00000159023	EPB41	erythrocyte membrane protein band 4.1	2035	protein_coding	chr1	0.579538	5.16011	9.41399	2.15723e-10	2.62818e-09	13.1503
ENSG00000116761	CTH	cystathionine gamma-lyase	1491	protein_coding	chr1	0.863389	2.61894	9.20854	3.52416e-10	4.11654e-09	13.0992
ENSG00000230623				lncRNA	chr1	-1.14186	1.00124	-9.13044	4.25325e-10	4.89104e-09	13.0859
ENSG00000231365	WARS2-AS1	WARS2 antisense RNA 1	101929147	lncRNA	chr1	-0.377831	5.42373	-9.47461	1.86835e-10	2.2878e-09	13.0556
ENSG00000263528	IKBKE	inhibitor of nuclear factor kappa B kinase subunit epsilon	9641	protein_coding	chr1	0.599969	3.60157	9.22327	3.40171e-10	3.99871e-09	12.9466
ENSG00000143486	EIF2D	eukaryotic translation initiation factor 2D	1939	protein_coding	chr1	-0.314504	6.04519	-9.39802	2.24067e-10	2.71853e-09	12.8119
ENSG00000226419	SLC16A1-AS1	SLC16A1 antisense RNA 1	100506392	lncRNA	chr1	-0.509718	3.90935	-9.15624	3.99678e-10	4.61489e-09	12.6053
ENSG00000123836	PFKFB2	6-phosphofructo-2-kinase/fructose-2,6-biphosphatase 2	5208	protein_coding	chr1	-0.527319	4.62085	-9.16669	3.89746e-10	4.51102e-09	12.497
ENSG00000116198	CEP104	centrosomal protein 104	9731	protein_coding	chr1	0.313139	5.5539	9.21802	3.44485e-10	4.03956e-09	12.431
ENSG00000170385	SLC30A1	solute carrier family 30 member 1	7779	protein_coding	chr1	0.433074	5.69077	9.20562	3.54898e-10	4.14151e-09	12.413
ENSG00000197956	S100A6	S100 calcium binding protein A6	6277	protein_coding	chr1	0.459824	7.44274	9.27437	3.00947e-10	3.5831e-09	12.3618
ENSG00000123684	LPGAT1	lysophosphatidylglycerol acyltransferase 1	9926	protein_coding	chr1	0.38028	7.01578	9.30906	2.76989e-10	3.31095e-09	12.3547
ENSG00000179163	FUCA1	alpha-L-fucosidase 1	2517	protein_coding	chr1	0.568461	3.96597	8.94871	6.60853e-10	7.31493e-09	12.1174
ENSG00000196352	CD55	CD55 molecule (Cromer blood group)	1604	protein_coding	chr1	-0.44482	4.13144	-8.97202	6.24382e-10	6.94957e-09	12.1084
ENSG00000143569	UBAP2L	ubiquitin associated protein 2 like	9898	protein_coding	chr1	0.297058	8.22527	9.21318	3.48512e-10	4.08083e-09	12.0836
ENSG00000162415	ZSWIM5	zinc finger SWIM-type containing 5	57643	protein_coding	chr1	1.83511	0.575973	8.6923	1.23976e-09	1.30796e-08	12.0752
ENSG00000117262	GPR89A	G protein-coupled receptor 89A	653519	protein_coding	chr1	0.570044	4.58432	8.93294	6.86755e-10	7.57727e-09	12.0581
ENSG00000118655	DCLRE1B	DNA cross-link repair 1B	64858	protein_coding	chr1	-0.331515	5.28341	-9.04732	5.20025e-10	5.879e-09	12.038
ENSG00000132128	LRRC41	leucine rich repeat containing 41	10489	protein_coding	chr1	0.353759	6.57774	9.11227	4.44397e-10	5.0825e-09	11.9787
ENSG00000220323	H2BC19P	H2B clustered histone 19, pseudogene	337874	transcribed_unprocessed_pseudogene	chr1	0.935636	2.95769	8.75009	1.07505e-09	1.14675e-08	11.9553
ENSG00000134259	NGF	nerve growth factor	4803	protein_coding	chr1	-0.828167	2.79181	-8.73089	1.12714e-09	1.1986e-08	11.9245
ENSG00000169241	SLC50A1	solute carrier family 50 member 1	55974	protein_coding	chr1	0.447909	5.18051	8.93732	6.79454e-10	7.50015e-09	11.8991
ENSG00000218510	LINC00339	long intergenic non-protein coding RNA 339	29092	lncRNA	chr1	-0.447582	3.52624	-8.7868	9.82219e-10	1.05192e-08	11.7073
ENSG00000143850	PLEKHA6	pleckstrin homology domain containing A6	22874	protein_coding	chr1	0.603598	3.8115	8.71843	1.16232e-09	1.23003e-08	11.6346
ENSG00000085832	EPS15	epidermal growth factor receptor pathway substrate 15	2060	protein_coding	chr1	0.337855	6.25205	8.93242	6.87618e-10	7.58332e-09	11.6117
ENSG00000120334	CENPL	centromere protein L	91687	protein_coding	chr1	-0.392568	4.59081	-8.82013	9.0502e-10	9.74009e-09	11.5489
ENSG00000065135	GNAI3	G protein subunit alpha i3	2773	protein_coding	chr1	0.3151	7.09078	8.94875	6.60787e-10	7.31493e-09	11.5348
ENSG00000160685	ZBTB7B	zinc finger and BTB domain containing 7B	51043	protein_coding	chr1	0.49246	5.65665	8.84889	8.43386e-10	9.15861e-09	11.5151
ENSG00000143774	GUK1	guanylate kinase 1	2987	protein_coding	chr1	0.351703	6.31635	8.8574	8.25997e-10	8.98192e-09	11.4592
ENSG00000154511	DIPK1A	divergent protein kinase domain 1A	388650	protein_coding	chr1	0.758946	3.69522	8.59938	1.56059e-09	1.6084e-08	11.4373
ENSG00000117318	ID3	inhibitor of DNA binding 3, HLH protein	3399	protein_coding	chr1	0.524583	5.99039	8.87957	7.8238e-10	8.5346e-09	11.4215
ENSG00000134198	TSPAN2	tetraspanin 2	10100	protein_coding	chr1	1.18686	2.17157	8.43264	2.36517e-09	2.36576e-08	11.4037
ENSG00000272405				lncRNA	chr1	1.10641	1.90453	8.43143	2.37232e-09	2.37094e-08	11.3863
ENSG00000143845	ETNK2	ethanolamine kinase 2	55224	protein_coding	chr1	0.48581	4.1876	8.65468	1.36065e-09	1.41873e-08	11.3006
ENSG00000266338	NBPF15	NBPF member 15	284565	protein_coding	chr1	0.542628	5.48107	8.68773	1.25385e-09	1.32051e-08	11.2734
ENSG00000135862	LAMC1	laminin subunit gamma 1	3915	protein_coding	chr1	0.193545	8.87202	8.92485	7.00436e-10	7.70001e-09	11.191
ENSG00000142694	EVA1B	eva-1 homolog B	55194	protein_coding	chr1	0.633977	4.02865	8.58193	1.62971e-09	1.67534e-08	11.1339
ENSG00000036549	ZZZ3	zinc finger ZZ-type containing 3	26009	protein_coding	chr1	-0.340821	6.09123	-8.72097	1.15507e-09	1.22451e-08	11.1116
ENSG00000142687	KIAA0319L	KIAA0319 like	79932	protein_coding	chr1	0.346163	6.36894	8.63859	1.41596e-09	1.47384e-08	10.9033
ENSG00000188643	S100A16	S100 calcium binding protein A16	140576	protein_coding	chr1	0.42904	7.80094	8.67158	1.30493e-09	1.36655e-08	10.8014
ENSG00000236423	LINC01134	long intergenic non-protein coding RNA 1134	100133612	lncRNA	chr1	-1.00241	0.879404	-8.14538	4.88236e-09	4.63344e-08	10.6602
ENSG00000173207	CKS1B	CDC28 protein kinase regulatory subunit 1B	1163	protein_coding	chr1	0.405364	6.87185	8.54874	1.76993e-09	1.81022e-08	10.6557
ENSG00000143324	XPR1	xenotropic and polytropic retrovirus receptor 1	9213	protein_coding	chr1	0.314224	6.63831	8.55679	1.73482e-09	1.77657e-08	10.6054
ENSG00000116525	TRIM62	tripartite motif containing 62	55223	protein_coding	chr1	0.605392	3.19966	8.23893	3.85136e-09	3.72097e-08	10.5456
ENSG00000010803	SCMH1	Scm polycomb group protein homolog 1	22955	protein_coding	chr1	-0.437199	5.15099	-8.40648	2.5254e-09	2.51455e-08	10.5089
ENSG00000004487	KDM1A	lysine demethylase 1A	23028	protein_coding	chr1	0.250832	7.19233	8.50102	1.99352e-09	2.02172e-08	10.4245
ENSG00000203811	H3C14	H3 clustered histone 14	126961	protein_coding	chr1	0.584964	4.07271	8.48045	2.09856e-09	2.1196e-08	10.274
ENSG00000203852	H3C15	H3 clustered histone 15	333932	protein_coding	chr1	0.584964	4.07271	8.48045	2.09856e-09	2.1196e-08	10.274
ENSG00000162946	DISC1	DISC1 scaffold protein	27185	protein_coding	chr1	0.777228	2.75162	8.06647	5.96914e-09	5.58775e-08	10.2576
ENSG00000178585	CTNNBIP1	catenin beta interacting protein 1	56998	protein_coding	chr1	0.526597	4.19014	8.21322	4.11035e-09	3.94902e-08	10.2275
ENSG00000263956	NBPF11	NBPF member 11	200030	protein_coding	chr1	0.760387	3.54048	8.09532	5.54572e-09	5.21775e-08	10.1856
ENSG00000179862	CITED4	Cbp/p300 interacting transactivator with Glu/Asp rich carboxy-terminal domain 4	163732	protein_coding	chr1	1.14847	3.37606	8.10593	5.39787e-09	5.08062e-08	10.1608
ENSG00000131779	PEX11B	peroxisomal biogenesis factor 11 beta	8799	protein_coding	chr1	0.568179	4.13884	8.16074	4.69552e-09	4.46491e-08	10.1582
ENSG00000163435	ELF3	E74 like ETS transcription factor 3	1999	protein_coding	chr1	1.37123	1.06058	7.89434	9.2786e-09	8.44612e-08	10.1463
ENSG00000270872				unprocessed_pseudogene	chr1	0.783325	3.38539	8.18324	4.43492e-09	4.23215e-08	10.1392
ENSG00000143248	RGS5	regulator of G protein signaling 5	8490	protein_coding	chr1	0.818889	2.84008	7.94869	8.06887e-09	7.40933e-08	9.95366
ENSG00000162378	ZYG11B	zyg-11 family member B, cell cycle regulator	79699	protein_coding	chr1	0.346232	5.60313	8.24199	3.8217e-09	3.6938e-08	9.92348
ENSG00000054118	THRAP3	thyroid hormone receptor associated protein 3	9967	protein_coding	chr1	0.216851	7.96008	8.37788	2.71335e-09	2.68945e-08	9.91557
ENSG00000121486	TRMT1L	tRNA methyltransferase 1 like	81627	protein_coding	chr1	0.316885	5.41572	8.19945	4.25626e-09	4.07619e-08	9.89751
ENSG00000189339	SLC35E2B	solute carrier family 35 member E2B	728661	protein_coding	chr1	-0.306806	6.58635	-8.26255	3.62811e-09	3.52081e-08	9.86412
ENSG00000123472	ATPAF1	ATP synthase mitochondrial F1 complex assembly factor 1	64756	protein_coding	chr1	0.324702	5.55173	8.18688	4.39414e-09	4.1949e-08	9.84473
ENSG00000196517	SLC6A9	solute carrier family 6 member 9	6536	protein_coding	chr1	-1.44909	0.502928	-7.76581	1.29297e-08	1.14705e-07	9.81463
ENSG00000213064	SFT2D2	SFT2 domain containing 2	375035	protein_coding	chr1	0.302164	7.19108	8.30098	3.29275e-09	3.21872e-08	9.77103
ENSG00000173947	PIFO	primary cilia formation	128344	protein_coding	chr1	0.98193	0.872183	7.74079	1.37956e-08	1.2167e-07	9.72324
ENSG00000162694	EXTL2	exostosin like glycosyltransferase 2	2135	protein_coding	chr1	0.535156	4.54572	8.01972	6.72642e-09	6.24567e-08	9.66627
ENSG00000232527	LSP1P5	LSP1 pseudogene 5	645166	lncRNA	chr1	0.951945	3.406	7.82836	1.09987e-08	9.87386e-08	9.61405
ENSG00000135766	EGLN1	egl-9 family hypoxia inducible factor 1	54583	protein_coding	chr1	0.336989	7.01375	8.14348	4.90605e-09	4.65408e-08	9.54172
ENSG00000116922	C1orf109	chromosome 1 open reading frame 109	54955	protein_coding	chr1	-0.360925	4.66363	-8.00248	7.02973e-09	6.50473e-08	9.53483
ENSG00000187608	ISG15	ISG15 ubiquitin like modifier	9636	protein_coding	chr1	0.569696	3.73867	7.91545	8.78827e-09	8.03318e-08	9.52183
ENSG00000162409	PRKAA2	protein kinase AMP-activated catalytic subunit alpha 2	5563	protein_coding	chr1	0.412914	4.78645	7.98483	7.35479e-09	6.78466e-08	9.49895
ENSG00000187815	ZFP69	ZFP69 zinc finger protein	339559	protein_coding	chr1	0.520766	2.56916	7.80059	1.18168e-08	1.05532e-07	9.47932
ENSG00000117592	PRDX6	peroxiredoxin 6	9588	protein_coding	chr1	-0.274301	7.78363	-8.17228	4.55995e-09	4.34115e-08	9.47148
ENSG00000121851	POLR3GL	RNA polymerase III subunit GL	84265	protein_coding	chr1	0.944723	2.7634	7.70349	1.51979e-08	1.33111e-07	9.46127
ENSG00000133069	TMCC2	transmembrane and coiled-coil domain family 2	9911	protein_coding	chr1	-0.427257	3.94171	-7.87871	9.65963e-09	8.75986e-08	9.33964
ENSG00000116604	MEF2D	myocyte enhancer factor 2D	4209	protein_coding	chr1	0.398964	6.15941	7.99736	7.12239e-09	6.58289e-08	9.33114
ENSG00000143126	CELSR2	cadherin EGF LAG seven-pass G-type receptor 2	1952	protein_coding	chr1	0.535347	2.83546	7.71618	1.4705e-08	1.29029e-07	9.16263
ENSG00000000971	CFH	complement factor H	3075	protein_coding	chr1	-0.701584	0.749621	-7.66715	1.67032e-08	1.45555e-07	9.14748
ENSG00000168264	IRF2BP2	interferon regulatory factor 2 binding protein 2	359948	protein_coding	chr1	-0.309928	6.51621	-7.93076	8.44922e-09	7.73794e-08	9.13142
ENSG00000162433	AK4	adenylate kinase 4	205	protein_coding	chr1	-0.837459	4.21852	-7.60804	1.94843e-08	1.67847e-07	9.12092
ENSG00000078900	TP73	tumor protein p73	7161	protein_coding	chr1	-1.12726	0.149258	-7.50496	2.55131e-08	2.14788e-07	9.11404
ENSG00000163155	LYSMD1	LysM domain containing 1	388695	protein_coding	chr1	0.65059	2.94923	7.66418	1.6833e-08	1.46554e-07	9.1077
ENSG00000162636	FAM102B	family with sequence similarity 102 member B	284611	protein_coding	chr1	0.37175	5.28905	7.89562	9.24806e-09	8.4215e-08	9.09628
ENSG00000203814	H2BC18	H2B clustered histone 18	440689	protein_coding	chr1	0.453896	4.02585	8.03094	6.53605e-09	6.08532e-08	9.08556
ENSG00000116171	SCP2	sterol carrier protein 2	6342	protein_coding	chr1	0.426176	5.69593	7.80621	1.16465e-08	1.04204e-07	8.8814
ENSG00000117500	TMED5	transmembrane p24 trafficking protein 5	50999	protein_coding	chr1	0.291945	6.61035	7.85164	1.03574e-08	9.33991e-08	8.87377
ENSG00000158769	F11R	F11 receptor	50848	protein_coding	chr1	0.393672	5.09543	7.73127	1.41405e-08	1.24484e-07	8.83027
ENSG00000183780	SLC35F3	solute carrier family 35 member F3	148641	protein_coding	chr1	-4.36937	-2.36377	-8.1391	4.96101e-09	4.69882e-08	8.81035
ENSG00000136643	RPS6KC1	ribosomal protein S6 kinase C1	26750	protein_coding	chr1	0.349372	5.19737	7.76742	1.28757e-08	1.14269e-07	8.80694
ENSG00000230615				lncRNA	chr1	-1.3081	0.15715	-7.30932	4.27057e-08	3.43442e-07	8.66746
ENSG00000132122	SPATA6	spermatogenesis associated 6	54558	protein_coding	chr1	0.590003	2.67594	7.46041	2.86771e-08	2.38672e-07	8.6353
ENSG00000116731	PRDM2	PR/SET domain 2	7799	protein_coding	chr1	0.271727	5.53907	7.7392	1.38527e-08	1.22128e-07	8.58721
ENSG00000157216	SSBP3	single stranded DNA binding protein 3	23648	protein_coding	chr1	-0.431257	4.72374	-7.63693	1.80707e-08	1.56452e-07	8.57333
ENSG00000143147	GPR161	G protein-coupled receptor 161	23432	protein_coding	chr1	0.321477	5.37387	7.65448	1.72634e-08	1.50003e-07	8.5654
ENSG00000160766	GBAP1	glucosylceramidase beta pseudogene 1	2630	transcribed_unprocessed_pseudogene	chr1	1.01489	2.46577	7.32875	4.0567e-08	3.27885e-07	8.50874
ENSG00000254726	MEX3A	mex-3 RNA binding family member A	92312	protein_coding	chr1	0.774245	2.88873	7.33567	3.98325e-08	3.2304e-07	8.43801
ENSG00000134697	GNL2	G protein nucleolar 2	29889	protein_coding	chr1	-0.271928	6.44825	-7.69126	1.56885e-08	1.37259e-07	8.37131
ENSG00000158473	CD1D	CD1d molecule	912	protein_coding	chr1	2.52571	-1.23968	7.35488	3.7862e-08	3.08194e-07	8.33594
ENSG00000143401	ANP32E	acidic nuclear phosphoprotein 32 family member E	81611	protein_coding	chr1	0.448304	6.55149	7.61794	1.89878e-08	1.63921e-07	8.31861
ENSG00000023902	PLEKHO1	pleckstrin homology domain containing O1	51177	protein_coding	chr1	-1.04218	3.20163	-7.19482	5.78514e-08	4.53583e-07	8.31041
ENSG00000143033	MTF2	metal response element binding transcription factor 2	22823	protein_coding	chr1	0.300422	5.21731	7.56514	2.17946e-08	1.85887e-07	8.27269
ENSG00000117139	KDM5B	lysine demethylase 5B	10765	protein_coding	chr1	0.252414	6.75705	7.65263	1.73469e-08	1.50619e-07	8.23297
ENSG00000174332	GLIS1	GLIS family zinc finger 1	148979	protein_coding	chr1	0.375969	4.00385	7.52033	2.45057e-08	2.06942e-07	8.15058
ENSG00000054523	KIF1B	kinesin family member 1B	23095	protein_coding	chr1	0.285686	7.20163	7.65343	1.73105e-08	1.50357e-07	8.14412
ENSG00000143479	DYRK3	dual specificity tyrosine phosphorylation regulated kinase 3	8444	protein_coding	chr1	-0.213847	5.88542	-7.55824	2.21913e-08	1.88869e-07	8.14202
ENSG00000196878	LAMB3	laminin subunit beta 3	3914	protein_coding	chr1	-5.17459	3.27551	-7.41108	3.26492e-08	2.69773e-07	8.13677
ENSG00000143333	RGS16	regulator of G protein signaling 16	6004	protein_coding	chr1	4.73753	-3.85369	7.84483	1.05412e-08	9.48692e-08	8.09848
ENSG00000116221	MRPL37	mitochondrial ribosomal protein L37	51253	protein_coding	chr1	-0.256142	7.09711	-7.60617	1.95797e-08	1.68608e-07	8.07083
ENSG00000085491	SLC25A24	solute carrier family 25 member 24	29957	protein_coding	chr1	0.29602	6.50447	7.55134	2.25952e-08	1.91842e-07	8.06698
ENSG00000023572	GLRX2	glutaredoxin 2	51022	protein_coding	chr1	-0.426166	4.53783	-7.43501	3.06565e-08	2.53743e-07	8.06392
ENSG00000156869	FRRS1	ferric chelate reductase 1	391059	protein_coding	chr1	0.444088	2.8145	7.26349	4.82139e-08	3.83514e-07	7.96866
ENSG00000117408	IPO13	importin 13	9670	protein_coding	chr1	0.23729	6.26135	7.50107	2.57744e-08	2.16685e-07	7.91653
ENSG00000285646				lncRNA	chr1	-0.802937	-0.0300834	-7.10021	7.44278e-08	5.70731e-07	7.86739
ENSG00000233621	LINC01137	long intergenic non-protein coding RNA 1137	728431	lncRNA	chr1	0.913791	1.62142	7.0763	7.93335e-08	6.05458e-07	7.85531
ENSG00000075945	KIFAP3	kinesin associated protein 3	22920	protein_coding	chr1	0.428069	4.40315	7.29533	4.43159e-08	3.55088e-07	7.79826
ENSG00000159596	TMEM69	transmembrane protein 69	51249	protein_coding	chr1	-0.385748	5.05782	-7.362	3.71581e-08	3.02975e-07	7.79339
ENSG00000180488	MIGA1	mitoguardin 1	374986	protein_coding	chr1	0.34509	5.27634	7.37324	3.60721e-08	2.95176e-07	7.76743
ENSG00000154027	AK5	adenylate kinase 5	26289	protein_coding	chr1	0.5431	3.40858	7.13788	6.73161e-08	5.21678e-07	7.75656
ENSG00000116514	RNF19B	ring finger protein 19B	127544	protein_coding	chr1	0.337775	4.4467	7.3318	4.02417e-08	3.25912e-07	7.74942
ENSG00000116685	KIAA2013	KIAA2013	90231	protein_coding	chr1	0.374989	6.09865	7.4063	3.30627e-08	2.73002e-07	7.72257
ENSG00000188015	S100A3	S100 calcium binding protein A3	6274	protein_coding	chr1	0.688426	2.88818	7.06855	8.09931e-08	6.16561e-07	7.6911
ENSG00000224699				lncRNA	chr1	-0.626275	1.92476	-7.11945	7.07055e-08	5.4479e-07	7.68751
ENSG00000154358	OBSCN	obscurin, cytoskeletal calmodulin and titin-interacting RhoGEF	84033	protein_coding	chr1	0.574313	2.94731	7.13758	6.73689e-08	5.2192e-07	7.68322
ENSG00000117448	AKR1A1	aldo-keto reductase family 1 member A1	10327	protein_coding	chr1	0.294197	5.79175	7.36582	3.67855e-08	3.00243e-07	7.64924
ENSG00000204178	MACO1	macoilin 1	55219	protein_coding	chr1	0.397837	4.9704	7.31727	4.18167e-08	3.36968e-07	7.62975
ENSG00000198492	YTHDF2	YTH N6-methyladenosine RNA binding protein 2	51441	protein_coding	chr1	0.220849	6.73262	7.39544	3.40225e-08	2.79968e-07	7.58996
ENSG00000143590	EFNA3	ephrin A3	1944	protein_coding	chr1	1.27165	1.08405	6.89886	1.27653e-07	9.33536e-07	7.58775
ENSG00000158161	EYA3	EYA transcriptional coactivator and phosphatase 3	2140	protein_coding	chr1	-0.259823	5.35867	-7.3428	3.90897e-08	3.1765e-07	7.58448
ENSG00000159658	EFCAB14	EF-hand calcium binding domain 14	9813	protein_coding	chr1	0.264617	6.87706	7.38285	3.51694e-08	2.88814e-07	7.54869
ENSG00000143036	SLC44A3	solute carrier family 44 member 3	126969	protein_coding	chr1	0.67978	1.97118	6.98088	1.02414e-07	7.62283e-07	7.47414
ENSG00000187583	PLEKHN1	pleckstrin homology domain containing N1	84069	protein_coding	chr1	-0.529072	2.85718	-7.05666	8.36094e-08	6.33475e-07	7.46494
ENSG00000117360	PRPF3	pre-mRNA processing factor 3	9129	protein_coding	chr1	0.283384	5.74801	7.26884	4.75353e-08	3.78491e-07	7.45712
ENSG00000228327				transcribed_unprocessed_pseudogene	chr1	-0.590833	5.64801	-7.27277	4.70429e-08	3.75067e-07	7.44327
ENSG00000116903	EXOC8	exocyst complex component 8	149371	protein_coding	chr1	0.283644	5.07347	7.24842	5.01794e-08	3.98359e-07	7.42823
ENSG00000213516	RBMXL1	RBMX like 1	494115	protein_coding	chr1	0.36034	4.97534	7.21845	5.4332e-08	4.2794e-07	7.41348
ENSG00000162419	GMEB1	glucocorticoid modulatory element binding protein 1	10691	protein_coding	chr1	-0.288946	4.68899	-7.23501	5.19956e-08	4.11286e-07	7.37954
ENSG00000007933	FMO3	flavin containing dimethylaniline monoxygenase 3	2328	protein_coding	chr1	2.02884	-0.520496	6.82671	1.55042e-07	1.11806e-06	7.3116
ENSG00000197852	INKA2	inka box actin regulator 2	55924	protein_coding	chr1	-0.582664	2.59528	-6.93864	1.14708e-07	8.48805e-07	7.26438
ENSG00000238242				lncRNA	chr1	3.23534	-4.86118	7.61396	1.9186e-08	1.65513e-07	7.17278
ENSG00000117461	PIK3R3	phosphoinositide-3-kinase regulatory subunit 3	8503	protein_coding	chr1	-0.272826	4.49344	-7.10703	7.30854e-08	5.61331e-07	7.09499
ENSG00000242125	SNHG3	small nucleolar RNA host gene 3	8420	lncRNA	chr1	-0.36499	5.91369	-7.16204	6.31214e-08	4.91702e-07	7.01238
ENSG00000180758	GPR157	G protein-coupled receptor 157	80045	protein_coding	chr1	0.454219	2.70384	6.91847	1.21097e-07	8.9115e-07	6.95175
ENSG00000213047	DENND1B	DENN domain containing 1B	163486	protein_coding	chr1	0.525408	3.38716	6.92923	1.17644e-07	8.67866e-07	6.93326
ENSG00000215808	LINC01139	long intergenic non-protein coding RNA 1139	339535	lncRNA	chr1	-0.506767	3.65087	-6.93396	1.16159e-07	8.57961e-07	6.90278
ENSG00000060642	PIGV	phosphatidylinositol glycan anchor biosynthesis class V	55650	protein_coding	chr1	-0.394257	4.24521	-6.98983	9.99874e-08	7.45834e-07	6.89103
ENSG00000188807	TMEM201	transmembrane protein 201	199953	protein_coding	chr1	-0.293697	6.25617	-7.12467	6.97284e-08	5.37777e-07	6.8691
ENSG00000143153	ATP1B1	ATPase Na+/K+ transporting subunit beta 1	481	protein_coding	chr1	0.262174	6.89855	7.11844	7.08961e-08	5.46084e-07	6.82307
ENSG00000117016	RIMS3	regulating synaptic membrane exocytosis 3	9783	protein_coding	chr1	1.70624	0.347595	6.59462	2.90769e-07	2.0096e-06	6.81506
ENSG00000162819	BROX	BRO1 domain and CAAX motif containing	148362	protein_coding	chr1	-0.298789	6.23164	-7.08341	7.78417e-08	5.95205e-07	6.79419
ENSG00000197568	HHLA3	HERV-H LTR-associating 3	11147	protein_coding	chr1	0.746274	2.17518	6.7041	2.15988e-07	1.52694e-06	6.77171
ENSG00000116698	SMG7	SMG7 nonsense mediated mRNA decay factor	9887	protein_coding	chr1	-0.243313	7.30205	-7.12086	7.04404e-08	5.42921e-07	6.73321
ENSG00000143630	HCN3	hyperpolarization activated cyclic nucleotide gated potassium channel 3	57657	protein_coding	chr1	0.587824	3.59718	6.74356	1.94098e-07	1.3807e-06	6.66416
ENSG00000091483	FH	fumarate hydratase	2271	protein_coding	chr1	0.267215	6.37794	7.00867	9.50641e-08	7.11975e-07	6.57185
ENSG00000229657	RPL13AP11	ribosomal protein L13a pseudogene 11	100271276	processed_pseudogene	chr1	-4.15226	-4.35457	-6.9255	1.18829e-07	8.76066e-07	6.51133
ENSG00000157193	LRP8	LDL receptor related protein 8	7804	protein_coding	chr1	0.361097	5.24511	6.85043	1.45436e-07	1.05384e-06	6.47801
ENSG00000142945	KIF2C	kinesin family member 2C	11004	protein_coding	chr1	0.229602	7.04144	7.01021	9.4672e-08	7.09922e-07	6.47088
ENSG00000004455	AK2	adenylate kinase 2	204	protein_coding	chr1	-0.215218	7.54352	-7.02144	9.18691e-08	6.91272e-07	6.46771
ENSG00000143162	CREG1	cellular repressor of E1A stimulated genes 1	8804	protein_coding	chr1	0.384257	4.96787	6.85457	1.43822e-07	1.04341e-06	6.4263
ENSG00000094975	SUCO	SUN domain containing ossification factor	51430	protein_coding	chr1	0.293255	6.21545	6.86186	1.41023e-07	1.02433e-06	6.25853
ENSG00000203667	COX20	cytochrome c oxidase assembly factor COX20	116228	protein_coding	chr1	-0.351705	5.34224	-6.81036	1.62034e-07	1.16535e-06	6.20733
ENSG00000116852	KIF21B	kinesin family member 21B	23046	protein_coding	chr1	0.743454	2.64666	6.45049	4.30794e-07	2.89512e-06	6.09498
ENSG00000196187	TMEM63A	transmembrane protein 63A	9725	protein_coding	chr1	0.24288	5.66775	6.79701	1.67984e-07	1.20562e-06	6.08348
ENSG00000143742	SRP9	signal recognition particle 9	6726	protein_coding	chr1	-0.378919	6.92479	-6.81805	1.58708e-07	1.14313e-06	6.08218
ENSG00000117394	SLC2A1	solute carrier family 2 member 1	6513	protein_coding	chr1	0.351313	6.77546	6.74919	1.91164e-07	1.36103e-06	6.00384
ENSG00000117477	CCDC181	coiled-coil domain containing 181	57821	protein_coding	chr1	1.19467	1.03763	6.28133	6.84982e-07	4.43985e-06	5.92519
ENSG00000123091	RNF11	ring finger protein 11	26994	protein_coding	chr1	0.279073	6.54943	6.69538	2.21157e-07	1.56073e-06	5.74996
ENSG00000237352				lncRNA	chr1	-0.518534	2.28573	-6.36903	5.3843e-07	3.5511e-06	5.73063
ENSG00000069275	NUCKS1	nuclear casein kinase and cyclin dependent kinase substrate 1	64710	protein_coding	chr1	0.258889	9.02214	6.81678	1.59253e-07	1.14672e-06	5.68733
ENSG00000117152	RGS4	regulator of G protein signaling 4	5999	protein_coding	chr1	-1.3319	1.84719	-6.16864	9.34148e-07	5.89156e-06	5.67859
ENSG00000156875	MFSD14A	major facilitator superfamily domain containing 14A	64645	protein_coding	chr1	0.329005	5.22098	6.57619	3.05723e-07	2.1033e-06	5.65792
ENSG00000196550	FAM72A	family with sequence similarity 72 member A	729533	protein_coding	chr1	-0.401133	4.46047	-6.5039	3.7231e-07	2.5296e-06	5.53322
ENSG00000067704	IARS2	isoleucyl-tRNA synthetase 2, mitochondrial	55699	protein_coding	chr1	0.197633	7.42542	6.68269	2.28897e-07	1.60923e-06	5.52815
ENSG00000143554	SLC27A3	solute carrier family 27 member 3	11000	protein_coding	chr1	0.668986	2.75723	6.24494	7.5708e-07	4.85103e-06	5.51725
ENSG00000054277	OPN3	opsin 3	23596	protein_coding	chr1	0.861103	2.92985	6.20974	8.34112e-07	5.3023e-06	5.50928
ENSG00000162613	FUBP1	far upstream element binding protein 1	8880	protein_coding	chr1	0.185737	7.57885	6.67642	2.32824e-07	1.63445e-06	5.5002
ENSG00000162641	AKNAD1	AKNA domain containing 1	254268	protein_coding	chr1	-0.817683	1.00344	-6.17782	9.10808e-07	5.75793e-06	5.41621
ENSG00000162654	GBP4	guanylate binding protein 4	115361	protein_coding	chr1	1.08543	0.859746	6.09279	1.15171e-06	7.15322e-06	5.39554
ENSG00000143443	C1orf56	chromosome 1 open reading frame 56	54964	protein_coding	chr1	1.83471	0.151716	6.0549	1.27892e-06	7.89444e-06	5.39165
ENSG00000117399	CDC20	cell division cycle 20	991	protein_coding	chr1	0.310525	8.02152	6.65515	2.46657e-07	1.72302e-06	5.36722
ENSG00000162706	CADM3	cell adhesion molecule 3	57863	protein_coding	chr1	4.10286	-0.76288	6.55584	3.23141e-07	2.21743e-06	5.35261
ENSG00000182901	RGS7	regulator of G protein signaling 7	6000	protein_coding	chr1	0.798765	-0.220362	6.1015	1.12435e-06	6.99769e-06	5.32218
ENSG00000130940	CASZ1	castor zinc finger 1	54897	protein_coding	chr1	-0.379433	2.81345	-6.35338	5.6203e-07	3.69865e-06	5.25861
ENSG00000173218	VANGL1	VANGL planar cell polarity protein 1	81839	protein_coding	chr1	0.208565	6.28234	6.50943	3.6674e-07	2.49396e-06	5.24014
ENSG00000228106				lncRNA	chr1	-0.722579	1.72706	-6.12808	1.04476e-06	6.53953e-06	5.21542
ENSG00000152078	TLCD4	TLC domain containing 4	148534	protein_coding	chr1	0.423629	4.83597	6.38116	5.20814e-07	3.44624e-06	5.21488
ENSG00000078369	GNB1	G protein subunit beta 1	2782	protein_coding	chr1	0.160008	9.13981	6.62817	2.65414e-07	1.84442e-06	5.09345
ENSG00000169914	OTUD3	OTU deubiquitinase 3	23252	protein_coding	chr1	-0.320156	4.2276	-6.32041	6.15254e-07	4.0149e-06	5.04177
ENSG00000121775	TMEM39B	transmembrane protein 39B	55116	protein_coding	chr1	-0.351223	4.40728	-6.32857	6.01618e-07	3.93445e-06	5.02927
ENSG00000270882	H4C14	H4 clustered histone 14	8370	protein_coding	chr1	0.418944	5.52687	6.50543	3.70758e-07	2.51977e-06	5.02822
ENSG00000025800	KPNA6	karyopherin subunit alpha 6	23633	protein_coding	chr1	0.190642	7.6104	6.5281	3.48527e-07	2.38213e-06	5.02105
ENSG00000142920	AZIN2	antizyme inhibitor 2	113451	protein_coding	chr1	0.714109	1.81842	5.97241	1.60705e-06	9.74017e-06	5.01166
ENSG00000136636	KCTD3	potassium channel tetramerization domain containing 3	51133	protein_coding	chr1	0.21209	6.48288	6.43319	4.51667e-07	3.0261e-06	5.00641
ENSG00000182827	ACBD3	acyl-CoA binding domain containing 3	64746	protein_coding	chr1	0.254355	5.89419	6.37083	5.35776e-07	3.53553e-06	4.9563
ENSG00000117758	STX12	syntaxin 12	23673	protein_coding	chr1	0.361818	4.64442	6.27148	7.03773e-07	4.5348e-06	4.94827
ENSG00000286015				protein_coding	chr1	2.6423	-1.73991	5.94079	1.7543e-06	1.05451e-05	4.91036
ENSG00000137996	RTCA	RNA 3'-terminal phosphate cyclase	8634	protein_coding	chr1	0.265756	5.5975	6.32991	5.99419e-07	3.9222e-06	4.85978
ENSG00000143545	RAB13	RAB13, member RAS oncogene family	5872	protein_coding	chr1	0.391942	6.62543	6.28532	6.77498e-07	4.39725e-06	4.78565
ENSG00000143624	INTS3	integrator complex subunit 3	65123	protein_coding	chr1	0.222907	6.9181	6.36114	5.50206e-07	3.62678e-06	4.78511
ENSG00000186364	NUDT17	nudix hydrolase 17	200035	protein_coding	chr1	0.60001	2.0405	5.96482	1.64124e-06	9.91991e-06	4.76264
ENSG00000162522	KIAA1522	KIAA1522	57648	protein_coding	chr1	0.279503	6.38585	6.2854	6.77351e-07	4.39725e-06	4.73898
ENSG00000117650	NEK2	NIMA related kinase 2	4751	protein_coding	chr1	0.297518	5.32821	6.24713	7.52529e-07	4.82701e-06	4.69603
ENSG00000117602	RCAN3	RCAN family member 3	11123	protein_coding	chr1	0.287942	5.17344	6.23726	7.73248e-07	4.94542e-06	4.65335
ENSG00000116212	LRRC42	leucine rich repeat containing 42	115353	protein_coding	chr1	0.235572	5.75781	6.25848	7.29398e-07	4.68988e-06	4.62618
ENSG00000163568	AIM2	absent in melanoma 2	9447	protein_coding	chr1	4.0033	-2.47127	6.1987	8.59857e-07	5.45444e-06	4.6202
ENSG00000116906	GNPAT	glyceronephosphate O-acyltransferase	8443	protein_coding	chr1	0.218245	5.584	6.23351	7.81262e-07	4.9927e-06	4.59956
ENSG00000277918				snRNA	chr1	3.22943	-3.35443	6.0576	1.2694e-06	7.84171e-06	4.52408
ENSG00000053371	AKR7A2	aldo-keto reductase family 7 member A2	8574	protein_coding	chr1	0.343799	5.522	6.17008	9.30457e-07	5.87136e-06	4.45558
ENSG00000151414	NEK7	NIMA related kinase 7	140609	protein_coding	chr1	0.269465	6.26453	6.24023	7.66943e-07	4.909e-06	4.42393
ENSG00000196369	SRGAP2B	SLIT-ROBO Rho GTPase activating protein 2B	647135	protein_coding	chr1	0.436839	5.94178	6.18448	8.94238e-07	5.6621e-06	4.42172
ENSG00000143641	GALNT2	polypeptide N-acetylgalactosaminyltransferase 2	2590	protein_coding	chr1	0.171588	8.79304	6.34286	5.78491e-07	3.79596e-06	4.40294
ENSG00000265972	TXNIP	thioredoxin interacting protein	10628	protein_coding	chr1	1.04446	3.8591	5.72218	3.22139e-06	1.84695e-05	4.39553
ENSG00000172260	NEGR1	neuronal growth regulator 1	257194	protein_coding	chr1	-0.393187	4.74722	-6.0882	1.16642e-06	7.23711e-06	4.37166
ENSG00000143458	GABPB2	GA binding protein transcription factor subunit beta 2	126626	protein_coding	chr1	0.369789	3.58034	6.01547	1.42636e-06	8.73957e-06	4.35384
ENSG00000215883	CYB5RL	cytochrome b5 reductase like	606495	protein_coding	chr1	-0.366537	4.20164	-6.03043	1.36848e-06	8.4042e-06	4.26031
ENSG00000201801	RNU5E-4P	RNA, U5E small nuclear 4, pseudogene	100873829	snRNA	chr1	-1.39693	-3.32898	-5.60254	4.49734e-06	2.51096e-05	4.21857
ENSG00000278811	LINC00624	long intergenic non-protein coding RNA 624	100289211	lncRNA	chr1	-0.432521	0.200711	-5.94703	1.72418e-06	1.03821e-05	4.1837
ENSG00000152763	DNAI4	dynein axonemal intermediate chain 4	79819	protein_coding	chr1	0.804936	1.46374	5.69066	3.51721e-06	2.0032e-05	4.14623
ENSG00000272668	LOC107985216	uncharacterized LOC107985216	107985216	lncRNA	chr1	1.92643	-0.0137893	5.59772	4.55826e-06	2.54262e-05	4.13784
ENSG00000117020	AKT3	AKT serine/threonine kinase 3	10000	protein_coding	chr1	-0.205411	6.80495	-6.1518	9.7856e-07	6.14752e-06	4.12069
ENSG00000135838	NPL	N-acetylneuraminate pyruvate lyase	80896	protein_coding	chr1	0.839769	0.419668	5.61168	4.38404e-06	2.45282e-05	4.09527
ENSG00000177000	MTHFR	methylenetetrahydrofolate reductase	4524	protein_coding	chr1	-0.232721	5.0024	-6.0293	1.37278e-06	8.42844e-06	4.02858
ENSG00000143434	SEMA6C	semaphorin 6C	10500	protein_coding	chr1	0.677469	2.7678	5.67024	3.72327e-06	2.1086e-05	4.01149
ENSG00000079277	MKNK1	MAPK interacting serine/threonine kinase 1	8569	protein_coding	chr1	0.261662	4.32943	5.93892	1.76344e-06	1.05943e-05	4.01141
ENSG00000142669	SH3BGRL3	SH3 domain binding glutamate rich protein like 3	83442	protein_coding	chr1	-0.385693	7.50154	-6.12831	1.0441e-06	6.53709e-06	4.00604
ENSG00000143164	DCAF6	DDB1 and CUL4 associated factor 6	55827	protein_coding	chr1	0.20532	6.32591	6.0578	1.2687e-06	7.83938e-06	3.98654
ENSG00000225630	MTND2P28	MT-ND2 pseudogene 28	100652939	unprocessed_pseudogene	chr1	-0.845104	7.36246	-6.11834	1.07324e-06	6.70731e-06	3.97625
ENSG00000162434	JAK1	Janus kinase 1	3716	protein_coding	chr1	-0.17145	8.25085	-6.16542	9.42475e-07	5.93942e-06	3.9555
ENSG00000188610	FAM72B	family with sequence similarity 72 member B	653820	protein_coding	chr1	-0.296028	4.47932	-5.94118	1.75238e-06	1.05362e-05	3.94831
ENSG00000037637	FBXO42	F-box protein 42	54455	protein_coding	chr1	0.255765	5.19013	5.98874	1.53597e-06	9.35408e-06	3.91217
ENSG00000143353	LYPLAL1	lysophospholipase like 1	127018	protein_coding	chr1	-0.529119	3.22795	-5.76669	2.84587e-06	1.6521e-05	3.85933
ENSG00000266472	MRPS21	mitochondrial ribosomal protein S21	54460	protein_coding	chr1	0.378931	5.13647	5.90601	1.93206e-06	1.15158e-05	3.77622
ENSG00000162623	TYW3	tRNA-yW synthesizing protein 3 homolog	127253	protein_coding	chr1	-0.331185	4.92239	-5.85225	2.24315e-06	1.32325e-05	3.6929
ENSG00000273373				lncRNA	chr1	-0.761887	1.37451	-5.52039	5.65725e-06	3.09683e-05	3.63899
ENSG00000142623	PADI1	peptidyl arginine deiminase 1	29943	protein_coding	chr1	0.498554	2.30222	5.57115	4.90926e-06	2.71951e-05	3.57755
ENSG00000126709	IFI6	interferon alpha inducible protein 6	2537	protein_coding	chr1	0.45493	3.92112	5.75771	2.91792e-06	1.69066e-05	3.56735
ENSG00000157978	LDLRAP1	low density lipoprotein receptor adaptor protein 1	26119	protein_coding	chr1	-0.267784	4.8229	-5.81687	2.475e-06	1.44902e-05	3.51946
ENSG00000189195	BTBD8	BTB domain containing 8	284697	protein_coding	chr1	0.621527	2.26838	5.53946	5.36366e-06	2.95155e-05	3.50422
ENSG00000286106	NOTCH2NLR	notch 2 N-terminal like R (pseudogene)	101929796	protein_coding	chr1	0.602649	1.6409	5.52429	5.59598e-06	3.06677e-05	3.44362
ENSG00000158286	RNF207	ring finger protein 207	388591	protein_coding	chr1	0.707471	0.984379	5.51064	5.81351e-06	3.17659e-05	3.42787
ENSG00000184007	PTP4A2	protein tyrosine phosphatase 4A2	8073	protein_coding	chr1	-0.166946	7.89003	-5.93248	1.79522e-06	1.07695e-05	3.35747
ENSG00000159166	LAD1	ladinin 1	3898	protein_coding	chr1	-3.66747	-2.2498	-5.53905	5.36984e-06	2.95427e-05	3.3382
ENSG00000143793	C1orf35	chromosome 1 open reading frame 35	79169	protein_coding	chr1	0.401506	3.97455	5.60978	4.40733e-06	2.46528e-05	3.28596
ENSG00000235927	NEXN-AS1	NEXN antisense RNA 1	374987	lncRNA	chr1	-0.566094	1.61729	-5.43952	7.09276e-06	3.80482e-05	3.26038
ENSG00000198162	MAN1A2	mannosidase alpha class 1A member 2	10905	protein_coding	chr1	0.215202	6.24773	5.76605	2.85096e-06	1.65466e-05	3.12981
ENSG00000229953				lncRNA	chr1	1.12278	0.40322	5.21365	1.33497e-05	6.81088e-05	3.10462
ENSG00000162745	OLFML2B	olfactomedin like 2B	25903	protein_coding	chr1	0.547849	0.819463	5.39275	8.08444e-06	4.3061e-05	3.10149
ENSG00000268043	NBPF12	NBPF member 12	149013	protein_coding	chr1	0.423616	4.11696	5.57061	4.91675e-06	2.72304e-05	3.09738
ENSG00000243709	LEFTY1	left-right determination factor 1	10637	protein_coding	chr1	2.36338	-3.92675	5.30765	1.02592e-05	5.3555e-05	3.08465
ENSG00000127125	PPCS	phosphopantothenoylcysteine synthetase	79717	protein_coding	chr1	-0.27929	4.84077	-5.64023	4.04828e-06	2.27713e-05	3.03293
ENSG00000184260	H2AC20	H2A clustered histone 20	8338	protein_coding	chr1	0.469363	3.55527	5.7213	3.22929e-06	1.84999e-05	3.02342
ENSG00000265808	SEC22B	SEC22 homolog B, vesicle trafficking protein	9554	protein_coding	chr1	-0.182596	7.28847	-5.7425	3.04412e-06	1.75366e-05	2.90957
ENSG00000085999	RAD54L	RAD54 like	8438	protein_coding	chr1	-0.246232	5.69765	-5.64383	4.00789e-06	2.25599e-05	2.89684
ENSG00000203685	STUM	stum, mechanosensory transduction mediator homolog	375057	protein_coding	chr1	3.3867	-0.951383	5.09928	1.83931e-05	9.14755e-05	2.89593
ENSG00000159445	THEM4	thioesterase superfamily member 4	117145	protein_coding	chr1	0.289036	4.38686	5.52419	5.59753e-06	3.06693e-05	2.87614
ENSG00000152904	GGPS1	geranylgeranyl diphosphate synthase 1	9453	protein_coding	chr1	-0.370759	4.37625	-5.49675	6.04379e-06	3.28825e-05	2.86685
ENSG00000287190				lncRNA	chr1	-0.823937	-0.839265	-5.15829	1.55899e-05	7.84907e-05	2.86628
ENSG00000162426	SLC45A1	solute carrier family 45 member 1	50651	protein_coding	chr1	-0.810826	-1.38469	-5.14156	1.63381e-05	8.1983e-05	2.81309
ENSG00000116717	GADD45A	growth arrest and DNA damage inducible alpha	1647	protein_coding	chr1	-0.360773	4.33099	-5.45006	6.88666e-06	3.70664e-05	2.74592
ENSG00000077549	CAPZB	capping actin protein of muscle Z-line subunit beta	832	protein_coding	chr1	0.208682	7.89995	5.65312	3.90533e-06	2.2029e-05	2.5974
ENSG00000067208	EVI5	ecotropic viral integration site 5	7813	protein_coding	chr1	0.248717	4.91751	5.51303	5.77488e-06	3.1562e-05	2.59619
ENSG00000143768	LEFTY2	left-right determination factor 2	7044	protein_coding	chr1	2.90361	-4.23232	5.23067	1.27282e-05	6.5228e-05	2.58876
ENSG00000143179	UCK2	uridine-cytidine kinase 2	7371	protein_coding	chr1	-0.161464	7.06246	-5.58926	4.66722e-06	2.59798e-05	2.53384
ENSG00000126070	AGO3	argonaute RISC catalytic component 3	192669	protein_coding	chr1	-0.221342	5.07303	-5.49108	6.14023e-06	3.33093e-05	2.51987
ENSG00000132716	DCAF8	DDB1 and CUL4 associated factor 8	50717	protein_coding	chr1	0.217387	6.5008	5.51009	5.82256e-06	3.1801e-05	2.51934
ENSG00000163393	SLC22A15	solute carrier family 22 member 15	55356	protein_coding	chr1	0.594439	1.62006	5.12765	1.69875e-05	8.49942e-05	2.51876
ENSG00000284747				lncRNA	chr1	-0.83678	0.389383	-5.02991	2.234e-05	0.000109366	2.4655
ENSG00000173409	ARV1	ARV1 homolog, fatty acid homeostasis modulator	64801	protein_coding	chr1	-0.384519	4.05916	-5.36921	8.63498e-06	4.57405e-05	2.46452
ENSG00000163472	TMEM79	transmembrane protein 79	84283	protein_coding	chr1	0.498708	2.88011	5.17191	1.50062e-05	7.57418e-05	2.37263
ENSG00000117859	OSBPL9	oxysterol binding protein like 9	114883	protein_coding	chr1	0.180129	6.62755	5.45739	6.74682e-06	3.63869e-05	2.31834
ENSG00000162545	CAMK2N1	calcium/calmodulin dependent protein kinase II inhibitor 1	55450	protein_coding	chr1	0.848876	2.31069	5.006	2.38884e-05	0.000116308	2.31389
ENSG00000280670	CCDC163	coiled-coil domain containing 163	126661	protein_coding	chr1	-0.558819	2.06528	-5.12531	1.70995e-05	8.55009e-05	2.29746
ENSG00000282849				lncRNA	chr1	-2.95515	-1.89857	-4.99404	2.47022e-05	0.000119907	2.29599
ENSG00000132485	ZRANB2	zinc finger RANBP2-type containing 2	9406	protein_coding	chr1	-0.249193	5.99165	-5.41012	7.70066e-06	4.11168e-05	2.28734
ENSG00000198625	MDM4	MDM4 regulator of p53	4194	protein_coding	chr1	-0.25584	5.41192	-5.44335	7.01705e-06	3.77092e-05	2.28331
ENSG00000183155	RABIF	RAB interacting factor	5877	protein_coding	chr1	-0.249114	4.27697	-5.33296	9.55721e-06	5.01952e-05	2.28067
ENSG00000116711	PLA2G4A	phospholipase A2 group IVA	5321	protein_coding	chr1	0.450217	1.7247	5.11181	1.77587e-05	8.85399e-05	2.27739
ENSG00000136630	HLX	H2.0 like homeobox	3142	protein_coding	chr1	0.436376	3.25108	5.2049	1.36812e-05	6.96523e-05	2.23628
ENSG00000266028	SRGAP2	SLIT-ROBO Rho GTPase activating protein 2	23380	protein_coding	chr1	-0.18175	7.02454	-5.44996	6.88855e-06	3.70683e-05	2.18999
ENSG00000223745				lncRNA	chr1	-0.474391	2.65409	-5.12945	1.6902e-05	8.46365e-05	2.17156
ENSG00000097046	CDC7	cell division cycle 7	8317	protein_coding	chr1	-0.218764	5.14658	-5.35177	9.06699e-06	4.78291e-05	2.15195
ENSG00000137959	IFI44L	interferon induced protein 44 like	10964	protein_coding	chr1	-0.33256	2.93015	-5.22121	1.30699e-05	6.67941e-05	2.13379
ENSG00000158195	WASF2	WASP family member 2	10163	protein_coding	chr1	-0.188211	7.75469	-5.48878	6.17994e-06	3.34946e-05	2.12786
ENSG00000203668	CHML	CHM like Rab escort protein	1122	protein_coding	chr1	0.267449	6.21401	5.37581	8.47687e-06	4.49327e-05	2.09954
ENSG00000142634	EFHD2	EF-hand domain family member D2	79180	protein_coding	chr1	-0.252623	6.49869	-5.36656	8.69931e-06	4.60509e-05	1.99301
ENSG00000248527	MTATP6P1	MT-ATP6 pseudogene 1	106480796	unprocessed_pseudogene	chr1	-1.10293	5.42275	-5.15969	1.55287e-05	7.82153e-05	1.99253
ENSG00000223764	LINC02593	long intergenic non-protein coding RNA 2593	100130417	lncRNA	chr1	-1.26942	-1.45625	-4.77109	4.61135e-05	0.000212329	1.97231
ENSG00000179546	HTR1D	5-hydroxytryptamine receptor 1D	3352	protein_coding	chr1	-0.66336	1.18156	-4.86431	3.55256e-05	0.000167221	1.95225
ENSG00000258634				lncRNA	chr1	-0.36241	3.08893	-5.07601	1.96328e-05	9.706e-05	1.92283
ENSG00000233384	CNIH3-AS2	CNIH3 antisense RNA 2	102723817	lncRNA	chr1	-0.676981	0.884764	-4.8609	3.58665e-05	0.00016876	1.92078
ENSG00000276600	RAB7B	RAB7B, member RAS oncogene family	338382	protein_coding	chr1	-1.20848	0.343719	-4.76565	4.68198e-05	0.000215374	1.89739
ENSG00000116874	WARS2	tryptophanyl tRNA synthetase 2, mitochondrial	10352	protein_coding	chr1	-0.289486	4.51269	-5.20556	1.36556e-05	6.95369e-05	1.88995
ENSG00000143643	TTC13	tetratricopeptide repeat domain 13	79573	protein_coding	chr1	0.230381	4.20726	5.17577	1.48446e-05	7.50519e-05	1.87736
ENSG00000181754	AMIGO1	adhesion molecule with Ig like domain 1	57463	protein_coding	chr1	1.0807	-0.63458	4.76971	4.62922e-05	0.000213111	1.87205
ENSG00000121774	KHDRBS1	KH RNA binding domain containing, signal transduction associated 1	10657	protein_coding	chr1	0.180685	7.93066	5.35856	8.89618e-06	4.70207e-05	1.81322
ENSG00000200169	RNU5D-1	RNA, U5D small nuclear 1	26830	snRNA	chr1	-1.11706	-2.92433	-4.67475	6.03619e-05	0.000271044	1.78263
ENSG00000081026	MAGI3	membrane associated guanylate kinase, WW and PDZ domain containing 3	260425	protein_coding	chr1	0.283153	4.79982	5.18968	1.42771e-05	7.24411e-05	1.7495
ENSG00000203721	LINC00862	long intergenic non-protein coding RNA 862	554279	lncRNA	chr1	-0.787589	1.34671	-4.72375	5.26386e-05	0.000239443	1.74744
ENSG00000080947	CROCCP3	CROCC pseudogene 3	114819	transcribed_unprocessed_pseudogene	chr1	0.446285	2.44991	4.955	2.75571e-05	0.000132378	1.71216
ENSG00000117054	ACADM	acyl-CoA dehydrogenase medium chain	34	protein_coding	chr1	0.264501	5.195	5.16267	1.53996e-05	7.75971e-05	1.69758
ENSG00000184292	TACSTD2	tumor associated calcium signal transducer 2	4070	protein_coding	chr1	-3.51502	-4.00372	-4.78362	4.45255e-05	0.000205527	1.67152
ENSG00000131238	PPT1	palmitoyl-protein thioesterase 1	5538	protein_coding	chr1	0.175278	7.2433	5.27415	1.12685e-05	5.83812e-05	1.63654
ENSG00000217801	LOC100288175	uncharacterized LOC100288175	100288175	transcribed_unprocessed_pseudogene	chr1	0.567759	2.17519	4.76744	4.6587e-05	0.000214386	1.57147
ENSG00000131584	ACAP3	ArfGAP with coiled-coil, ankyrin repeat and PH domains 3	116983	protein_coding	chr1	0.266316	5.79084	5.17444	1.49e-05	7.52948e-05	1.56745
ENSG00000224687	RASAL2-AS1	RASAL2 antisense RNA 1	100302401	lncRNA	chr1	-0.508905	1.94475	-4.82352	3.98223e-05	0.000185992	1.56619
ENSG00000142856	ITGB3BP	integrin subunit beta 3 binding protein	23421	protein_coding	chr1	-0.408083	4.59313	-5.07515	1.96802e-05	9.72741e-05	1.55721
ENSG00000159423	ALDH4A1	aldehyde dehydrogenase 4 family member A1	8659	protein_coding	chr1	0.257926	4.81122	5.05343	2.0915e-05	0.000102955	1.52584
ENSG00000168159	RNF187	ring finger protein 187	149603	protein_coding	chr1	0.22018	6.953	5.22334	1.29923e-05	6.64824e-05	1.49052
ENSG00000285417				transcribed_unitary_pseudogene	chr1	0.319831	2.32	4.88916	3.31373e-05	0.000156991	1.46579
ENSG00000116251	RPL22	ribosomal protein L22	6146	protein_coding	chr1	-0.276042	7.5467	-5.17792	1.47555e-05	7.46173e-05	1.37826
ENSG00000162601	MYSM1	Myb like, SWIRM and MPN domains 1	114803	protein_coding	chr1	-0.240197	5.41509	-5.07616	1.96248e-05	9.70402e-05	1.37569
ENSG00000162377	COA7	cytochrome c oxidase assembly factor 7	65260	protein_coding	chr1	-0.173817	6.06223	-5.11309	1.76949e-05	8.82583e-05	1.35361
ENSG00000069248	NUP133	nucleoporin 133	55746	protein_coding	chr1	0.170568	6.4104	5.10433	1.8135e-05	9.02478e-05	1.30062
ENSG00000224616				lncRNA	chr1	-0.539027	2.24871	-4.78743	4.4053e-05	0.00020362	1.29329
ENSG00000085433	WDR47	WD repeat domain 47	22911	protein_coding	chr1	0.232202	4.45797	4.9833	2.54568e-05	0.000123172	1.25916
ENSG00000233359				lncRNA	chr1	-1.31123	-0.685059	-4.45847	0.000110295	0.000468697	1.24978
ENSG00000116885	OSCP1	organic solute carrier partner 1	127700	protein_coding	chr1	0.638882	1.81583	4.61625	7.10705e-05	0.000314323	1.21429
ENSG00000162494	LRRC38	leucine rich repeat containing 38	126755	protein_coding	chr1	-1.31445	-2.8979	-4.43787	0.000116793	0.000493436	1.20521
ENSG00000176092	CRYBG2	crystallin beta-gamma domain containing 2	55057	protein_coding	chr1	-1.10656	0.321827	-4.48559	0.00010228	0.00043788	1.20409
ENSG00000198797	BRINP2	BMP/retinoic acid inducible neural specific 2	57795	protein_coding	chr1	-1.89923	-4.46568	-4.44659	0.000113998	0.000482726	1.18919
ENSG00000230124	ACBD6	acyl-CoA binding domain containing 6	84320	protein_coding	chr1	0.182652	5.43084	4.99109	2.49073e-05	0.000120756	1.17471
ENSG00000143093	STRIP1	striatin interacting protein 1	85369	protein_coding	chr1	0.208217	5.46434	5.00492	2.39607e-05	0.00011659	1.17192
ENSG00000154429	CCSAP	centriole, cilia and spindle associated protein	126731	protein_coding	chr1	0.248099	4.89103	4.97437	2.6102e-05	0.000126041	1.15942
ENSG00000070759	TESK2	testis associated actin remodelling kinase 2	10420	protein_coding	chr1	0.940435	1.11019	4.50075	9.80561e-05	0.000420919	1.14166
ENSG00000169231	THBS3	thrombospondin 3	7059	protein_coding	chr1	0.45469	3.54167	4.7647	4.6945e-05	0.000215909	1.07523
ENSG00000163463	KRTCAP2	keratinocyte associated protein 2	200185	protein_coding	chr1	0.285428	5.50558	4.95114	2.78567e-05	0.00013379	1.06803
ENSG00000116954	RRAGC	Ras related GTP binding C	64121	protein_coding	chr1	-0.213836	5.73495	-4.97873	2.57849e-05	0.000124635	1.05071
ENSG00000180667	YOD1	YOD1 deubiquitinase	55432	protein_coding	chr1	0.269753	4.50459	4.88848	3.32013e-05	0.000157171	1.04846
ENSG00000122435	TRMT13	tRNA methyltransferase 13 homolog	54482	protein_coding	chr1	-0.346369	3.36905	-4.74692	4.93383e-05	0.000225624	0.994994
ENSG00000134186	PRPF38B	pre-mRNA processing factor 38B	55119	protein_coding	chr1	-0.253175	5.20962	-4.90521	3.16815e-05	0.000150598	0.994536
ENSG00000078808	SDF4	stromal cell derived factor 4	51150	protein_coding	chr1	0.209941	7.20422	5.03471	2.20416e-05	0.000108015	0.992343
ENSG00000117305	HMGCL	3-hydroxy-3-methylglutaryl-CoA lyase	3155	protein_coding	chr1	0.20687	4.05328	4.81004	4.13532e-05	0.000192433	0.924281
ENSG00000182004	SNRPE	small nuclear ribonucleoprotein polypeptide E	6635	protein_coding	chr1	-0.328228	5.45929	-4.89351	3.27364e-05	0.000155275	0.910673
ENSG00000143337	TOR1AIP1	torsin 1A interacting protein 1	26092	protein_coding	chr1	0.173733	6.41235	4.96847	2.65371e-05	0.000127886	0.908685
ENSG00000133065	SLC41A1	solute carrier family 41 member 1	254428	protein_coding	chr1	-0.200173	6.68268	-4.98744	2.51633e-05	0.000121875	0.901582
ENSG00000175137	SH3BP5L	SH3 binding domain protein 5 like	80851	protein_coding	chr1	-0.234621	6.23874	-4.93334	2.92813e-05	0.000140018	0.889232
ENSG00000178922	HYI	hydroxypyruvate isomerase (putative)	81888	protein_coding	chr1	-0.2901	0.9627	-4.69411	5.71847e-05	0.00025827	0.747378
ENSG00000162687	KCNT2	potassium sodium-activated channel subfamily T member 2	343450	protein_coding	chr1	0.45868	1.72758	4.56764	8.13893e-05	0.000355456	0.737552
ENSG00000272906				lncRNA	chr1	-1.44163	-0.660089	-4.27447	0.000183705	0.000747291	0.737312
ENSG00000117425	PTCH2	patched 2	8643	protein_coding	chr1	-1.23029	-0.911512	-4.28154	0.000180148	0.000734188	0.731435
ENSG00000160058	BSDC1	BSD domain containing 1	55108	protein_coding	chr1	0.229738	5.81728	4.84918	3.70627e-05	0.000174014	0.719196
ENSG00000185946	RNPC3	RNA binding region (RNP1, RRM) containing 3	55599	protein_coding	chr1	-0.27251	4.35113	-4.75282	4.85303e-05	0.000222224	0.712454
ENSG00000117595	IRF6	interferon regulatory factor 6	3664	protein_coding	chr1	-1.62512	-2.68198	-4.23768	0.000203359	0.00081826	0.698454
ENSG00000118873	RAB3GAP2	RAB3 GTPase activating non-catalytic protein subunit 2	25782	protein_coding	chr1	0.181581	5.93347	4.86838	3.51231e-05	0.000165585	0.687492
ENSG00000175756	AURKAIP1	aurora kinase A interacting protein 1	54998	protein_coding	chr1	0.27182	6.75623	4.90636	3.15798e-05	0.000150144	0.667948
ENSG00000173660	UQCRH	ubiquinol-cytochrome c reductase hinge protein	7388	protein_coding	chr1	-0.298995	6.19353	-4.84222	3.77918e-05	0.000176989	0.636754
ENSG00000120942	UBIAD1	UbiA prenyltransferase domain containing 1	29914	protein_coding	chr1	-0.226838	5.36909	-4.79829	4.27354e-05	0.000198061	0.621029
ENSG00000168710	AHCYL1	adenosylhomocysteinase like 1	10768	protein_coding	chr1	0.152717	7.45479	4.92013	3.03846e-05	0.000144805	0.612888
ENSG00000028137	TNFRSF1B	TNF receptor superfamily member 1B	7133	protein_coding	chr1	-0.54783	1.10395	-4.44754	0.000113697	0.000481621	0.609263
ENSG00000185495				transcribed_unprocessed_pseudogene	chr1	-0.531692	1.77998	-4.38683	0.000134575	0.000561083	0.585582
ENSG00000188739	RBM34	RNA binding motif protein 34	23029	protein_coding	chr1	-0.25137	4.9001	-4.73522	5.0979e-05	0.000232509	0.563578
ENSG00000162702	ZNF281	zinc finger protein 281	23528	protein_coding	chr1	-0.168338	6.08259	-4.80578	4.18486e-05	0.000194438	0.532812
ENSG00000213057	C1orf220	chromosome 1 putative open reading frame 220	400798	lncRNA	chr1	-0.60876	1.45725	-4.36464	0.000143118	0.000593413	0.5327
ENSG00000143341	HMCN1	hemicentin 1	83872	protein_coding	chr1	0.442164	1.82358	4.56172	8.27433e-05	0.000360585	0.500025
ENSG00000287400				lncRNA	chr1	-0.839047	-0.632085	-4.20838	0.000220484	0.000881569	0.460487
ENSG00000241860				lncRNA	chr1	-0.396853	4.55729	-4.71683	5.36675e-05	0.000243801	0.44355
ENSG00000010072	SPRTN	SprT-like N-terminal domain	83932	protein_coding	chr1	0.207567	4.39729	4.66413	6.21801e-05	0.000278326	0.425765
ENSG00000213085	CFAP45	cilia and flagella associated protein 45	25790	protein_coding	chr1	1.00617	0.0881636	4.17197	0.00024375	0.000966893	0.412469
ENSG00000214193	SH3D21	SH3 domain containing 21	79729	protein_coding	chr1	-0.376929	2.7461	-4.46539	0.000108191	0.000460477	0.406461
ENSG00000176393	RNPEP	arginyl aminopeptidase	6051	protein_coding	chr1	0.161007	6.21992	4.7629	4.7182e-05	0.000216668	0.384057
ENSG00000215875	ST13P20	ST13, Hsp70 interacting protein pseudogene 20	729828	transcribed_processed_pseudogene	chr1	-0.685505	-1.1717	-4.24101	0.000201499	0.000811861	0.383689
ENSG00000055070	SZRD1	SUZ RNA binding domain containing 1	26099	protein_coding	chr1	0.145597	8.1701	4.86962	3.50008e-05	0.000165073	0.370546
ENSG00000261654				lncRNA	chr1	-0.535051	1.36094	-4.39146	0.000132858	0.000554501	0.302655
ENSG00000142794	NBPF3	NBPF member 3	84224	protein_coding	chr1	0.245402	4.37494	4.63065	6.82717e-05	0.000303114	0.289273
ENSG00000116473	RAP1A	RAP1A, member of RAS oncogene family	5906	protein_coding	chr1	0.198124	5.37499	4.62522	6.9313e-05	0.000307058	0.230112
ENSG00000225206	MIR137HG	MIR137 host gene	400765	lncRNA	chr1	-0.294013	2.37313	-4.57658	7.93849e-05	0.000347711	0.207506
ENSG00000117115	PADI2	peptidyl arginine deiminase 2	11240	protein_coding	chr1	0.628186	0.931215	4.30139	0.000170523	0.000697674	0.203806
ENSG00000272068				lncRNA	chr1	1.31629	-1.2361	4.01459	0.000375416	0.00142578	0.153823
ENSG00000142657	PGD	phosphogluconate dehydrogenase	5226	protein_coding	chr1	0.163978	7.81799	4.73422	5.11217e-05	0.000233027	0.137121
ENSG00000162777	DENND2D	DENN domain containing 2D	79961	protein_coding	chr1	2.69858	-2.23787	4.05061	0.000340178	0.00130431	0.120057
ENSG00000188529	SRSF10	serine and arginine rich splicing factor 10	10772	protein_coding	chr1	-0.179702	7.04942	-4.70776	5.50449e-05	0.0002494	0.103865
ENSG00000163874	ZC3H12A	zinc finger CCCH-type containing 12A	80149	protein_coding	chr1	0.306712	3.83677	4.44444	0.000114681	0.000485365	0.0894298
ENSG00000171680	PLEKHG5	pleckstrin homology and RhoGEF domain containing G5	57449	protein_coding	chr1	-0.324605	4.07416	-4.42198	0.000122064	0.000513093	0.0482131
ENSG00000285280	LOC105371664	uncharacterized LOC105371664	105371664	lncRNA	chr1	0.868371	-0.0788243	4.07811	0.000315486	0.00121932	0.0451937
ENSG00000162627	SNX7	sorting nexin 7	51375	protein_coding	chr1	0.228029	5.41059	4.58644	7.72326e-05	0.0003389	0.0118998
ENSG00000228794	LINC01128	long intergenic non-protein coding RNA 1128	643837	lncRNA	chr1	-0.197507	4.69701	-4.5311	9.01107e-05	0.000389101	-0.0299262
ENSG00000180198	RCC1	regulator of chromosome condensation 1	1104	protein_coding	chr1	-0.145106	7.29461	-4.68262	5.90495e-05	0.000265844	-0.0503479
ENSG00000203812	H2AC18	H2A clustered histone 18	8337	protein_coding	chr1	0.505966	4.07351	4.73584	5.08903e-05	0.000232193	-0.0583911
ENSG00000213281	NRAS	NRAS proto-oncogene, GTPase	4893	protein_coding	chr1	0.185505	7.61363	4.68336	5.89284e-05	0.000265398	-0.0715588
ENSG00000117682	DHDDS	dehydrodolichyl diphosphate synthase subunit	79947	protein_coding	chr1	0.151163	5.82843	4.58054	7.85145e-05	0.000344149	-0.127865
ENSG00000130770	ATP5IF1	ATP synthase inhibitory factor subunit 1	93974	protein_coding	chr1	-0.297603	4.68142	-4.43663	0.000117198	0.000494885	-0.132791
ENSG00000069702	TGFBR3	transforming growth factor beta receptor 3	7049	protein_coding	chr1	0.282675	3.60745	4.37177	0.000140317	0.000582803	-0.137383
ENSG00000134690	CDCA8	cell division cycle associated 8	55143	protein_coding	chr1	0.134342	6.89991	4.61917	7.04932e-05	0.000312114	-0.174269
ENSG00000226067				lncRNA	chr1	0.465733	2.53495	4.21298	0.000217704	0.000871177	-0.181752
ENSG00000014914	MTMR11	myotubularin related protein 11	10903	protein_coding	chr1	0.411906	3.77021	4.29332	0.000174371	0.000712453	-0.218745
ENSG00000066136	NFYC	nuclear transcription factor Y subunit gamma	4802	protein_coding	chr1	-0.156642	6.18308	-4.55336	8.4692e-05	0.000368611	-0.257531
ENSG00000162851	TFB2M	transcription factor B2, mitochondrial	64216	protein_coding	chr1	-0.220725	4.46601	-4.40012	0.000129703	0.000542085	-0.283103
ENSG00000135823	STX6	syntaxin 6	10228	protein_coding	chr1	0.176559	5.51147	4.45164	0.000112409	0.000477004	-0.308698
ENSG00000158715	SLC45A3	solute carrier family 45 member 3	85414	protein_coding	chr1	0.331304	3.661	4.26592	0.000188098	0.000763745	-0.312566
ENSG00000227953				lncRNA	chr1	-0.721963	0.068309	-3.96331	0.000431841	0.00161838	-0.330061
ENSG00000235919	ASH1L-AS1	ASH1L antisense RNA 1	645676	lncRNA	chr1	0.73888	0.662879	3.93509	0.000466364	0.00173722	-0.331885
ENSG00000230426	LINC01036	long intergenic non-protein coding RNA 1036	104169671	lncRNA	chr1	-0.255448	3.97291	-4.32307	0.000160592	0.000660408	-0.335095
ENSG00000162669	HFM1	helicase for meiosis 1	164045	protein_coding	chr1	1.15876	-0.869314	3.84414	0.000597031	0.00218045	-0.352444
ENSG00000234383				processed_pseudogene	chr1	-0.892839	-1.45504	-3.87287	0.000552295	0.00202783	-0.371918
ENSG00000232093				lncRNA	chr1	1.22217	-0.540946	3.81681	0.00064287	0.0023302	-0.37359
ENSG00000234694				lncRNA	chr1	-0.810164	-0.366823	-3.89603	0.000518639	0.00191565	-0.383184
ENSG00000227372	TP73-AS1	TP73 antisense RNA 1	57212	transcribed_unitary_pseudogene	chr1	-0.254805	0.791498	-4.33659	0.00015469	0.000637443	-0.388934
ENSG00000117069	ST6GALNAC5	ST6 N-acetylgalactosaminide alpha-2,6-sialyltransferase 5	81849	protein_coding	chr1	-2.33068	-1.06447	-3.80926	0.000656117	0.00237321	-0.397696
ENSG00000234184	LINC01781	long intergenic non-protein coding RNA 1781	101927412	lncRNA	chr1	2.1059	-2.76043	3.77895	0.000712084	0.00255113	-0.412447
ENSG00000116863	ADPRS	ADP-ribosylserine hydrolase	54936	protein_coding	chr1	0.213443	5.16499	4.40161	0.000129168	0.000540034	-0.43616
ENSG00000272094				lncRNA	chr1	1.44989	-1.45355	3.75388	0.000761854	0.00270969	-0.471659
ENSG00000270149				protein_coding	chr1	1.02534	2.52473	4.02002	0.000369883	0.00140587	-0.481783
ENSG00000143578	CREB3L4	cAMP responsive element binding protein 3 like 4	148327	protein_coding	chr1	0.326036	3.19615	4.14436	0.000262997	0.00103219	-0.497646
ENSG00000188910	GJB3	gap junction protein beta 3	2707	protein_coding	chr1	-2.56539	-3.78584	-3.81419	0.000647437	0.00234534	-0.501552
ENSG00000169598	DFFB	DNA fragmentation factor subunit beta	1677	protein_coding	chr1	0.371916	2.1513	4.08147	0.000312588	0.00120967	-0.502367
ENSG00000064886	CHI3L2	chitinase 3 like 2	1117	protein_coding	chr1	-1.26845	-0.0264584	-3.72582	0.000821603	0.00289781	-0.546219
ENSG00000143355	LHX9	LIM homeobox 9	56956	protein_coding	chr1	2.3523	-2.31825	3.74217	0.000786261	0.00278621	-0.562962
ENSG00000123843	C4BPB	complement component 4 binding protein beta	725	protein_coding	chr1	-0.58989	-0.06416	-3.86473	0.000564622	0.00206842	-0.564047
ENSG00000116793	PHTF1	putative homeodomain transcription factor 1	10745	protein_coding	chr1	0.166501	5.43943	4.37545	0.000138892	0.000576985	-0.572676
ENSG00000081721	DUSP12	dual specificity phosphatase 12	11266	protein_coding	chr1	-0.200655	4.6126	-4.31728	0.000163188	0.000670054	-0.576746
ENSG00000158716	DUSP23	dual specificity phosphatase 23	54935	protein_coding	chr1	1.39478	0.72596	3.68923	0.000906415	0.00316129	-0.635732
ENSG00000120937	NPPB	natriuretic peptide B	4879	protein_coding	chr1	1.68894	-3.16693	3.65582	0.000991249	0.00342346	-0.702411
ENSG00000163156	SCNM1	sodium channel modifier 1	79005	protein_coding	chr1	0.347472	4.6683	4.21792	0.000214756	0.000859953	-0.720663
ENSG00000277702				unprocessed_pseudogene	chr1	1.30125	-0.402403	3.67861	0.000932568	0.00324218	-0.73506
ENSG00000224985				lncRNA	chr1	-1.93699	-2.29636	-3.64866	0.0010104	0.00348011	-0.747183
ENSG00000119285	HEATR1	HEAT repeat containing 1	55127	protein_coding	chr1	-0.15417	7.9635	-4.46556	0.000108142	0.000460401	-0.754724
ENSG00000256029				protein_coding	chr1	1.38573	-0.137165	3.58686	0.00119143	0.00402537	-0.874096
ENSG00000126088	UROD	uroporphyrinogen decarboxylase	7389	protein_coding	chr1	0.163092	5.72984	4.24668	0.000198366	0.000801115	-0.892143
ENSG00000198691	ABCA4	ATP binding cassette subfamily A member 4	24	protein_coding	chr1	1.6635	-2.79815	3.57359	0.00123423	0.00415367	-0.892771
ENSG00000272583				lncRNA	chr1	-0.997278	-1.57664	-3.60206	0.0011442	0.00389088	-0.91071
ENSG00000285651				lncRNA	chr1	-0.636799	-0.0655933	-3.74829	0.000773414	0.00274635	-0.935117
ENSG00000185842	DNAH14	dynein axonemal heavy chain 14	127602	protein_coding	chr1	0.288157	3.96062	4.1554	0.00025513	0.0010059	-0.93624
ENSG00000187800	PEAR1	platelet endothelial aggregation receptor 1	375033	protein_coding	chr1	-0.229084	4.78091	-4.14856	0.000259975	0.00102333	-0.938543
ENSG00000183317	EPHA10	EPH receptor A10	284656	protein_coding	chr1	1.22255	-2.89192	3.56925	0.00124856	0.00419719	-0.947831
ENSG00000143493	INTS7	integrator complex subunit 7	25896	protein_coding	chr1	-0.171705	6.01109	-4.28763	0.000177139	0.000722779	-0.954052
ENSG00000261642				lncRNA	chr1	-1.1883	-2.03311	-3.54775	0.0013219	0.00441538	-0.980394
ENSG00000177144	NUDT4B	nudix hydrolase 4B	440672	protein_coding	chr1	0.906007	1.17794	3.77244	0.000724698	0.00259131	-0.980501
ENSG00000273062				lncRNA	chr1	1.35396	-2.15214	3.52956	0.00138721	0.00461178	-0.994139
ENSG00000143507	DUSP10	dual specificity phosphatase 10	11221	protein_coding	chr1	0.271902	3.78456	4.02355	0.000366331	0.00139369	-0.997597
ENSG00000077254	USP33	ubiquitin specific peptidase 33	23032	protein_coding	chr1	0.168562	6.3977	4.2703	0.000185836	0.000755452	-1.00396
ENSG00000243960				lncRNA	chr1	-1.01977	0.0844875	-3.75047	0.000768883	0.00273307	-1.03822
ENSG00000231871	IPO9-AS1	IPO9 antisense RNA 1	100873949	lncRNA	chr1	-1.15879	-1.27565	-3.52229	0.00141413	0.00468705	-1.07182
ENSG00000020129	NCDN	neurochondrin	23154	protein_coding	chr1	-0.160377	6.3181	-4.23302	0.000205993	0.000828168	-1.10372
ENSG00000142676	RPL11	ribosomal protein L11	6135	protein_coding	chr1	-0.233989	8.54176	-4.3338	0.000155889	0.000642057	-1.13589
ENSG00000143390	RFX5	regulatory factor X5	5993	protein_coding	chr1	0.166228	5.813	4.1615	0.000250882	0.000991426	-1.13987
ENSG00000116455	WDR77	WD repeat domain 77	79084	protein_coding	chr1	-0.128994	6.84641	-4.24773	0.000197791	0.000799194	-1.15134
ENSG00000175793	SFN	stratifin	2810	protein_coding	chr1	-0.940853	0.304754	-3.50239	0.00149057	0.00491222	-1.17881
ENSG00000185420	SMYD3	SET and MYND domain containing 3	64754	protein_coding	chr1	0.244508	4.30344	3.99832	0.000392492	0.00148454	-1.18229
ENSG00000116688	MFN2	mitofusin 2	9927	protein_coding	chr1	0.131612	7.92723	4.29479	0.000173666	0.00070993	-1.187
ENSG00000203684	IBA57-DT	IBA57 divergent transcript	574432	lncRNA	chr1	-1.15931	-2.16176	-3.44797	0.00172053	0.00557372	-1.22877
ENSG00000258465				protein_coding	chr1	4.23827	0.603234	3.47869	0.00158681	0.00519787	-1.24743
ENSG00000134717	BTF3L4	basic transcription factor 3 like 4	91408	protein_coding	chr1	-0.23146	5.67518	-4.13516	0.000269736	0.00105657	-1.2477
ENSG00000238279				lncRNA	chr1	-1.0143	-1.89031	-3.44211	0.00174722	0.00564879	-1.26349
ENSG00000228215				lncRNA	chr1	-1.83952	-2.12556	-3.38962	0.00200507	0.00638052	-1.31406
ENSG00000171872	KLF17	Kruppel like factor 17	128209	protein_coding	chr1	-1.97242	-3.34842	-3.39909	0.001956	0.00624335	-1.31869
ENSG00000116641	DOCK7	dedicator of cytokinesis 7	85440	protein_coding	chr1	0.143477	6.60461	4.18328	0.000236276	0.000938635	-1.33059
ENSG00000157873	TNFRSF14	TNF receptor superfamily member 14	8764	protein_coding	chr1	-0.504055	0.605406	-3.68649	0.00091308	0.00318086	-1.33929
ENSG00000269896	LOC100129534	small nuclear ribonucleoprotein polypeptide N pseudogene	100129534	transcribed_processed_pseudogene	chr1	-0.574718	1.44059	-3.64879	0.00101006	0.00347945	-1.3513
ENSG00000136628	EPRS1	glutamyl-prolyl-tRNA synthetase 1	2058	protein_coding	chr1	0.126132	8.11887	4.25291	0.000194981	0.000789163	-1.36038
ENSG00000275291				snRNA	chr1	-1.59279	-3.52802	-3.39129	0.00199633	0.00635689	-1.36362
ENSG00000170498	KISS1	KiSS-1 metastasis suppressor	3814	protein_coding	chr1	2.05131	-2.58704	3.38504	0.00202924	0.0064506	-1.40116
ENSG00000284692	LOC105376686	uncharacterized LOC105376686	105376686	lncRNA	chr1	-0.9168	-1.4392	-3.44275	0.0017443	0.00564088	-1.42056
ENSG00000272574				lncRNA	chr1	-1.14357	-1.41013	-3.39071	0.00199937	0.0063649	-1.43291
ENSG00000279324				TEC	chr1	-0.590215	0.026405	-3.53328	0.00137358	0.00457279	-1.44618
ENSG00000235358				lncRNA	chr1	-0.743211	-1.6044	-3.43355	0.00178696	0.00576566	-1.45335
ENSG00000173726	TOMM20	translocase of outer mitochondrial membrane 20	9804	protein_coding	chr1	-0.151913	7.64503	-4.16786	0.000246529	0.000976331	-1.45724
ENSG00000240219				lncRNA	chr1	-1.35774	-3.2939	-3.32929	0.00234681	0.00732953	-1.46556
ENSG00000142661	MYOM3	myomesin 3	127294	protein_coding	chr1	-0.782303	0.732075	-3.47093	0.00161959	0.00529014	-1.47508
ENSG00000234678				lncRNA	chr1	0.948751	0.196306	3.45275	0.00169903	0.00551041	-1.47647
ENSG00000082482	KCNK2	potassium two pore domain channel subfamily K member 2	3776	protein_coding	chr1	-1.01543	-0.988425	-3.35106	0.00221746	0.00698075	-1.48326
ENSG00000162670	BRINP3	BMP/retinoic acid inducible neural specific 3	339479	protein_coding	chr1	-0.42072	1.27334	-3.68729	0.000911131	0.00317545	-1.49207
ENSG00000143106	PSMA5	proteasome 20S subunit alpha 5	5686	protein_coding	chr1	0.171594	6.9	4.11736	0.000283261	0.00110613	-1.50496
ENSG00000158773	USF1	upstream transcription factor 1	7391	protein_coding	chr1	0.185952	5.15782	3.98937	0.000402205	0.00151723	-1.52708
ENSG00000220785				transcribed_unprocessed_pseudogene	chr1	-0.773981	-1.39764	-3.40789	0.00191142	0.00611481	-1.5322
ENSG00000271380	LOC101928120	uncharacterized LOC101928120	101928120	lncRNA	chr1	0.950901	-0.286608	3.34447	0.00225589	0.0070858	-1.53954
ENSG00000040487	SLC66A1	solute carrier family 66 member 1	54896	protein_coding	chr1	0.193791	5.3368	4.00683	0.000383467	0.00145292	-1.54103
ENSG00000159479	MED8	mediator complex subunit 8	112950	protein_coding	chr1	-0.15185	5.56544	-4.01756	0.000372384	0.00141471	-1.58826
ENSG00000162631	NTNG1	netrin G1	22854	protein_coding	chr1	-1.75712	-0.0901863	-3.26201	0.00279388	0.00855172	-1.58881
ENSG00000225279				lncRNA	chr1	-1.64537	-3.33542	-3.2639	0.00278031	0.00851774	-1.60172
ENSG00000007968	E2F2	E2F transcription factor 2	1870	protein_coding	chr1	-0.164709	4.51817	-3.98433	0.00040778	0.00153681	-1.60793
ENSG00000185090	MANEAL	mannosidase endo-alpha like	149175	protein_coding	chr1	0.170461	5.17304	3.98945	0.00040212	0.00151723	-1.61431
ENSG00000054267	ARID4B	AT-rich interaction domain 4B	51742	protein_coding	chr1	0.178716	5.42683	3.96803	0.000426325	0.00160045	-1.64567
ENSG00000162600	OMA1	OMA1 zinc metallopeptidase	115209	protein_coding	chr1	-0.189927	4.03023	-3.86622	0.000562349	0.00206129	-1.68917
ENSG00000117298	ECE1	endothelin converting enzyme 1	1889	protein_coding	chr1	0.131381	7.71717	4.09185	0.000303808	0.00117929	-1.69988
ENSG00000163909	HEYL	hes related family bHLH transcription factor with YRPW motif like	26508	protein_coding	chr1	0.255791	1.88076	3.78817	0.000694582	0.00249399	-1.70864
ENSG00000162521	RBBP4	RB binding protein 4, chromatin remodeling factor	5928	protein_coding	chr1	-0.130204	7.85259	-4.10332	0.000294393	0.00114644	-1.711
ENSG00000183814	LIN9	lin-9 DREAM MuvB core complex component	286826	protein_coding	chr1	-0.23078	4.26306	-3.86648	0.000561959	0.00206018	-1.71817
ENSG00000175130	MARCKSL1	MARCKS like 1	65108	protein_coding	chr1	-1.1563	1.44213	-3.23885	0.00296598	0.00901546	-1.73851
ENSG00000073756	PTGS2	prostaglandin-endoperoxide synthase 2	5743	protein_coding	chr1	0.578451	0.234152	3.44291	0.00174357	0.00563927	-1.76936
ENSG00000281741				TEC	chr1	0.594904	0.646325	3.45545	0.00168698	0.00547903	-1.79577
ENSG00000153363	LINC00467	long intergenic non-protein coding RNA 467	84791	lncRNA	chr1	0.266413	2.70012	3.70169	0.000876608	0.00306934	-1.80994
ENSG00000196482	ESRRG	estrogen related receptor gamma	2104	protein_coding	chr1	1.426	-1.15433	3.14156	0.00380599	0.0112095	-1.85495
ENSG00000162775	RBM15	RNA binding motif protein 15	64783	protein_coding	chr1	0.145791	5.34292	3.93231	0.000469911	0.00174908	-1.86778
ENSG00000241128	OR14A2	olfactory receptor family 14 subfamily A member 2	388761	protein_coding	chr1	-1.46717	-3.31014	-3.12822	0.00393754	0.0115644	-1.87552
ENSG00000273058				lncRNA	chr1	-0.981832	-1.05833	-3.21699	0.00313763	0.0094703	-1.88734
ENSG00000198892	SHISA4	shisa family member 4	149345	protein_coding	chr1	-0.261962	3.71876	-3.70994	0.000857413	0.00300869	-1.8879
ENSG00000143184	XCL1	X-C motif chemokine ligand 1	6375	protein_coding	chr1	-0.903828	-0.526227	-3.18767	0.00338283	0.0101103	-1.92642
ENSG00000286109				lncRNA	chr1	-1.26661	-2.10987	-3.13053	0.00391446	0.0115008	-1.9432
ENSG00000225492	GBP1P1	guanylate binding protein 1 pseudogene 1	400759	transcribed_unprocessed_pseudogene	chr1	2.48733	-4.21508	3.11614	0.0040603	0.0118757	-1.94785
ENSG00000263513	FAM72C	family with sequence similarity 72 member C	554282	protein_coding	chr1	0.318099	3.84543	3.7402	0.000790444	0.00279898	-1.95418
ENSG00000122481	RWDD3	RWD domain containing 3	25950	protein_coding	chr1	0.311086	3.13588	3.57784	0.00122036	0.00411158	-1.96578
ENSG00000233246	PHC2-AS1	PHC2 antisense RNA 1	101929464	lncRNA	chr1	-0.97093	-1.69239	-3.16228	0.00360993	0.0106908	-1.97138
ENSG00000189266	PNRC2	proline rich nuclear receptor coactivator 2	55629	protein_coding	chr1	-0.172543	6.13982	-3.88254	0.000537993	0.00198076	-1.97719
ENSG00000158615	PPP1R15B	protein phosphatase 1 regulatory subunit 15B	84919	protein_coding	chr1	0.122886	6.73012	3.95125	0.000446275	0.00166858	-1.99202
ENSG00000143127	ITGA10	integrin subunit alpha 10	8515	protein_coding	chr1	0.465448	1.14743	3.30917	0.00247275	0.00767509	-1.99575
ENSG00000066185	ZMYND12	zinc finger MYND-type containing 12	84217	protein_coding	chr1	1.16657	-2.24561	3.17472	0.00349687	0.0103918	-1.99904
ENSG00000286863				lncRNA	chr1	-1.05496	-1.53096	-3.09815	0.00425012	0.0123689	-2.00496
ENSG00000198756	COLGALT2	collagen beta(1-O)galactosyltransferase 2	23127	protein_coding	chr1	0.694469	1.40646	3.23656	0.0029835	0.00906643	-2.00643
ENSG00000058453	CROCC	ciliary rootlet coiled-coil, rootletin	9696	protein_coding	chr1	0.368994	3.68466	3.65014	0.0010064	0.00347132	-2.011
ENSG00000180999	C1orf105	chromosome 1 open reading frame 105	92346	protein_coding	chr1	-1.92697	-4.1072	-3.07127	0.0045495	0.0131311	-2.01396
ENSG00000116273	PHF13	PHD finger protein 13	148479	protein_coding	chr1	0.149921	6.03871	3.88903	0.000528593	0.00195002	-2.01991
ENSG00000263961	RHEX	regulator of hemoglobinization and erythroid cell expansion	440712	protein_coding	chr1	1.38012	-2.72983	3.07174	0.00454407	0.0131209	-2.02239
ENSG00000266993	LOC105378721	uncharacterized LOC105378721	105378721	lncRNA	chr1	-1.37429	-2.57011	-3.06369	0.00463745	0.0133594	-2.04374
ENSG00000286019	NOTCH2NLB	notch 2 N-terminal like B	100996763	protein_coding	chr1	0.468047	2.5678	3.5082	0.00146787	0.00484848	-2.06037
ENSG00000158825	CDA	cytidine deaminase	978	protein_coding	chr1	-1.85124	-0.205321	-3.04131	0.00490668	0.0140193	-2.06179
ENSG00000143761	ARF1	ADP ribosylation factor 1	375	protein_coding	chr1	0.138062	8.62087	4.00689	0.000383407	0.00145292	-2.06252
ENSG00000143110	C1orf162	chromosome 1 open reading frame 162	128346	protein_coding	chr1	-1.15587	-1.87742	-3.07777	0.00447531	0.0129449	-2.06275
ENSG00000121310	ECHDC2	enoyl-CoA hydratase domain containing 2	55268	protein_coding	chr1	0.356659	2.94497	3.58028	0.00121248	0.00408845	-2.06662
ENSG00000285641				protein_coding	chr1	0.991892	1.83104	3.26947	0.0027406	0.00841214	-2.06698
ENSG00000143801	PSEN2	presenilin 2	5664	protein_coding	chr1	0.20968	4.04703	3.69069	0.000902871	0.00315076	-2.084
ENSG00000196154	S100A4	S100 calcium binding protein A4	6275	protein_coding	chr1	0.493673	2.71701	3.36903	0.00211595	0.00669092	-2.08485
ENSG00000117000	RLF	RLF zinc finger	6018	protein_coding	chr1	0.198739	5.30044	3.81592	0.000644417	0.0023351	-2.09541
ENSG00000132763	MMACHC	metabolism of cobalamin associated C	25974	protein_coding	chr1	-0.199803	4.45846	-3.73873	0.000793562	0.00280919	-2.09735
ENSG00000159348	CYB5R1	cytochrome b5 reductase 1	51706	protein_coding	chr1	0.162628	5.03204	3.77716	0.000715531	0.00256234	-2.09957
ENSG00000117308	GALE	UDP-galactose-4-epimerase	2582	protein_coding	chr1	0.12359	6.19851	3.84966	0.000588169	0.00215037	-2.11969
ENSG00000135801	TAF5L	TATA-box binding protein associated factor 5 like	27097	protein_coding	chr1	-0.151132	5.73511	-3.81907	0.000638941	0.00231735	-2.12548
ENSG00000280113				TEC	chr1	-1.16662	-2.10749	-3.04466	0.00486548	0.0139176	-2.13044
ENSG00000069424	KCNAB2	potassium voltage-gated channel subfamily A regulatory beta subunit 2	8514	protein_coding	chr1	-0.713154	1.16915	-3.16649	0.00357128	0.0105907	-2.15136
ENSG00000263675	MIR5581	microRNA 5581	100847010	miRNA	chr1	2.24954	-3.06286	2.99588	0.00549982	0.0154627	-2.15227
ENSG00000077152	UBE2T	ubiquitin conjugating enzyme E2 T	29089	protein_coding	chr1	-0.174506	5.52542	-3.79227	0.000686927	0.00246871	-2.15635
ENSG00000242396				lncRNA	chr1	-1.5667	-1.36757	-3.027	0.00508661	0.0144562	-2.20441
ENSG00000223776	LGALS8-AS1	LGALS8 antisense RNA 1	100287902	lncRNA	chr1	0.947892	-1.63397	3.05908	0.00469168	0.0134882	-2.24305
ENSG00000082497	SERTAD4	SERTA domain containing 4	56256	protein_coding	chr1	-0.16122	3.97498	-3.7498	0.000770278	0.00273723	-2.25276
ENSG00000215788	TNFRSF25	TNF receptor superfamily member 25	8718	protein_coding	chr1	-0.607921	1.92925	-3.22716	0.00305656	0.00925925	-2.2689
ENSG00000236809	SNX25P1	sorting nexin 25 pseudogene 1	100419028	unprocessed_pseudogene	chr1	-0.647947	-0.68639	-3.15634	0.00366511	0.0108383	-2.2784
ENSG00000116213	WRAP73	WD repeat containing, antisense to TP73	49856	protein_coding	chr1	0.172165	4.44987	3.64379	0.00102365	0.00351921	-2.27904
ENSG00000169174	PCSK9	proprotein convertase subtilisin/kexin type 9	255738	protein_coding	chr1	-2.1333	-4.87398	-2.94104	0.00630623	0.0174028	-2.28162
ENSG00000163131	CTSS	cathepsin S	1520	protein_coding	chr1	0.713547	1.50006	3.0551	0.00473905	0.0136065	-2.28783
ENSG00000280186				TEC	chr1	-1.20454	-2.95358	-3.00689	0.00535004	0.0151015	-2.29942
ENSG00000227082	LINC02798	long intergenic non-protein coding RNA 2798	107985194	lncRNA	chr1	-1.4524	-2.28547	-2.95969	0.00602024	0.016717	-2.30382
ENSG00000261135				lncRNA	chr1	0.606411	0.0357905	3.1985	0.00329022	0.00987147	-2.32389
ENSG00000142867	BCL10	BCL10 immune signaling adaptor	8915	protein_coding	chr1	0.166554	4.75137	3.65006	0.00100662	0.00347157	-2.32868
ENSG00000250575				unprocessed_pseudogene	chr1	-0.427124	2.63924	-3.39926	0.00195511	0.00624132	-2.344
ENSG00000264207				lncRNA	chr1	0.493674	0.921993	3.2094	0.00319938	0.00963735	-2.35033
ENSG00000215866	LINC01356	long intergenic non-protein coding RNA 1356	100996702	lncRNA	chr1	-0.893619	0.257008	-3.05047	0.00479481	0.0137355	-2.35158
ENSG00000143217	NECTIN4	nectin cell adhesion molecule 4	81607	protein_coding	chr1	-1.19801	-2.25854	-2.92507	0.00656132	0.0180139	-2.35955
ENSG00000182795	C1orf116	chromosome 1 open reading frame 116	79098	protein_coding	chr1	-2.20775	-1.86486	-2.88995	0.00715716	0.019413	-2.3767
ENSG00000058804	NDC1	NDC1 transmembrane nucleoporin	55706	protein_coding	chr1	-0.170357	6.97348	-3.79436	0.000683073	0.00245743	-2.39943
ENSG00000260948				lncRNA	chr1	-0.895437	-1.12972	-3.03998	0.00492316	0.0140497	-2.42528
ENSG00000158714	SLAMF8	SLAM family member 8	56833	protein_coding	chr1	1.99719	-3.00555	2.86218	0.007664	0.020639	-2.43506
ENSG00000222112	RN7SKP16	RN7SK pseudogene 16	106480837	misc_RNA	chr1	-0.695798	-0.809649	-3.03292	0.00501149	0.0142679	-2.43824
ENSG00000233061				lncRNA	chr1	-0.971875	-1.37957	-3.03351	0.00500403	0.0142484	-2.44039
ENSG00000223525				lncRNA	chr1	-0.85589	-2.08018	-2.96993	0.00586842	0.016352	-2.44336
ENSG00000231999	LRRC8C-DT	LRRC8C divergent transcript	400761	lncRNA	chr1	-0.367687	0.828144	-3.2576	0.00282591	0.00864135	-2.44881
ENSG00000137941	TTLL7	tubulin tyrosine ligase like 7	79739	protein_coding	chr1	0.167085	4.2856	3.63154	0.00105768	0.00362587	-2.44938
ENSG00000169214	OR6F1	olfactory receptor family 6 subfamily F member 1	343169	protein_coding	chr1	-1.94424	-2.87563	-2.83255	0.00824208	0.0220576	-2.479
ENSG00000031698	SARS1	seryl-tRNA synthetase 1	6301	protein_coding	chr1	0.119664	7.09699	3.77863	0.000712693	0.00255293	-2.48412
ENSG00000118298	CA14	carbonic anhydrase 14	23632	protein_coding	chr1	-1.8895	-2.648	-2.82618	0.00837147	0.0223791	-2.50025
ENSG00000274978	RNU11	RNA, U11 small nuclear	26824	snRNA	chr1	-0.459828	-1.32374	-3.25501	0.00284485	0.00869448	-2.50043
ENSG00000233427				lncRNA	chr1	1.92926	-3.84934	2.81853	0.00852957	0.0227461	-2.50718
ENSG00000287445				lncRNA	chr1	-0.682893	-0.317507	-2.99806	0.00546985	0.0153928	-2.50874
ENSG00000162817	C1orf115	chromosome 1 open reading frame 115	79762	protein_coding	chr1	1.2643	-0.333697	2.83972	0.00809859	0.021705	-2.52125
ENSG00000060688	SNRNP40	small nuclear ribonucleoprotein U5 subunit 40	9410	protein_coding	chr1	-0.121256	6.16113	-3.69284	0.000897661	0.0031344	-2.53694
ENSG00000224167				lncRNA	chr1	-0.858744	-1.00936	-2.94486	0.00624659	0.017254	-2.56364
ENSG00000229989				lncRNA	chr1	-0.39841	0.319894	-3.22206	0.00309697	0.00936401	-2.57261
ENSG00000116691	MIIP	migration and invasion inhibitory protein	60672	protein_coding	chr1	0.196775	4.66914	3.54701	0.00132448	0.00442277	-2.57964
ENSG00000235749				lncRNA	chr1	-0.690656	-0.589633	-3.07391	0.00451916	0.0130577	-2.59207
ENSG00000198198	SZT2	SZT2 subunit of KICSTOR complex	23334	protein_coding	chr1	-0.21633	6.45684	-3.68868	0.000907745	0.00316502	-2.60031
ENSG00000237094				transcribed_unprocessed_pseudogene	chr1	-0.349678	4.75632	-3.59021	0.00118089	0.0039947	-2.61283
ENSG00000162910	MRPL55	mitochondrial ribosomal protein L55	128308	protein_coding	chr1	0.206293	4.44141	3.5246	0.00140552	0.00466558	-2.63562
ENSG00000188859	FAM78B	family with sequence similarity 78 member B	149297	protein_coding	chr1	-1.66591	-3.14176	-2.74405	0.0102217	0.0267435	-2.64641
ENSG00000284642				lncRNA	chr1	-0.788667	-1.11383	-2.8921	0.00711936	0.0193257	-2.65187
ENSG00000226029	LINC01772	long intergenic non-protein coding RNA 1772	107984921	lncRNA	chr1	-0.552914	-0.819791	-2.98872	0.00559923	0.0157165	-2.6767
ENSG00000079739	PGM1	phosphoglucomutase 1	5236	protein_coding	chr1	0.14595	6.09819	3.59223	0.00117455	0.00397943	-2.68706
ENSG00000280317				TEC	chr1	-0.932678	-3.07831	-2.77699	0.00943779	0.0248571	-2.69303
ENSG00000287586				lncRNA	chr1	-1.20409	-3.00409	-2.73386	0.0104763	0.0272997	-2.71933
ENSG00000143207	COP1	COP1 E3 ubiquitin ligase	64326	protein_coding	chr1	0.137876	5.40939	3.56525	0.00126192	0.00423853	-2.74736
ENSG00000169504	CLIC4	chloride intracellular channel 4	25932	protein_coding	chr1	-0.165899	7.60495	-3.67319	0.000946199	0.00328672	-2.74745
ENSG00000186973	FAM183A	family with sequence similarity 183 member A	440585	protein_coding	chr1	1.9278	-3.32675	2.68973	0.0116487	0.0298976	-2.7482
ENSG00000116237	ICMT	isoprenylcysteine carboxyl methyltransferase	23463	protein_coding	chr1	0.0906606	7.82676	3.7075	0.000863058	0.00302629	-2.75486
ENSG00000225300				lncRNA	chr1	-0.592447	-0.550844	-2.97715	0.00576358	0.016099	-2.77725
ENSG00000117748	RPA2	replication protein A2	6118	protein_coding	chr1	-0.154345	5.93077	-3.58662	0.00119222	0.00402745	-2.77822
ENSG00000219481	NBPF1	NBPF member 1	55672	protein_coding	chr1	0.114633	6.44302	3.59218	0.0011747	0.00397943	-2.80918
ENSG00000127054	INTS11	integrator complex subunit 11	54973	protein_coding	chr1	0.132355	6.64438	3.61744	0.00109825	0.00375264	-2.81965
ENSG00000143412	ANXA9	annexin A9	8416	protein_coding	chr1	-0.614	0.121302	-2.87721	0.00738566	0.0199631	-2.82421
ENSG00000186564	FOXD2	forkhead box D2	2306	protein_coding	chr1	0.478407	0.615776	3.00732	0.00534433	0.0150889	-2.83434
ENSG00000270084				lncRNA	chr1	-1.08738	-2.05232	-2.75728	0.00989992	0.0259834	-2.83492
ENSG00000215845	TSTD1	thiosulfate sulfurtransferase like domain containing 1	100131187	protein_coding	chr1	1.67961	-2.43308	2.64861	0.0128502	0.0324749	-2.83606
ENSG00000258082				lncRNA	chr1	-1.69304	-2.72221	-2.64351	0.0130069	0.0328116	-2.8366
ENSG00000175984	DENND2C	DENN domain containing 2C	163259	protein_coding	chr1	0.326434	1.60319	3.14796	0.00374437	0.0110469	-2.84324
ENSG00000118193	KIF14	kinesin family member 14	9928	protein_coding	chr1	0.153716	6.61753	3.59457	0.00116725	0.00395887	-2.85852
ENSG00000229388	LINC01715	long intergenic non-protein coding RNA 1715	105378616	lncRNA	chr1	-0.613498	-0.745645	-2.9244	0.00657222	0.0180386	-2.86715
ENSG00000259357				lncRNA	chr1	-2.37738	-1.97882	-2.62481	0.0135973	0.0340797	-2.86795
ENSG00000287516				lncRNA	chr1	-0.41728	0.981142	-3.10199	0.00420887	0.0122641	-2.88495
ENSG00000257315	ZBED6	zinc finger BED-type containing 6	100381270	protein_coding	chr1	-0.263331	6.40012	-3.59163	0.00117642	0.0039847	-2.89309
ENSG00000284668	LINC02780	long intergenic non-protein coding RNA 2780	105376673	lncRNA	chr1	-1.36568	-2.02699	-2.65094	0.0127792	0.0323284	-2.90067
ENSG00000215861				transcribed_unprocessed_pseudogene	chr1	-1.29669	-2.12196	-2.68406	0.0118079	0.0302367	-2.90517
ENSG00000215784	FAM72D	family with sequence similarity 72 member D	728833	protein_coding	chr1	0.250901	3.8684	3.33826	0.00229267	0.00718184	-2.90671
ENSG00000284703				lncRNA	chr1	-0.98798	-2.34419	-2.7002	0.0113598	0.0293042	-2.90889
ENSG00000283317				lncRNA	chr1	-0.93832	-1.3076	-2.69	0.0116413	0.0298861	-2.90939
ENSG00000143297	FCRL5	Fc receptor like 5	83416	protein_coding	chr1	-0.42699	0.0695521	-2.99979	0.00544611	0.0153331	-2.90986
ENSG00000229372	SZT2-AS1	SZT2 antisense RNA 1	100873952	lncRNA	chr1	-1.17075	-4.07122	-2.6419	0.0130568	0.03292	-2.94127
ENSG00000203739	PRDX6-AS1	PRDX6 antisense RNA 1	101928673	lncRNA	chr1	-0.352209	1.38868	-3.04011	0.00492164	0.014047	-2.98998
ENSG00000120948	TARDBP	TAR DNA binding protein	23435	protein_coding	chr1	0.121615	7.71887	3.59815	0.00115619	0.00392556	-2.99251
ENSG00000198841	KTI12	KTI12 chromatin associated homolog	112970	protein_coding	chr1	0.195705	4.08133	3.33007	0.00234202	0.0073155	-2.99602
ENSG00000235613	NSRP1P1	nuclear speckle splicing regulatory protein 1 pseudogene 1	100420557	processed_pseudogene	chr1	1.03872	-3.31414	2.61505	0.0139152	0.0347412	-2.99722
ENSG00000230023	LINC02800	long intergenic non-protein coding RNA 2800	284632	lncRNA	chr1	-0.808642	-1.86208	-2.72826	0.0106188	0.0276264	-2.9976
ENSG00000121481	RNF2	ring finger protein 2	6045	protein_coding	chr1	0.15041	5.11923	3.42119	0.00184591	0.00592888	-3.008
ENSG00000116704	SLC35D1	solute carrier family 35 member D1	23169	protein_coding	chr1	0.132484	5.08968	3.44535	0.00173243	0.00560701	-3.01229
ENSG00000204859	ZBTB48	zinc finger and BTB domain containing 48	3104	protein_coding	chr1	0.184461	3.82543	3.31875	0.00241198	0.00750774	-3.01871
ENSG00000232536				lncRNA	chr1	0.742927	-1.33903	2.73129	0.0105414	0.0274459	-3.01982
ENSG00000280378				TEC	chr1	-1.03154	-1.29031	-2.72354	0.01074	0.0278905	-3.03636
ENSG00000227963	RBM15-AS1	RBM15 antisense RNA 1	440600	lncRNA	chr1	-0.547785	-0.706129	-2.77457	0.0094935	0.0249929	-3.04256
ENSG00000117479	SLC19A2	solute carrier family 19 member 2	10560	protein_coding	chr1	0.235458	3.88952	3.21989	0.00311433	0.00940823	-3.06313
ENSG00000143476	DTL	denticleless E3 ubiquitin protein ligase homolog	51514	protein_coding	chr1	-0.123763	6.66989	-3.49779	0.00150881	0.00496396	-3.07024
ENSG00000117153	KLHL12	kelch like family member 12	59349	protein_coding	chr1	0.152158	5.45914	3.43375	0.00178604	0.00576349	-3.07592
ENSG00000120341	SEC16B	SEC16 homolog B, endoplasmic reticulum export factor	89866	protein_coding	chr1	-1.20315	0.63709	-2.6775	0.0119947	0.0306109	-3.08083
ENSG00000116138	DNAJC16	DnaJ heat shock protein family (Hsp40) member C16	23341	protein_coding	chr1	0.147347	5.33876	3.44211	0.00174723	0.00564879	-3.08751
ENSG00000117472	TSPAN1	tetraspanin 1	10103	protein_coding	chr1	-0.846638	0.0427287	-2.64524	0.0129535	0.0326988	-3.10609
ENSG00000171824	EXOSC10	exosome component 10	5394	protein_coding	chr1	0.104609	7.08884	3.52548	0.00140226	0.00465538	-3.10614
ENSG00000155380	SLC16A1	solute carrier family 16 member 1	6566	protein_coding	chr1	-0.139272	6.8113	-3.49521	0.00151913	0.00499246	-3.10849
ENSG00000143079	CTTNBP2NL	CTTNBP2 N-terminal like	55917	protein_coding	chr1	0.117509	6.06227	3.48347	0.0015669	0.00513755	-3.11535
ENSG00000260179				lncRNA	chr1	-0.605983	-1.56921	-2.6747	0.0120753	0.0307739	-3.12153
ENSG00000125945	ZNF436	zinc finger protein 436	80818	protein_coding	chr1	0.18077	4.51043	3.35092	0.00221829	0.00698245	-3.13201
ENSG00000231551	PDE4DIPP6	PDE4DIP pseudogene 6	100132057	transcribed_unprocessed_pseudogene	chr1	1.28399	-2.12586	2.54174	0.0165322	0.0402338	-3.13399
ENSG00000182749	PAQR7	progestin and adipoQ receptor family member 7	164091	protein_coding	chr1	0.128764	4.4584	3.404	0.00193101	0.00617092	-3.14069
ENSG00000171812	COL8A2	collagen type VIII alpha 2 chain	1296	protein_coding	chr1	1.50419	-4.10756	2.47263	0.019408	0.0461509	-3.14414
ENSG00000281571				TEC	chr1	0.523	1.65323	2.85185	0.00786115	0.0211345	-3.16878
ENSG00000162511	LAPTM5	lysosomal protein transmembrane 5	7805	protein_coding	chr1	-1.09847	-2.14222	-2.48801	0.0187312	0.0448294	-3.17665
ENSG00000187889	FYB2	FYN binding protein 2	199920	protein_coding	chr1	-1.14118	-3.31138	-2.51952	0.0174107	0.0420701	-3.17859
ENSG00000171502	COL24A1	collagen type XXIV alpha 1 chain	255631	protein_coding	chr1	1.56696	-2.2385	2.48497	0.0188632	0.0450734	-3.19312
ENSG00000159592	GPBP1L1	GC-rich promoter binding protein 1 like 1	60313	protein_coding	chr1	0.106671	6.30295	3.44575	0.00173061	0.00560261	-3.19578
ENSG00000130766	SESN2	sestrin 2	83667	protein_coding	chr1	0.152831	4.48024	3.33412	0.00231747	0.00724351	-3.20082
ENSG00000285649				lncRNA	chr1	-1.21288	-2.3185	-2.57332	0.0153536	0.0378241	-3.20875
ENSG00000174502	SLC26A9	solute carrier family 26 member 9	115019	protein_coding	chr1	1.72147	-2.8976	2.42126	0.0218364	0.0510384	-3.2399
ENSG00000178821	TMEM52	transmembrane protein 52	339456	protein_coding	chr1	1.10032	-2.61859	2.48751	0.0187526	0.0448713	-3.25923
ENSG00000143387	CTSK	cathepsin K	1513	protein_coding	chr1	0.587217	0.354647	2.6988	0.0113981	0.0293747	-3.26671
ENSG00000121454	LHX4	LIM homeobox 4	89884	protein_coding	chr1	0.269158	1.5186	3.07281	0.00453178	0.0130878	-3.29058
ENSG00000142684	ZNF593	zinc finger protein 593	51042	protein_coding	chr1	0.186978	4.2432	3.26376	0.00278134	0.00851982	-3.2975
ENSG00000137968	SLC44A5	solute carrier family 44 member 5	204962	protein_coding	chr1	1.35501	-0.8186	2.42508	0.0216466	0.0506734	-3.31827
ENSG00000284650				lncRNA	chr1	-0.736737	-1.4703	-2.57874	0.0151593	0.0374258	-3.32038
ENSG00000160856	FCRL3	Fc receptor like 3	115352	protein_coding	chr1	1.12166	-2.73753	2.42144	0.0218276	0.0510229	-3.33966
ENSG00000213062				lncRNA	chr1	-0.280464	1.91223	-2.98241	0.00568823	0.0159199	-3.36221
ENSG00000280649				TEC	chr1	0.677775	1.25523	2.69585	0.011479	0.0295435	-3.36819
ENSG00000183888	SRARP	steroid receptor associated and regulated protein	149563	protein_coding	chr1	-0.925263	-2.39782	-2.45855	0.0200477	0.0474891	-3.37485
ENSG00000198929	NOS1AP	nitric oxide synthase 1 adaptor protein	9722	protein_coding	chr1	0.618679	-0.297193	2.60619	0.0142095	0.0353748	-3.37585
ENSG00000117407	ARTN	artemin	9048	protein_coding	chr1	0.560325	-0.263038	2.54735	0.0163168	0.0398062	-3.38341
ENSG00000236698				processed_pseudogene	chr1	0.847362	0.224344	2.8516	0.00786591	0.0211449	-3.38631
ENSG00000159450	TCHH	trichohyalin	7062	protein_coding	chr1	-1.49768	-3.41497	-2.32943	0.0268792	0.0609444	-3.39336
ENSG00000163349	HIPK1	homeodomain interacting protein kinase 1	204851	protein_coding	chr1	0.11571	6.72009	3.42345	0.001835	0.00590247	-3.39395
ENSG00000232995	RGS5	regulator of G protein signaling 5	8490	lncRNA	chr1	-0.283578	1.79847	-2.91073	0.00679874	0.0185852	-3.40102
ENSG00000131697	NPHP4	nephrocystin 4	261734	protein_coding	chr1	-1.61413	-1.57894	-2.30798	0.0282003	0.0634085	-3.41309
ENSG00000228634				lncRNA	chr1	0.904584	-2.43718	2.45391	0.0202627	0.0479144	-3.41877
ENSG00000118194	TNNT2	troponin T2, cardiac type	7139	protein_coding	chr1	-1.34485	-2.96311	-2.34967	0.0256844	0.0586161	-3.42975
ENSG00000187634	SAMD11	sterile alpha motif domain containing 11	148398	protein_coding	chr1	-0.337262	1.31003	-2.92071	0.00663274	0.018183	-3.44318
ENSG00000188672	RHCE	Rh blood group CcEe antigens	6006	protein_coding	chr1	0.872328	-2.05785	2.40539	0.0226409	0.0526431	-3.46228
ENSG00000173436	MICOS10	mitochondrial contact site and cristae organizing system subunit 10	440574	protein_coding	chr1	-0.139758	5.27611	-3.24405	0.00292649	0.00891343	-3.47307
ENSG00000116266	STXBP3	syntaxin binding protein 3	6814	protein_coding	chr1	0.195707	4.89377	3.20826	0.00320879	0.00965965	-3.49122
ENSG00000287979				lncRNA	chr1	-0.356578	0.354305	-2.91638	0.00670424	0.0183519	-3.5019
ENSG00000143469	SYT14	synaptotagmin 14	255928	protein_coding	chr1	-0.767286	-0.752949	-2.3889	0.0235057	0.0543756	-3.50626
ENSG00000157191	NECAP2	NECAP endocytosis associated 2	55707	protein_coding	chr1	0.114505	5.77775	3.26913	0.00274296	0.00841637	-3.5085
ENSG00000224691				lncRNA	chr1	-0.973642	-2.9593	-2.36301	0.024924	0.0571569	-3.50994
ENSG00000234257	SOD2P1	superoxide dismutase 2 pseudogene 1	100421046	processed_pseudogene	chr1	-0.906568	-3.88991	-2.33815	0.0263587	0.0599221	-3.5121
ENSG00000162383	SLC1A7	solute carrier family 1 member 7	6512	protein_coding	chr1	1.45182	-4.11297	2.27997	0.0300138	0.0668515	-3.51403
ENSG00000223653				lncRNA	chr1	-0.61659	0.628468	-2.68379	0.0118157	0.03025	-3.51452
ENSG00000160075	SSU72	SSU72 homolog, RNA polymerase II CTD phosphatase	29101	protein_coding	chr1	-0.107689	7.09529	-3.37415	0.00208784	0.00661247	-3.51464
ENSG00000153936	HS2ST1	heparan sulfate 2-O-sulfotransferase 1	9653	protein_coding	chr1	0.161131	6.12891	3.29579	0.00256008	0.00792064	-3.515
ENSG00000162852	CNST	consortin, connexin sorting protein	163882	protein_coding	chr1	-0.149899	5.10698	-3.24674	0.0029062	0.00885835	-3.52824
ENSG00000117242	PINK1-AS	PINK1 antisense RNA	100861548	lncRNA	chr1	0.228346	3.20746	3.02506	0.00511154	0.0145082	-3.53922
ENSG00000197982	C1orf122	chromosome 1 open reading frame 122	127687	protein_coding	chr1	0.198737	4.95316	3.186	0.00339738	0.0101487	-3.56387
ENSG00000116752	BCAS2	BCAS2 pre-mRNA processing factor	10286	protein_coding	chr1	0.177303	5.26767	3.20607	0.00322689	0.00971049	-3.5703
ENSG00000143226	FCGR2A	Fc fragment of IgG receptor IIa	2212	protein_coding	chr1	1.57522	-1.59275	2.27398	0.0304149	0.0675743	-3.57381
ENSG00000164002	EXO5	exonuclease 5	64789	protein_coding	chr1	0.193711	3.65729	3.06218	0.0046552	0.0134057	-3.57705
ENSG00000236915				lncRNA	chr1	-0.988684	-2.47275	-2.2869	0.0295555	0.066006	-3.58797
ENSG00000231440				lncRNA	chr1	-1.04223	-2.76759	-2.33267	0.026685	0.0605611	-3.59241
ENSG00000142583	SLC2A5	solute carrier family 2 member 5	6518	protein_coding	chr1	-0.526928	-0.750324	-2.50944	0.0178234	0.0429165	-3.61318
ENSG00000198483	ANKRD35	ankyrin repeat domain 35	148741	protein_coding	chr1	1.87761	-4.06846	2.18994	0.036577	0.0790697	-3.61326
ENSG00000272145				lncRNA	chr1	-0.520163	0.425222	-2.5866	0.0148816	0.0368119	-3.61659
ENSG00000132677	RHBG	Rh family B glycoprotein	57127	protein_coding	chr1	-1.47474	-3.06704	-2.27873	0.0300961	0.0670082	-3.63332
ENSG00000231050				lncRNA	chr1	-0.377325	-0.450581	-2.57072	0.0154474	0.0380281	-3.64489
ENSG00000287064				lncRNA	chr1	-0.478612	0.326037	-2.57481	0.0152999	0.0377073	-3.64978
ENSG00000117475	BLZF1	basic leucine zipper nuclear factor 1	8548	protein_coding	chr1	0.14994	5.10943	3.15684	0.00366047	0.0108272	-3.65162
ENSG00000234329	RPL7AP16	ribosomal protein L7a pseudogene 16	100270896	processed_pseudogene	chr1	-0.660186	-1.37106	-2.44603	0.0206329	0.0486313	-3.66121
ENSG00000286219	NOTCH2NLC	notch 2 N-terminal like C	100996717	protein_coding	chr1	0.229349	4.84383	3.12396	0.0039804	0.0116732	-3.68192
ENSG00000287224				lncRNA	chr1	1.15422	-5.0549	2.13131	0.0415157	0.0878456	-3.68703
ENSG00000268575				lncRNA	chr1	-0.202484	3.3565	-3.06846	0.00458193	0.0132137	-3.69026
ENSG00000274020	LINC01138	long intergenic non-protein coding RNA 1138	388685	lncRNA	chr1	0.283583	2.19755	2.78339	0.00929215	0.0245407	-3.70803
ENSG00000287738				lncRNA	chr1	-1.21841	-3.12389	-2.2327	0.0333141	0.0729988	-3.71672
ENSG00000225675	LINC01771	long intergenic non-protein coding RNA 1771	105378732	lncRNA	chr1	-0.973531	-2.27487	-2.23495	0.0331502	0.0726794	-3.72091
ENSG00000171180	OR2M4	olfactory receptor family 2 subfamily M member 4	26245	protein_coding	chr1	-0.927345	-2.33718	-2.28041	0.0299844	0.0668027	-3.72422
ENSG00000224950				lncRNA	chr1	0.696225	-0.613137	2.37625	0.0241891	0.0556836	-3.74825
ENSG00000176261	ZBTB8OS	zinc finger and BTB domain containing 8 opposite strand	339487	protein_coding	chr1	-0.164483	3.891	-3.03081	0.00503813	0.014335	-3.76134
ENSG00000198626	RYR2	ryanodine receptor 2	6262	protein_coding	chr1	1.31024	-2.73433	2.16193	0.0388668	0.0831759	-3.77236
ENSG00000259030	FPGT-TNNI3K	FPGT-TNNI3K readthrough	100526835	protein_coding	chr1	1.62988	-2.68262	2.16219	0.0388447	0.0831426	-3.78422
ENSG00000281912	LINC01144	long intergenic non-protein coding RNA 1144	400752	lncRNA	chr1	-0.648638	-1.15327	-2.33416	0.0265956	0.0603866	-3.78581
ENSG00000163534	FCRL1	Fc receptor like 1	115350	protein_coding	chr1	-0.910649	-1.93854	-2.29648	0.0289321	0.064788	-3.79009
ENSG00000077522	ACTN2	actinin alpha 2	88	protein_coding	chr1	1.11592	-2.73965	2.16532	0.0385834	0.0826797	-3.7901
ENSG00000276645				misc_RNA	chr1	1.05109	-3.2956	2.16526	0.0385881	0.0826825	-3.79213
ENSG00000228198	OR2M3	olfactory receptor family 2 subfamily M member 3	127062	protein_coding	chr1	-0.38672	1.66197	-2.81618	0.00857858	0.0228541	-3.80107
ENSG00000157881	PANK4	pantothenate kinase 4 (inactive)	55229	protein_coding	chr1	0.167923	4.67499	3.07284	0.00453149	0.0130878	-3.80555
ENSG00000187048	CYP4A11	cytochrome P450 family 4 subfamily A member 11	1579	protein_coding	chr1	-0.986522	-3.17598	-2.18491	0.0369795	0.0798107	-3.80752
ENSG00000231671	LINC01307	long intergenic non-protein coding RNA 1307	104355286	lncRNA	chr1	1.01409	-2.71181	2.1692	0.0382602	0.0820602	-3.80907
ENSG00000276509				lncRNA	chr1	0.853869	-1.78269	2.23708	0.0329949	0.0723972	-3.82298
ENSG00000116977	LGALS8	galectin 8	3964	protein_coding	chr1	0.138143	5.92226	3.17531	0.00349161	0.01038	-3.82819
ENSG00000228918				lncRNA	chr1	-0.88538	-3.26397	-2.13615	0.0410868	0.0871449	-3.83488
ENSG00000171735	CAMTA1	calmodulin binding transcription activator 1	23261	protein_coding	chr1	-0.214534	3.74764	-2.91997	0.00664483	0.018212	-3.83922
ENSG00000118454	ANKRD13C	ankyrin repeat domain 13C	81573	protein_coding	chr1	0.117284	5.22817	3.11145	0.00410899	0.0120006	-3.85784
ENSG00000163554	SPTA1	spectrin alpha, erythrocytic 1	6708	protein_coding	chr1	1.84436	-3.99382	2.01599	0.0529874	0.107683	-3.87012
ENSG00000134245	WNT2B	Wnt family member 2B	7482	protein_coding	chr1	-0.330961	1.37592	-2.69005	0.0116398	0.0298855	-3.87737
ENSG00000143740	SNAP47	synaptosome associated protein 47	116841	protein_coding	chr1	-0.133724	5.27246	-3.08364	0.00440925	0.0127876	-3.88459
ENSG00000130764	LRRC47	leucine rich repeat containing 47	57470	protein_coding	chr1	0.13855	6.06024	3.14258	0.0037961	0.0111856	-3.8939
ENSG00000273026				lncRNA	chr1	0.704904	-1.82024	2.23388	0.0332281	0.0728303	-3.90469
ENSG00000231877				lncRNA	chr1	-1.49273	-3.36444	-1.9988	0.0549177	0.110913	-3.90685
ENSG00000226849				lncRNA	chr1	-1.56834	-2.70787	-2.04098	0.050288	0.103154	-3.90777
ENSG00000117481	NSUN4	NOP2/Sun RNA methyltransferase 4	387338	protein_coding	chr1	-0.127046	4.86847	-3.05375	0.0047553	0.0136401	-3.91209
ENSG00000286666				lncRNA	chr1	-0.866563	-2.62834	-2.17677	0.0376378	0.0809703	-3.9167
ENSG00000143753	DEGS1	delta 4-desaturase, sphingolipid 1	8560	protein_coding	chr1	0.12817	6.48844	3.14877	0.00373659	0.0110253	-3.92487
ENSG00000183615	FAM167B	family with sequence similarity 167 member B	84734	protein_coding	chr1	-1.20339	-3.37011	-2.07151	0.0471556	0.0976519	-3.92535
ENSG00000226891	LINC01359	long intergenic non-protein coding RNA 1359	101927084	lncRNA	chr1	-0.558917	-0.432966	-2.41488	0.0221567	0.0516817	-3.93015
ENSG00000074800	ENO1	enolase 1	2023	protein_coding	chr1	0.0869447	11.3542	3.45412	0.0016929	0.00549457	-3.93124
ENSG00000223804				transcribed_unprocessed_pseudogene	chr1	0.292296	1.68663	2.68704	0.011724	0.0300601	-3.93672
ENSG00000287356				lncRNA	chr1	-0.613574	-1.05328	-2.32209	0.0273246	0.0617914	-3.94069
ENSG00000066279	ASPM	assembly factor for spindle microtubules	259266	protein_coding	chr1	-0.152903	7.54254	-3.23906	0.00296437	0.00901172	-3.94357
ENSG00000157330	C1orf158	chromosome 1 open reading frame 158	93190	protein_coding	chr1	-0.84874	-2.37761	-2.17526	0.0377615	0.081193	-3.94792
ENSG00000162620	LRRIQ3	leucine rich repeats and IQ motif containing 3	127255	protein_coding	chr1	0.546918	0.0340357	2.3474	0.0258162	0.0588611	-3.94955
ENSG00000284716				lncRNA	chr1	-0.771995	-2.53045	-2.16944	0.0382406	0.0820253	-3.95283
ENSG00000221978	CCNL2	cyclin L2	81669	protein_coding	chr1	-0.127604	6.36997	-3.12508	0.00396912	0.0116472	-3.95482
ENSG00000097021	ACOT7	acyl-CoA thioesterase 7	11332	protein_coding	chr1	0.1537	6.27801	3.10841	0.00414084	0.0120878	-3.95699
ENSG00000224763	FDPSP8	farnesyl diphosphate synthase pseudogene 8	401981	processed_pseudogene	chr1	-0.904666	-3.28613	-2.11085	0.0433737	0.0910888	-3.98269
ENSG00000183520	UTP11	UTP11 small subunit processome component	51118	protein_coding	chr1	-0.116142	5.64177	-3.0779	0.00447381	0.0129421	-3.98629
ENSG00000155761	SPAG17	sperm associated antigen 17	200162	protein_coding	chr1	-0.42179	-1.5417	-2.51674	0.0175237	0.0423176	-3.98908
ENSG00000203985	LDLRAD1	low density lipoprotein receptor class A domain containing 1	388633	protein_coding	chr1	0.845887	-2.33662	2.10519	0.0439005	0.0920107	-3.99401
ENSG00000226486				lncRNA	chr1	-0.96031	-3.30178	-2.09043	0.0453019	0.0945448	-3.99422
ENSG00000278702				misc_RNA	chr1	-1.23461	-3.74435	-2.07486	0.046822	0.0971115	-3.99462
ENSG00000284299				protein_coding	chr1	1.06408	-3.13115	2.15218	0.0396932	0.0846362	-4.00281
ENSG00000189334	S100A14	S100 calcium binding protein A14	57402	protein_coding	chr1	-1.36129	-3.42612	-1.95493	0.0601242	0.119623	-4.00587
ENSG00000227811	INKA2-AS1	INKA2 antisense RNA 1	100506343	lncRNA	chr1	-0.576908	-0.65205	-2.12382	0.0421878	0.0890488	-4.01664
ENSG00000215790	SLC35E2A	solute carrier family 35 member E2A	9906	protein_coding	chr1	-0.187068	4.15483	-2.97887	0.00573884	0.016041	-4.03089
ENSG00000270392	PFN1P2	profilin 1 pseudogene 2	767846	transcribed_processed_pseudogene	chr1	-0.633144	-1.50924	-2.17817	0.0375238	0.0807684	-4.03924
ENSG00000236782				protein_coding	chr1	1.20159	-3.77409	1.89203	0.068338	0.132827	-4.03945
ENSG00000158022	TRIM63	tripartite motif containing 63	84676	protein_coding	chr1	-1.4522	-3.47252	-1.9067	0.0663413	0.129784	-4.05398
ENSG00000214262	ANKRD36BP1	ankyrin repeat domain 36B pseudogene 1	84832	transcribed_processed_pseudogene	chr1	-1.34842	-2.89633	-1.95993	0.0595101	0.118695	-4.06082
ENSG00000174151	CYB561D1	cytochrome b561 family member D1	284613	protein_coding	chr1	0.170496	3.8732	2.90572	0.00688363	0.0187729	-4.08845
ENSG00000223393				lncRNA	chr1	0.560619	-0.927146	2.2318	0.0333797	0.0731093	-4.09446
ENSG00000215869	LOC100129138	THAP domain containing 3 pseudogene	100129138	transcribed_processed_pseudogene	chr1	0.27651	0.911729	2.62124	0.0137127	0.0343117	-4.09913
ENSG00000121940	CLCC1	chloride channel CLIC like 1	23155	protein_coding	chr1	0.133001	5.39339	3.02299	0.00513814	0.0145751	-4.10552
ENSG00000207205	RNVU1-15	RNA, variant U1 small nuclear 15	101954267	snRNA	chr1	-0.768616	-3.44746	-2.05678	0.0486451	0.100271	-4.10921
ENSG00000001461	NIPAL3	NIPA like domain containing 3	57185	protein_coding	chr1	-0.107764	5.59912	-3.02542	0.00510686	0.0145028	-4.11171
ENSG00000261326				lncRNA	chr1	-0.361705	2.09751	-2.59517	0.0145839	0.0361572	-4.11669
ENSG00000236137	LOC101929099	uncharacterized LOC101929099	101929099	lncRNA	chr1	0.818234	-1.99246	2.11198	0.0432695	0.0909177	-4.12326
ENSG00000183431	SF3A3	splicing factor 3a subunit 3	10946	protein_coding	chr1	-0.0929212	7.24751	-3.1279	0.00394067	0.0115722	-4.12394
ENSG00000270136				protein_coding	chr1	-0.966549	-0.958758	-2.4662	0.019698	0.0467527	-4.12764
ENSG00000232480	TGFB2-AS1	TGFB2 antisense RNA 1 (head to head)	728463	lncRNA	chr1	-0.801569	-2.65763	-2.06449	0.0478606	0.0988654	-4.12904
ENSG00000177888	ZBTB41	zinc finger and BTB domain containing 41	360023	protein_coding	chr1	0.217598	4.48159	2.92689	0.00653176	0.017945	-4.13175
ENSG00000159164	SV2A	synaptic vesicle glycoprotein 2A	9900	protein_coding	chr1	0.637668	0.253549	2.11567	0.0429299	0.0903143	-4.13885
ENSG00000090621	PABPC4	poly(A) binding protein cytoplasmic 4	8761	protein_coding	chr1	0.103922	8.1913	3.19005	0.00336225	0.0100625	-4.14233
ENSG00000171161	ZNF672	zinc finger protein 672	79894	protein_coding	chr1	0.175854	5.27492	2.99957	0.00544918	0.01534	-4.14728
ENSG00000008128	CDK11A	cyclin dependent kinase 11A	728642	protein_coding	chr1	0.167288	4.87466	2.92536	0.00655659	0.018003	-4.14927
ENSG00000222009	BTBD19	BTB domain containing 19	149478	protein_coding	chr1	-0.540632	1.27738	-2.20849	0.0351281	0.0763349	-4.16584
ENSG00000197785	ATAD3A	ATPase family AAA domain containing 3A	55210	protein_coding	chr1	0.13862	6.11659	3.04097	0.0049109	0.0140263	-4.16663
ENSG00000231181	RPL9P11	ribosomal protein L9 pseudogene 11	642740	processed_pseudogene	chr1	-1.03358	-2.31775	-2.04429	0.0499399	0.102527	-4.1676
ENSG00000281406				protein_coding	chr1	-0.942079	-4.38344	-1.79418	0.0830388	0.155915	-4.17343
ENSG00000169962	TAS1R3	taste 1 receptor member 3	83756	protein_coding	chr1	-0.663461	-1.99987	-2.02213	0.0523131	0.106568	-4.17475
ENSG00000273573				misc_RNA	chr1	-0.86644	-1.96451	-2.09083	0.0452631	0.0944803	-4.17556
ENSG00000117400	MPL	MPL proto-oncogene, thrombopoietin receptor	4352	protein_coding	chr1	-0.960411	-2.55521	-1.94952	0.0607959	0.12074	-4.17697
ENSG00000133216	EPHB2	EPH receptor B2	2048	protein_coding	chr1	-0.134859	6.86538	-2.99065	0.00557226	0.0156499	-4.18324
ENSG00000117569	PTBP2	polypyrimidine tract binding protein 2	58155	protein_coding	chr1	-0.166265	4.42772	-2.90721	0.0068583	0.0187183	-4.19124
ENSG00000117676	RPS6KA1	ribosomal protein S6 kinase A1	6195	protein_coding	chr1	0.13402	5.03751	2.92701	0.00652986	0.0179419	-4.19345
ENSG00000269713	NBPF9	NBPF member 9	400818	protein_coding	chr1	0.164186	6.25054	3.00947	0.00531564	0.0150202	-4.21243
ENSG00000236334	PPIAL4G	peptidylprolyl isomerase A like 4G	644591	protein_coding	chr1	-0.83069	-2.19034	-2.04976	0.0493686	0.101536	-4.21712
ENSG00000232860	SMG7-AS1	SMG7 antisense RNA 1	284649	lncRNA	chr1	-0.827286	-1.99847	-2.02888	0.0515801	0.105267	-4.22433
ENSG00000275140				unprocessed_pseudogene	chr1	0.628771	-1.95058	2.03635	0.0507788	0.103993	-4.22832
ENSG00000116183	PAPPA2	pappalysin 2	60676	protein_coding	chr1	-1.19255	-1.34452	-1.81589	0.079563	0.150456	-4.22944
ENSG00000142892	PIGK	phosphatidylinositol glycan anchor biosynthesis class K	10026	protein_coding	chr1	0.117367	5.45651	2.94362	0.00626591	0.0172995	-4.24186
ENSG00000169403	PTAFR	platelet activating factor receptor	5724	protein_coding	chr1	-0.611397	-0.67622	-2.16216	0.0388478	0.0831426	-4.24279
ENSG00000271895				lncRNA	chr1	-0.440988	-0.119276	-2.2085	0.0351268	0.0763349	-4.25498
ENSG00000286899				lncRNA	chr1	-0.902562	-3.5863	-1.90034	0.0672009	0.131125	-4.25701
ENSG00000270722				snRNA	chr1	-0.824237	-2.60133	-2.05248	0.0490871	0.101035	-4.25929
ENSG00000285728				lncRNA	chr1	-0.579048	-1.01594	-2.0983	0.04455	0.0932098	-4.26197
ENSG00000116898	MRPS15	mitochondrial ribosomal protein S15	64960	protein_coding	chr1	-0.142981	6.23969	-2.99811	0.00546916	0.0153926	-4.27201
ENSG00000287338	LOC107985323	uncharacterized LOC107985323	107985323	lncRNA	chr1	0.984584	-2.19109	2.01478	0.0531221	0.107911	-4.27426
ENSG00000228126	FALEC	focally amplified long non-coding RNA in epithelial cancer	100874054	lncRNA	chr1	1.03108	-2.06492	1.89064	0.0685306	0.133137	-4.27983
ENSG00000162542	TMCO4	transmembrane and coiled-coil domains 4	255104	protein_coding	chr1	-0.137997	3.90345	-2.82794	0.00833556	0.0222855	-4.28013
ENSG00000225313				lncRNA	chr1	-1.05287	-2.75364	-1.84233	0.0754988	0.143975	-4.28948
ENSG00000242267				transcribed_unprocessed_pseudogene	chr1	-1.1927	-3.41935	-1.87872	0.070196	0.13577	-4.30186
ENSG00000260855				lncRNA	chr1	-0.420486	-0.0643784	-2.29905	0.0287671	0.0644663	-4.31057
ENSG00000286918				lncRNA	chr1	-0.587891	-0.968289	-2.1232	0.0422435	0.0891351	-4.31493
ENSG00000158246	TENT5B	terminal nucleotidyltransferase 5B	115572	protein_coding	chr1	0.157233	3.05136	2.91902	0.00666057	0.0182531	-4.31873
ENSG00000272562				lncRNA	chr1	-0.798887	-2.44005	-1.88825	0.0688622	0.133673	-4.3222
ENSG00000287856				protein_coding	chr1	2.30316	-2.89568	1.79895	0.0822644	0.154738	-4.32237
ENSG00000284735				lncRNA	chr1	-0.589648	-2.33783	-1.95136	0.0605661	0.120373	-4.3233
ENSG00000204084	INPP5B	inositol polyphosphate-5-phosphatase B	3633	protein_coding	chr1	0.127487	4.71921	2.89839	0.0070095	0.0190662	-4.32538
ENSG00000236021				lncRNA	chr1	-0.878735	-1.95102	-1.92767	0.0635722	0.125272	-4.32712
ENSG00000276216				lncRNA	chr1	-0.416186	-0.934557	-2.37675	0.0241617	0.0556418	-4.33023
ENSG00000184163	C1QTNF12	C1q and TNF related 12	388581	protein_coding	chr1	-0.45922	-0.898431	-2.16178	0.0388795	0.0831958	-4.33075
ENSG00000234264	DEPDC1-AS1	DEPDC1 antisense RNA 1	101927220	lncRNA	chr1	-0.916116	-2.31833	-1.91309	0.0654869	0.128415	-4.33846
ENSG00000228830				lncRNA	chr1	1.15321	-3.13046	1.66396	0.106709	0.191291	-4.34428
ENSG00000233203				lncRNA	chr1	-1.07624	-2.68551	-1.81431	0.0798127	0.150845	-4.34711
ENSG00000260505				lncRNA	chr1	-0.660582	-1.69275	-2.04869	0.0494802	0.101722	-4.35781
ENSG00000215014				lncRNA	chr1	-0.494202	-1.34262	-2.04045	0.0503438	0.103242	-4.36035
ENSG00000154380	ENAH	ENAH actin regulator	55740	protein_coding	chr1	0.0854782	7.81004	3.05343	0.00475912	0.0136494	-4.36095
ENSG00000198835	GJC2	gap junction protein gamma 2	57165	protein_coding	chr1	0.488607	-1.02914	2.1214	0.042407	0.0894019	-4.36688
ENSG00000133056	PIK3C2B	phosphatidylinositol-4-phosphate 3-kinase catalytic subunit type 2 beta	5287	protein_coding	chr1	0.161786	3.44354	2.73703	0.0103964	0.0271202	-4.372
ENSG00000024526	DEPDC1	DEP domain containing 1	55635	protein_coding	chr1	0.163779	6.61371	2.98514	0.0056496	0.0158412	-4.38041
ENSG00000268154				misc_RNA	chr1	-0.698581	-2.38711	-1.92759	0.0635829	0.125283	-4.38838
ENSG00000160062	ZBTB8A	zinc finger and BTB domain containing 8A	653121	protein_coding	chr1	-0.196654	3.17849	-2.68649	0.0117394	0.0300941	-4.3959
ENSG00000239887	C1orf226	chromosome 1 open reading frame 226	400793	protein_coding	chr1	0.484913	-0.446905	2.12001	0.0425327	0.0896276	-4.39602
ENSG00000288208				protein_coding	chr1	-2.01634	-4.75285	-1.64911	0.109735	0.19574	-4.39875
ENSG00000227764	LINC01693	long intergenic non-protein coding RNA 1693	105748977	lncRNA	chr1	-0.863003	-2.6024	-1.77397	0.0863915	0.161005	-4.40379
ENSG00000171786	NHLH1	nescient helix-loop-helix 1	4807	protein_coding	chr1	0.757346	-2.47123	1.88598	0.0691776	0.134177	-4.40863
ENSG00000085840	ORC1	origin recognition complex subunit 1	4998	protein_coding	chr1	-0.105933	5.4119	-2.88345	0.00727298	0.0197027	-4.40957
ENSG00000271949				protein_coding	chr1	1.91376	-4.10259	1.71027	0.0977152	0.178058	-4.41631
ENSG00000158109	TPRG1L	tumor protein p63 regulated 1 like	127262	protein_coding	chr1	0.114126	5.32513	2.8829	0.00728284	0.019725	-4.42291
ENSG00000197769	MAP1LC3C	microtubule associated protein 1 light chain 3 gamma	440738	protein_coding	chr1	0.962936	-1.95935	1.70027	0.099601	0.180837	-4.42388
ENSG00000246203				unprocessed_pseudogene	chr1	1.03798	-1.93894	1.76993	0.0870752	0.162028	-4.4287
ENSG00000159409	CELF3	CUGBP Elav-like family member 3	11189	protein_coding	chr1	-0.881177	-2.78827	-1.79708	0.0825679	0.155188	-4.4287
ENSG00000286619				lncRNA	chr1	-0.231606	2.29622	-2.4486	0.0205114	0.0484113	-4.43386
ENSG00000233593	LINC02609	long intergenic non-protein coding RNA 2609	105378853	lncRNA	chr1	0.319063	1.3675	2.35094	0.025611	0.0585041	-4.43395
ENSG00000228549	LOC112267871	uncharacterized LOC112267871	112267871	lncRNA	chr1	0.445867	-1.24833	2.21426	0.0346875	0.0755341	-4.43721
ENSG00000079335	CDC14A	cell division cycle 14A	8556	protein_coding	chr1	0.159079	3.21101	2.68859	0.0116805	0.0299612	-4.43773
ENSG00000237605				lncRNA	chr1	-0.726629	-2.10124	-1.88766	0.0689442	0.1338	-4.44267
ENSG00000117419	ERI3	ERI1 exoribonuclease family member 3	79033	protein_coding	chr1	-0.112488	5.8976	-2.88054	0.00732523	0.0198242	-4.44501
ENSG00000018625	ATP1A2	ATPase Na+/K+ transporting subunit alpha 2	477	protein_coding	chr1	-1.21759	-2.20983	-1.58404	0.123846	0.215922	-4.4534
ENSG00000226191				processed_pseudogene	chr1	0.853893	-3.45121	1.74461	0.0914637	0.168727	-4.46262
ENSG00000253326				processed_pseudogene	chr1	-0.694753	-2.1924	-1.90905	0.0660256	0.129282	-4.46733
ENSG00000085465	OVGP1	oviductal glycoprotein 1	5016	protein_coding	chr1	-0.424521	-0.791124	-1.9585	0.0596851	0.118955	-4.47079
ENSG00000035687	ADSS2	adenylosuccinate synthase 2	159	protein_coding	chr1	0.131072	5.8104	2.87513	0.00742357	0.0200565	-4.48421
ENSG00000172031	EPHX4	epoxide hydrolase 4	253152	protein_coding	chr1	0.718719	-1.28103	1.71224	0.0973469	0.177575	-4.48586
ENSG00000273443				lncRNA	chr1	0.858048	-1.67685	1.7366	0.09289	0.170803	-4.50277
ENSG00000117593	DARS2	aspartyl-tRNA synthetase 2, mitochondrial	55157	protein_coding	chr1	-0.0951178	7.05668	-2.94887	0.00618461	0.0171123	-4.51586
ENSG00000224609	HSD52	uncharacterized LOC729467	729467	lncRNA	chr1	-0.389881	1.08179	-2.24126	0.0326931	0.0718145	-4.51652
ENSG00000197312	DDI2	DNA damage inducible 1 homolog 2	84301	protein_coding	chr1	-0.125873	6.03929	-2.89448	0.00707755	0.0192209	-4.5213
ENSG00000284738	LOC101928059	uncharacterized LOC101928059	101928059	lncRNA	chr1	0.796189	-2.39101	1.73456	0.0932573	0.171348	-4.52342
ENSG00000272195				lncRNA	chr1	-0.468682	-1.10605	-1.99136	0.0557715	0.112383	-4.52494
ENSG00000049245	VAMP3	vesicle associated membrane protein 3	9341	protein_coding	chr1	0.107361	6.96333	2.92768	0.00651901	0.0179141	-4.53051
ENSG00000227070				lncRNA	chr1	1.17784	-4.47026	1.50933	0.141852	0.240778	-4.53448
ENSG00000097096	SYDE2	synapse defective Rho GTPase homolog 2	84144	protein_coding	chr1	0.167213	3.59114	2.74381	0.0102277	0.0267533	-4.53754
ENSG00000171960	PPIH	peptidylprolyl isomerase H	10465	protein_coding	chr1	-0.221106	4.44427	-2.71535	0.0109539	0.0283817	-4.53907
ENSG00000234476				lncRNA	chr1	0.922927	-4.55972	1.52945	0.136804	0.234108	-4.55224
ENSG00000285853				lncRNA	chr1	0.780788	-1.89385	1.95838	0.0596996	0.118974	-4.55388
ENSG00000196418	ZNF124	zinc finger protein 124	7678	protein_coding	chr1	0.177076	3.08064	2.66252	0.0124314	0.031558	-4.55617
ENSG00000184677	ZBTB40	zinc finger and BTB domain containing 40	9923	protein_coding	chr1	-0.110598	5.93312	-2.86763	0.00756204	0.0203941	-4.55631
ENSG00000240021	TEX35	testis expressed 35	84066	protein_coding	chr1	-0.512061	-0.661688	-2.07175	0.0471312	0.0976099	-4.5657
ENSG00000160678	S100A1	S100 calcium binding protein A1	6271	protein_coding	chr1	0.925787	-2.01543	1.59987	0.120284	0.210765	-4.56643
ENSG00000229994	RPL5P4	ribosomal protein L5 pseudogene 4	643343	processed_pseudogene	chr1	0.722669	-2.99435	1.73726	0.0927726	0.170639	-4.57543
ENSG00000125462	MIR9-1HG	MIR9-1 host gene	10485	protein_coding	chr1	0.558664	-0.817452	1.93478	0.0626567	0.123802	-4.57759
ENSG00000271121				processed_pseudogene	chr1	0.495181	1.78887	2.42863	0.0214719	0.0503136	-4.58972
ENSG00000116132	PRRX1	paired related homeobox 1	5396	protein_coding	chr1	-1.08033	-4.20435	-1.46294	0.154056	0.256597	-4.59288
ENSG00000084072	PPIE	peptidylprolyl isomerase E	10450	protein_coding	chr1	-0.113693	4.83717	-2.79414	0.00905239	0.0239864	-4.59437
ENSG00000270035				lncRNA	chr1	-0.700928	-3.08215	-1.6863	0.102287	0.184725	-4.59569
ENSG00000279838				TEC	chr1	0.434169	-0.731492	2.14527	0.0402889	0.0856941	-4.60286
ENSG00000066557	LRRC40	leucine rich repeat containing 40	55631	protein_coding	chr1	0.166227	4.74638	2.73835	0.0103635	0.0270497	-4.60336
ENSG00000163867	ZMYM6	zinc finger MYM-type containing 6	9204	protein_coding	chr1	-0.177769	4.01221	-2.69583	0.0114796	0.0295435	-4.60561
ENSG00000236200				lncRNA	chr1	-0.306127	1.59006	-2.27301	0.03048	0.0677003	-4.61071
ENSG00000224238				lncRNA	chr1	-0.33567	0.844218	-2.20726	0.0352226	0.076485	-4.61438
ENSG00000203761				unprocessed_pseudogene	chr1	0.362618	1.74634	2.37567	0.0242206	0.0557314	-4.61699
ENSG00000213366	GSTM2	glutathione S-transferase mu 2	2946	protein_coding	chr1	-0.470132	0.288874	-2.03341	0.0510931	0.104503	-4.62385
ENSG00000273204				lncRNA	chr1	0.793677	-2.27558	1.71673	0.0965111	0.176304	-4.62675
ENSG00000188783	PRELP	proline and arginine rich end leucine rich repeat protein	5549	protein_coding	chr1	-0.43674	-0.181751	-2.07205	0.0471021	0.0975579	-4.62887
ENSG00000223883	LINC01707	long intergenic non-protein coding RNA 1707	105378785	lncRNA	chr1	-0.657409	-1.7901	-1.88226	0.0696977	0.135023	-4.6369
ENSG00000224810				lncRNA	chr1	-0.537679	-0.484512	-2.08099	0.0462186	0.0960418	-4.63723
ENSG00000232626	LOC100420423	FKBP prolyl isomerase 8 pseudogene	100420423	transcribed_processed_pseudogene	chr1	0.614097	-2.4831	1.79205	0.0833876	0.156435	-4.63914
ENSG00000233954	UQCRHL	ubiquinol-cytochrome c reductase hinge protein like	440567	protein_coding	chr1	0.717874	-2.6133	1.72454	0.0950755	0.174197	-4.64233
ENSG00000177606	JUN	Jun proto-oncogene, AP-1 transcription factor subunit	3725	protein_coding	chr1	-0.149619	7.24333	-2.83452	0.00820227	0.0219584	-4.64277
ENSG00000274642				unprocessed_pseudogene	chr1	-0.48173	-1.11592	-2.01704	0.0528722	0.107494	-4.6434
ENSG00000236364				lncRNA	chr1	-0.81305	-2.62004	-1.71276	0.0972492	0.17741	-4.65379
ENSG00000287218				lncRNA	chr1	0.727548	-4.01753	1.72677	0.0946678	0.173595	-4.66177
ENSG00000177868	SVBP	small vasohibin binding protein	374969	protein_coding	chr1	0.248273	2.96603	2.47046	0.0195056	0.0463461	-4.66398
ENSG00000272141				lncRNA	chr1	0.710811	-2.0017	1.70587	0.0985399	0.179303	-4.66431
ENSG00000212916	MAP10	microtubule associated protein 10	54627	protein_coding	chr1	0.42887	-0.129695	2.06825	0.0474812	0.098225	-4.66581
ENSG00000287177				lncRNA	chr1	-0.335484	-0.384709	-2.12944	0.0416822	0.088136	-4.67257
ENSG00000143858	SYT2	synaptotagmin 2	127833	protein_coding	chr1	-0.894542	-3.0857	-1.49967	0.144327	0.243908	-4.67296
ENSG00000116721	PRAMEF1	PRAME family member 1	65121	protein_coding	chr1	-1.02327	-3.79979	-1.51838	0.139564	0.237648	-4.67461
ENSG00000228336				polymorphic_pseudogene	chr1	-0.467983	-1.27764	-1.95652	0.0599287	0.119313	-4.67967
ENSG00000286379				lncRNA	chr1	-0.669604	-1.19563	-1.91901	0.0647037	0.127158	-4.6862
ENSG00000033122	LRRC7	leucine rich repeat containing 7	57554	protein_coding	chr1	-0.694557	-1.87544	-1.6287	0.11401	0.201752	-4.68913
ENSG00000186301				unprocessed_pseudogene	chr1	-0.561649	-1.88602	-1.77832	0.0856601	0.159889	-4.6953
ENSG00000238142	LOC105376805	uncharacterized LOC105376805	105376805	lncRNA	chr1	0.286574	0.519738	2.3171	0.0276313	0.0623435	-4.70233
ENSG00000215910	C1orf167	chromosome 1 open reading frame 167	284498	protein_coding	chr1	1.0229	-2.86103	1.46885	0.152458	0.254582	-4.70691
ENSG00000142798	HSPG2	heparan sulfate proteoglycan 2	3339	protein_coding	chr1	0.175131	7.85387	2.89852	0.0070073	0.0190645	-4.71103
ENSG00000131914	LIN28A	lin-28 homolog A	79727	protein_coding	chr1	-0.680454	-2.38686	-1.74054	0.0921871	0.169765	-4.71629
ENSG00000285718				lncRNA	chr1	1.17855	-3.0366	1.48092	0.149229	0.250581	-4.71665
ENSG00000274428				snRNA	chr1	-0.818713	-3.4274	-1.65378	0.108776	0.194288	-4.71715
ENSG00000228140				lncRNA	chr1	-0.456742	-1.20005	-1.83443	0.0766939	0.145878	-4.72038
ENSG00000197532	OR6Y1	olfactory receptor family 6 subfamily Y member 1	391112	protein_coding	chr1	-0.564164	-1.53327	-1.88158	0.069793	0.135186	-4.72273
ENSG00000260238	PMF1-BGLAP	PMF1-BGLAP readthrough	100527963	protein_coding	chr1	0.486663	0.311763	1.89937	0.0673325	0.131317	-4.73627
ENSG00000229291				lncRNA	chr1	-0.598985	-3.14262	-1.62837	0.114081	0.20183	-4.73668
ENSG00000160716	CHRNB2	cholinergic receptor nicotinic beta 2 subunit	1141	protein_coding	chr1	-0.95319	-3.2486	-1.47381	0.151123	0.25288	-4.73895
ENSG00000179743	FLJ37453	uncharacterized LOC729614	729614	lncRNA	chr1	-0.29802	1.04547	-2.21668	0.0345045	0.0751628	-4.74316
ENSG00000116151	MORN1	MORN repeat containing 1	79906	protein_coding	chr1	-0.155627	3.9085	-2.59705	0.0145196	0.0360182	-4.74438
ENSG00000183508	TENT5C	terminal nucleotidyltransferase 5C	54855	protein_coding	chr1	1.12159	-2.36764	1.48075	0.149275	0.25064	-4.74579
ENSG00000224668	IPO8P1	importin 8 pseudogene 1	100418819	processed_pseudogene	chr1	0.937202	-3.6404	1.64414	0.110762	0.197149	-4.76017
ENSG00000238243	OR2W3	olfactory receptor family 2 subfamily W member 3	343171	protein_coding	chr1	-0.190466	0.130623	-2.40306	0.0227611	0.0528815	-4.77577
ENSG00000223944				lncRNA	chr1	-0.568043	-1.81786	-1.843	0.075398	0.143824	-4.78221
ENSG00000235750	KIAA0040	KIAA0040	9674	protein_coding	chr1	-0.916	-3.99394	-1.28131	0.210064	0.328161	-4.78356
ENSG00000143452	HORMAD1	HORMA domain containing 1	84072	protein_coding	chr1	1.09702	-3.77321	1.28525	0.208703	0.326481	-4.79094
ENSG00000229344	MTCO2P12	MT-CO2 pseudogene 12	107075310	unprocessed_pseudogene	chr1	0.963002	-3.51124	1.32018	0.196927	0.312175	-4.79149
ENSG00000232194				lncRNA	chr1	0.712895	-2.74886	1.7342	0.0933215	0.171452	-4.79156
ENSG00000175147	TMEM51-AS1	TMEM51 antisense RNA 1	200197	lncRNA	chr1	-0.37449	-0.346736	-2.06429	0.0478806	0.0988981	-4.79372
ENSG00000237781				lncRNA	chr1	-0.614191	-1.58752	-1.67788	0.103935	0.187197	-4.79442
ENSG00000085552	IGSF9	immunoglobulin superfamily member 9	57549	protein_coding	chr1	0.796911	-1.57667	1.46046	0.154731	0.257469	-4.79669
ENSG00000170989	S1PR1	sphingosine-1-phosphate receptor 1	1901	protein_coding	chr1	0.674465	-0.554954	1.54225	0.133673	0.229787	-4.79807
ENSG00000284830	LOC101928718	uncharacterized LOC101928718	101928718	lncRNA	chr1	-0.629807	-1.90915	-1.71182	0.0974245	0.177676	-4.80182
ENSG00000174574	AKIRIN1	akirin 1	79647	protein_coding	chr1	0.118359	6.43741	2.77856	0.00940198	0.0247779	-4.81135
ENSG00000143318	CASQ1	calsequestrin 1	844	protein_coding	chr1	-0.880998	-4.58761	-1.25173	0.220501	0.340645	-4.81196
ENSG00000284824	GCSAML-AS1	GCSAML antisense RNA 1	148824	protein_coding	chr1	-0.562171	-3.05239	-1.64224	0.111158	0.197781	-4.82299
ENSG00000171806	METTL18	methyltransferase like 18	92342	protein_coding	chr1	-0.21456	2.42569	-2.31812	0.0275688	0.0622443	-4.82877
ENSG00000143416	SELENBP1	selenium binding protein 1	8991	protein_coding	chr1	0.874676	-2.29714	1.34414	0.189148	0.302208	-4.83187
ENSG00000235501				lncRNA	chr1	-0.179496	2.72637	-2.36367	0.0248865	0.0570819	-4.83335
ENSG00000158850	B4GALT3	beta-1,4-galactosyltransferase 3	8703	protein_coding	chr1	0.113849	5.64725	2.67635	0.0120275	0.0306791	-4.84055
ENSG00000123689	G0S2	G0/G1 switch 2	50486	protein_coding	chr1	-1.08033	1.14704	-1.2285	0.228971	0.350849	-4.84396
ENSG00000158859	ADAMTS4	ADAM metallopeptidase with thrombospondin type 1 motif 4	9507	protein_coding	chr1	-0.472623	-0.114324	-2.02317	0.0521991	0.106359	-4.85052
ENSG00000232519				lncRNA	chr1	-0.726884	-1.92641	-1.50919	0.141887	0.240787	-4.85122
ENSG00000117122	MFAP2	microfibril associated protein 2	4237	protein_coding	chr1	-0.70136	0.143304	-1.53986	0.134253	0.230594	-4.85298
ENSG00000162437	RAVER2	ribonucleoprotein, PTB binding 2	55225	protein_coding	chr1	-0.145184	4.59881	-2.61784	0.0138234	0.0345493	-4.86009
ENSG00000116260	QSOX1	quiescin sulfhydryl oxidase 1	5768	protein_coding	chr1	-0.10354	6.54684	-2.88866	0.00718004	0.0194707	-4.86279
ENSG00000162676	GFI1	growth factor independent 1 transcriptional repressor	2672	protein_coding	chr1	-0.550413	-2.24783	-1.54682	0.132568	0.228188	-4.86587
ENSG00000117480	FAAH	fatty acid amide hydrolase	2166	protein_coding	chr1	-0.600414	-2.3556	-1.43999	0.160398	0.264957	-4.86723
ENSG00000284138	ATP6V0CP4	ATPase H+ transporting V0 subunit c pseudogene 4	112436690	processed_pseudogene	chr1	-0.688419	-3.44081	-1.4099	0.169024	0.276439	-4.87067
ENSG00000174529	TMEM81	transmembrane protein 81	388730	protein_coding	chr1	-0.360839	0.45055	-1.96403	0.0590103	0.117884	-4.87139
ENSG00000198765	SYCP1	synaptonemal complex protein 1	6847	protein_coding	chr1	0.610782	-2.84203	1.52108	0.138887	0.236797	-4.8727
ENSG00000232721				lncRNA	chr1	-0.631786	-1.80039	-1.58118	0.124499	0.216872	-4.87368
ENSG00000280587				lncRNA	chr1	-0.712134	-1.46935	-1.59878	0.120525	0.211125	-4.88099
ENSG00000225880	LINC00115	long intergenic non-protein coding RNA 115	79854	lncRNA	chr1	-0.422504	-0.536765	-1.79352	0.0831465	0.15608	-4.88252
ENSG00000177614	PGBD5	piggyBac transposable element derived 5	79605	protein_coding	chr1	0.660866	-0.684562	1.47314	0.151303	0.253076	-4.88804
ENSG00000159346	ADIPOR1	adiponectin receptor 1	51094	protein_coding	chr1	0.0850143	7.09553	2.7863	0.00922662	0.024389	-4.88998
ENSG00000272931				lncRNA	chr1	0.558129	-2.37918	1.64139	0.111337	0.19801	-4.89025
ENSG00000163462	TRIM46	tripartite motif containing 46	80128	protein_coding	chr1	0.514464	0.902211	1.74455	0.0914737	0.168727	-4.89566
ENSG00000227741	LOC729867	uncharacterized LOC729867	729867	lncRNA	chr1	0.810222	-2.3423	1.39472	0.173515	0.282383	-4.90348
ENSG00000228526	MIR34AHG	MIR34A host gene	106614088	lncRNA	chr1	-0.568788	-1.81392	-1.56916	0.127275	0.220797	-4.9124
ENSG00000226235	LEMD1-AS1	LEMD1 antisense RNA 1	284576	lncRNA	chr1	-0.612683	-2.45859	-1.6543	0.108669	0.194155	-4.91359
ENSG00000234518				processed_pseudogene	chr1	1.08187	-4.40876	1.18257	0.246422	0.370692	-4.91375
ENSG00000143702	CEP170	centrosomal protein 170	9859	protein_coding	chr1	-0.0948423	7.28494	-2.79497	0.00903419	0.0239434	-4.91787
ENSG00000224315	RPL7P7	ribosomal protein L7 pseudogene 7	644896	processed_pseudogene	chr1	0.558262	-3.51834	1.43185	0.162697	0.267819	-4.91899
ENSG00000202222				misc_RNA	chr1	-0.594232	-3.61612	-1.47111	0.151849	0.253812	-4.91962
ENSG00000198799	LRIG2	leucine rich repeats and immunoglobulin like domains 2	9860	protein_coding	chr1	-0.117672	4.48428	-2.59903	0.0144519	0.0358817	-4.92244
ENSG00000117707	PROX1	prospero homeobox 1	5629	protein_coding	chr1	0.799271	-2.48725	1.13032	0.267446	0.39473	-4.93132
ENSG00000185860	CCDC190	coiled-coil domain containing 190	339512	protein_coding	chr1	-0.914922	-3.44872	-1.32044	0.19684	0.312091	-4.93723
ENSG00000143512	HHIPL2	HHIP like 2	79802	protein_coding	chr1	-0.509093	-0.662941	-1.48019	0.149424	0.250732	-4.94256
ENSG00000143167	GPA33	glycoprotein A33	10223	protein_coding	chr1	0.682489	-5.00709	1.09002	0.284529	0.413827	-4.94924
ENSG00000174514	MFSD4A	major facilitator superfamily domain containing 4A	148808	protein_coding	chr1	0.72848	-2.77874	1.3969	0.172864	0.281533	-4.95062
ENSG00000187642	PERM1	PPARGC1 and ESRR induced regulator, muscle 1	84808	protein_coding	chr1	0.743382	-3.21077	1.41116	0.168657	0.275951	-4.95603
ENSG00000273382				lncRNA	chr1	-0.261701	1.32113	-2.11966	0.0425648	0.0896794	-4.96063
ENSG00000162526	TSSK3	testis specific serine kinase 3	81629	protein_coding	chr1	-0.466801	-0.85932	-1.85982	0.0729081	0.139937	-4.96684
ENSG00000133226	SRRM1	serine and arginine repetitive matrix 1	10250	protein_coding	chr1	0.101334	7.30495	2.7744	0.00949745	0.0250006	-4.96698
ENSG00000198734	F5	coagulation factor V	2153	protein_coding	chr1	-0.680947	-2.38006	-1.44601	0.158714	0.262754	-4.96906
ENSG00000133055	MYBPH	myosin binding protein H	4608	protein_coding	chr1	-0.841476	-3.13546	-1.12593	0.269272	0.396702	-4.9704
ENSG00000264443				lncRNA	chr1	-0.791857	-3.04393	-1.24876	0.221573	0.341753	-4.97471
ENSG00000076321	KLHL20	kelch like family member 20	27252	protein_coding	chr1	-0.128053	4.19527	-2.52472	0.0172014	0.0416437	-4.9785
ENSG00000206828				snRNA	chr1	-0.606293	-3.22438	-1.50335	0.143379	0.242619	-4.98167
ENSG00000225447				processed_pseudogene	chr1	-0.573581	-2.51516	-1.58688	0.123201	0.214984	-4.98258
ENSG00000162664	ZNF326	zinc finger protein 326	284695	protein_coding	chr1	0.0998438	5.37226	2.60801	0.0141487	0.0352415	-4.98984
ENSG00000143320	CRABP2	cellular retinoic acid binding protein 2	1382	protein_coding	chr1	-0.544763	-0.447847	-1.57853	0.125107	0.217711	-4.99005
ENSG00000238005	LOC101927851	uncharacterized LOC101927851	101927851	lncRNA	chr1	-0.705383	-3.04577	-1.19984	0.239749	0.363137	-4.99323
ENSG00000272205				lncRNA	chr1	-0.53729	-2.05382	-1.464	0.153768	0.256255	-4.99522
ENSG00000204060	FOXO6	forkhead box O6	100132074	protein_coding	chr1	0.723987	-2.55684	1.32882	0.194096	0.30856	-5.0019
ENSG00000231992				lncRNA	chr1	-0.608461	-2.43452	-1.52766	0.137248	0.234684	-5.00749
ENSG00000287676				lncRNA	chr1	-0.666503	-2.05305	-1.57227	0.126553	0.219797	-5.00769
ENSG00000163354	DCST2	DC-STAMP domain containing 2	127579	protein_coding	chr1	0.933964	-2.90957	1.1784	0.248056	0.372905	-5.0081
ENSG00000142609	CFAP74	cilia and flagella associated protein 74	85452	protein_coding	chr1	-0.400487	-1.01994	-1.75383	0.0898452	0.166296	-5.01095
ENSG00000267561				protein_coding	chr1	-0.704442	-2.85312	-1.47695	0.150286	0.251739	-5.0156
ENSG00000228594	FNDC10	fibronectin type III domain containing 10	643988	protein_coding	chr1	-0.562489	-4.02713	-1.00377	0.323652	0.456838	-5.0219
ENSG00000287895				lncRNA	chr1	0.611892	-2.24261	1.45134	0.157238	0.260865	-5.02209
ENSG00000273213	H3-2	H3.2 histone (putative)	440686	protein_coding	chr1	0.479902	-1.12012	1.71864	0.096158	0.175819	-5.02234
ENSG00000284740				transcribed_unprocessed_pseudogene	chr1	-0.529655	-2.6765	-1.54618	0.132721	0.228403	-5.02331
ENSG00000067334	DNTTIP2	deoxynucleotidyltransferase terminal interacting protein 2	30836	protein_coding	chr1	0.112307	6.36246	2.67826	0.0119728	0.0305614	-5.02612
ENSG00000223694	ADH5P3	ADH5 pseudogene 3	100131810	processed_pseudogene	chr1	0.423957	-2.89638	1.63451	0.11278	0.199987	-5.02661
ENSG00000277452	RN7SL473P	RNA, 7SL, cytoplasmic 473, pseudogene	106479396	misc_RNA	chr1	0.569029	-3.59252	1.32479	0.195412	0.310325	-5.02804
ENSG00000260971				lncRNA	chr1	-0.728555	-2.92972	-1.28919	0.207348	0.325099	-5.02838
ENSG00000286581				lncRNA	chr1	-0.596277	-2.44127	-1.52205	0.138644	0.236549	-5.04085
ENSG00000060656	PTPRU	protein tyrosine phosphatase receptor type U	10076	protein_coding	chr1	0.472139	-1.31213	1.62085	0.11569	0.204155	-5.04181
ENSG00000269981				processed_pseudogene	chr1	-0.633788	-4.76733	-0.97584	0.337078	0.471178	-5.04786
ENSG00000187144	SPATA21	spermatogenesis associated 21	374955	protein_coding	chr1	0.729426	-2.08237	1.23275	0.227401	0.348799	-5.05169
ENSG00000158828	PINK1	PTEN induced kinase 1	65018	protein_coding	chr1	-0.138182	6.03753	-2.58664	0.0148799	0.0368117	-5.05718
ENSG00000142675	CNKSR1	connector enhancer of kinase suppressor of Ras 1	10256	protein_coding	chr1	-0.461266	-1.12308	-1.57491	0.125941	0.218859	-5.05767
ENSG00000117151	CTBS	chitobiase	1486	protein_coding	chr1	0.162744	4.04496	2.39715	0.0230692	0.0535096	-5.05974
ENSG00000168275	COA6	cytochrome c oxidase assembly factor 6	388753	protein_coding	chr1	-0.210235	4.08796	-2.42016	0.0218914	0.0511522	-5.06071
ENSG00000134686	PHC2	polyhomeotic homolog 2	1912	protein_coding	chr1	0.0898397	7.15509	2.699	0.0113927	0.029367	-5.06434
ENSG00000285636				lncRNA	chr1	0.615358	-2.5295	1.44872	0.157963	0.261761	-5.07007
ENSG00000076258	FMO4	flavin containing dimethylaniline monoxygenase 4	2329	protein_coding	chr1	0.682489	-2.93188	0.942814	0.353433	0.487979	-5.0702
ENSG00000162813	BPNT1	3'(2'), 5'-bisphosphate nucleotidase 1	10380	protein_coding	chr1	0.117055	4.63139	2.4908	0.0186106	0.0445758	-5.07356
ENSG00000054392	HHAT	hedgehog acyltransferase	55733	protein_coding	chr1	0.158775	3.44635	2.27537	0.0303213	0.0674534	-5.07872
ENSG00000180869	LINC01555	long intergenic non-protein coding RNA 1555	439927	lncRNA	chr1	0.621489	-3.44591	1.2333	0.227201	0.348536	-5.07901
ENSG00000225077				lncRNA	chr1	-0.225794	0.517031	-2.08854	0.0454838	0.0948669	-5.0855
ENSG00000116833	NR5A2	nuclear receptor subfamily 5 group A member 2	2494	protein_coding	chr1	-0.5544	0.160275	-1.44307	0.159536	0.263696	-5.0902
ENSG00000266094	RASSF5	Ras association domain family member 5	83593	protein_coding	chr1	-0.73166	-2.60789	-1.03952	0.307007	0.438819	-5.09243
ENSG00000117118	SDHB	succinate dehydrogenase complex iron sulfur subunit B	6390	protein_coding	chr1	-0.0975042	6.54329	-2.67002	0.0122109	0.031067	-5.09643
ENSG00000176022	B3GALT6	beta-1,3-galactosyltransferase 6	126792	protein_coding	chr1	0.115589	5.32602	2.57819	0.0151786	0.037462	-5.1031
ENSG00000225401				processed_pseudogene	chr1	0.575086	-3.57101	1.20942	0.236105	0.359084	-5.10373
ENSG00000233421	LINC01783	long intergenic non-protein coding RNA 1783	100132147	lncRNA	chr1	0.464341	-2.44268	1.58596	0.12341	0.215302	-5.11075
ENSG00000274386	TMEM269	transmembrane protein 269	100129924	protein_coding	chr1	-0.513568	-1.70066	-1.57654	0.125565	0.218302	-5.11966
ENSG00000160050	CCDC28B	coiled-coil domain containing 28B	79140	protein_coding	chr1	-0.492674	-0.269348	-1.47999	0.149476	0.250768	-5.12247
ENSG00000259865				lncRNA	chr1	-0.509606	-0.264015	-1.43763	0.161063	0.265783	-5.12512
ENSG00000092850	TEKT2	tektin 2	27285	protein_coding	chr1	0.782631	-3.26631	1.04849	0.302927	0.434278	-5.12705
ENSG00000162931	TRIM17	tripartite motif containing 17	51127	protein_coding	chr1	-0.588618	-4.50144	-0.867092	0.39289	0.529762	-5.12741
ENSG00000134644	PUM1	pumilio RNA binding family member 1	9698	protein_coding	chr1	0.090761	6.91821	2.6768	0.0120147	0.030655	-5.12898
ENSG00000285873	LOC105376845	uncharacterized LOC105376845	105376845	lncRNA	chr1	0.551462	-2.83056	1.39791	0.172562	0.281118	-5.13006
ENSG00000237436				lncRNA	chr1	-0.517697	-2.37488	-1.38718	0.175778	0.285334	-5.13315
ENSG00000159588	CCDC17	coiled-coil domain containing 17	149483	protein_coding	chr1	-0.300278	0.201329	-1.86729	0.071826	0.13829	-5.13892
ENSG00000188404	SELL	selectin L	6402	protein_coding	chr1	0.729502	-2.9999	0.845315	0.404739	0.541255	-5.14334
ENSG00000134242	PTPN22	protein tyrosine phosphatase non-receptor type 22	26191	protein_coding	chr1	-0.759136	-2.28986	-1.07115	0.292787	0.422913	-5.14486
ENSG00000160051	IQCC	IQ motif containing C	55721	protein_coding	chr1	-0.219455	2.82935	-2.24089	0.0327196	0.071853	-5.14816
ENSG00000229447				processed_pseudogene	chr1	-0.484135	-1.90781	-1.47103	0.151871	0.253831	-5.15118
ENSG00000283683	MYOCOS	myocilin opposite strand	110806290	protein_coding	chr1	0.453778	-2.06949	1.43893	0.160695	0.26534	-5.15537
ENSG00000184588	PDE4B	phosphodiesterase 4B	5142	protein_coding	chr1	-0.606464	-2.9541	-1.17141	0.25081	0.375952	-5.15616
ENSG00000185436	IFNLR1	interferon lambda receptor 1	163702	protein_coding	chr1	-0.798425	-1.28617	-1.15856	0.255927	0.381489	-5.16539
ENSG00000116701	NCF2	neutrophil cytosolic factor 2	4688	protein_coding	chr1	-0.621883	-1.11485	-1.14984	0.259445	0.385573	-5.16687
ENSG00000132196	HSD17B7	hydroxysteroid 17-beta dehydrogenase 7	51478	protein_coding	chr1	-0.178023	3.51182	-2.21957	0.0342872	0.0747638	-5.17479
ENSG00000134258	VTCN1	V-set domain containing T cell activation inhibitor 1	79679	protein_coding	chr1	-0.562489	-4.47998	-0.785176	0.43861	0.574213	-5.18136
ENSG00000169418	NPR1	natriuretic peptide receptor 1	4881	protein_coding	chr1	-0.597026	-2.13582	-1.12723	0.26873	0.39606	-5.1863
ENSG00000282048				lncRNA	chr1	0.696833	-2.89331	0.820371	0.418584	0.554444	-5.18667
ENSG00000000938	FGR	FGR proto-oncogene, Src family tyrosine kinase	2268	protein_coding	chr1	-0.562489	-3.60833	-0.77548	0.444228	0.578736	-5.18758
ENSG00000118292	C1orf54	chromosome 1 open reading frame 54	79630	protein_coding	chr1	0.553881	-2.25164	1.166	0.252955	0.378215	-5.18817
ENSG00000271092	TLCD4-RWDD3	TLCD4-RWDD3 readthrough	100527978	protein_coding	chr1	0.433279	0.643289	1.75792	0.0891332	0.165258	-5.1886
ENSG00000286496				lncRNA	chr1	-0.509732	-1.96514	-1.53418	0.135641	0.232464	-5.19592
ENSG00000226754	LOC100507564	uncharacterized LOC100507564	100507564	lncRNA	chr1	0.343042	-0.0183177	1.78251	0.0849609	0.15883	-5.19839
ENSG00000260805				lncRNA	chr1	0.360708	-0.973338	1.54229	0.133662	0.229787	-5.20057
ENSG00000198216	CACNA1E	calcium voltage-gated channel subunit alpha1 E	777	protein_coding	chr1	-0.588618	-4.43925	-0.757296	0.454879	0.587906	-5.20062
ENSG00000286966				lncRNA	chr1	-0.581726	-0.812144	-1.56668	0.127855	0.221612	-5.20343
ENSG00000223382	LINC01778	long intergenic non-protein coding RNA 1778	105378622	lncRNA	chr1	-0.603074	-2.47709	-1.15983	0.255419	0.380912	-5.20637
ENSG00000228397	LINC01635	long intergenic non-protein coding RNA 1635	101928043	lncRNA	chr1	-0.62704	-2.26041	-1.22775	0.229248	0.351162	-5.20658
ENSG00000132680	KHDC4	KH domain containing 4, pre-mRNA splicing factor	22889	protein_coding	chr1	0.137428	5.78145	2.50553	0.0179862	0.0432609	-5.21043
ENSG00000253304	TMEM200B	transmembrane protein 200B	399474	protein_coding	chr1	-0.414105	-0.7106	-1.51244	0.14106	0.239688	-5.21096
ENSG00000285778				lncRNA	chr1	-0.392148	-0.393834	-1.62565	0.114661	0.202666	-5.21153
ENSG00000069812	HES2	hes family bHLH transcription factor 2	54626	protein_coding	chr1	-0.490711	-2.96696	-1.24704	0.222193	0.342446	-5.21214
ENSG00000134256	CD101	CD101 molecule	9398	protein_coding	chr1	0.512022	-4.02344	0.716974	0.479028	0.610728	-5.21633
ENSG00000162441	LZIC	leucine zipper and CTNNBIP1 domain containing	84328	protein_coding	chr1	-0.0971832	5.45573	-2.54679	0.016338	0.0398377	-5.21959
ENSG00000227742				transcribed_unitary_pseudogene	chr1	-0.57161	-4.27292	-0.71879	0.477926	0.609742	-5.22297
ENSG00000237480				lncRNA	chr1	-0.552305	-2.60613	-1.28628	0.208349	0.326011	-5.22447
ENSG00000239395				protein_coding	chr1	-0.582792	-4.23149	-0.832731	0.411687	0.548263	-5.22686
ENSG00000180098	TRNAU1AP	tRNA selenocysteine 1 associated protein 1	54952	protein_coding	chr1	-0.123749	4.67429	-2.48545	0.0188424	0.045037	-5.22981
ENSG00000277406				transcribed_unprocessed_pseudogene	chr1	-0.469013	-0.376869	-1.63888	0.111861	0.198811	-5.23018
ENSG00000179930	ZNF648	zinc finger protein 648	127665	protein_coding	chr1	0.5106	-4.49802	0.687428	0.497182	0.627456	-5.23308
ENSG00000237613	FAM138A	family with sequence similarity 138 member A	645520	lncRNA	chr1	-0.591263	-3.1515	-1.36198	0.183515	0.295247	-5.23398
ENSG00000143178	TBX19	T-box transcription factor 19	9095	protein_coding	chr1	-0.216816	1.6348	-2.01115	0.0535245	0.108545	-5.23521
ENSG00000142606	MMEL1	membrane metalloendopeptidase like 1	79258	protein_coding	chr1	0.512022	-4.42664	0.680919	0.501233	0.630658	-5.23706
ENSG00000132185	FCRLA	Fc receptor like A	84824	protein_coding	chr1	-0.764912	-2.6395	-1.15426	0.257659	0.383435	-5.23793
ENSG00000162438	CTRC	chymotrypsin C	11330	protein_coding	chr1	0.51359	-3.0396	1.28851	0.207581	0.325355	-5.24048
ENSG00000240038	AMY2B	amylase alpha 2B	280	protein_coding	chr1	0.502862	-2.16024	1.31608	0.198281	0.313928	-5.24435
ENSG00000224969				lncRNA	chr1	-0.5791	-2.75911	-1.20783	0.236708	0.359661	-5.24533
ENSG00000058085	LAMC2	laminin subunit gamma 2	3918	protein_coding	chr1	-0.190212	4.03526	-2.30777	0.0282137	0.0634269	-5.24962
ENSG00000227232	WASH7P	WASP family homolog 7, pseudogene	653635	unprocessed_pseudogene	chr1	-0.488128	0.752058	-1.60961	0.118132	0.207795	-5.25048
ENSG00000250135				lncRNA	chr1	-1.29317	-2.83009	-1.27544	0.212106	0.330654	-5.2532
ENSG00000214796				transcribed_unprocessed_pseudogene	chr1	-0.235664	1.17181	-1.87965	0.0700652	0.135604	-5.25328
ENSG00000272226				lncRNA	chr1	-0.561746	-2.74174	-1.194	0.24199	0.365599	-5.25878
ENSG00000207523	SNORA66	small nucleolar RNA, H/ACA box 66	26782	snoRNA	chr1	-0.531428	-2.00663	-1.32265	0.196112	0.311179	-5.25899
ENSG00000259984				unprocessed_pseudogene	chr1	0.715467	-2.69461	0.971121	0.339383	0.473603	-5.26082
ENSG00000132881	CPLANE2	ciliogenesis and planar polarity effector 2	79363	protein_coding	chr1	0.186531	2.20335	2.13466	0.0412182	0.0873928	-5.261
ENSG00000130768	SMPDL3B	sphingomyelin phosphodiesterase acid like 3B	27293	protein_coding	chr1	0.522424	-1.16385	1.16399	0.253756	0.379225	-5.26736
ENSG00000057252	SOAT1	sterol O-acyltransferase 1	6646	protein_coding	chr1	-0.103186	7.41994	-2.62935	0.0134518	0.0337605	-5.26861
ENSG00000228423				lncRNA	chr1	-0.644444	-3.36959	-1.1596	0.255511	0.380996	-5.27249
ENSG00000133067	LGR6	leucine rich repeat containing G protein-coupled receptor 6	59352	protein_coding	chr1	0.524196	-2.39098	1.0074	0.321934	0.454812	-5.27526
ENSG00000162782	TDRD5	tudor domain containing 5	163589	protein_coding	chr1	0.5106	-3.00616	0.604041	0.550433	0.675553	-5.27751
ENSG00000184371	CSF1	colony stimulating factor 1	1435	protein_coding	chr1	-0.1027	5.83114	-2.50954	0.0178193	0.0429111	-5.27868
ENSG00000135744	AGT	angiotensinogen	183	protein_coding	chr1	0.551583	-2.36488	0.667728	0.509498	0.638405	-5.28364
ENSG00000180287	PLD5	phospholipase D family member 5	200150	protein_coding	chr1	-0.578067	-3.74	-0.863822	0.394655	0.531425	-5.2846
ENSG00000282740				lncRNA	chr1	0.629166	-3.68943	1.23822	0.225398	0.346211	-5.2856
ENSG00000287684				lncRNA	chr1	-0.447051	-2.7846	-1.22706	0.229502	0.351462	-5.28678
ENSG00000142765	SYTL1	synaptotagmin like 1	84958	protein_coding	chr1	0.414901	-1.10694	1.32817	0.194306	0.308813	-5.28965
ENSG00000228502				processed_pseudogene	chr1	0.63508	-1.97478	1.0537	0.300572	0.431724	-5.28991
ENSG00000225972	MTND1P23	MT-ND1 pseudogene 23	100887749	unprocessed_pseudogene	chr1	-0.546145	-2.31725	-0.919608	0.365236	0.50063	-5.29035
ENSG00000160818	GPATCH4	G-patch domain containing 4	54865	protein_coding	chr1	0.130621	5.76053	2.48102	0.0190362	0.0454011	-5.2917
ENSG00000135775	COG2	component of oligomeric golgi complex 2	22796	protein_coding	chr1	0.125939	4.91545	2.41227	0.022289	0.0519451	-5.29507
ENSG00000196289	BECN2	beclin 2	441925	protein_coding	chr1	-0.484508	-4.58651	-0.715087	0.480176	0.611738	-5.3009
ENSG00000226167	AP4B1-AS1	AP4B1 antisense RNA 1	100287722	lncRNA	chr1	-0.524847	-3.72261	-0.672652	0.506403	0.635836	-5.3035
ENSG00000117697	NSL1	NSL1 component of MIS12 kinetochore complex	25936	protein_coding	chr1	0.115178	5.19375	2.42342	0.0217287	0.0508361	-5.3047
ENSG00000230863				transcribed_processed_pseudogene	chr1	-0.507392	-1.08296	-1.45225	0.156984	0.260554	-5.30699
ENSG00000231424				lncRNA	chr1	-0.513832	-2.40677	-1.23973	0.224846	0.345583	-5.30964
ENSG00000135776	ABCB10	ATP binding cassette subfamily B member 10	23456	protein_coding	chr1	0.107266	5.16926	2.4861	0.018814	0.0449915	-5.30983
ENSG00000196660	SLC30A10	solute carrier family 30 member 10	55532	protein_coding	chr1	-0.619609	-4.02514	-0.800608	0.429759	0.565855	-5.31012
ENSG00000126067	PSMB2	proteasome 20S subunit beta 2	5690	protein_coding	chr1	0.110937	7.63229	2.62712	0.0135231	0.0339219	-5.31194
ENSG00000261729	GS1-204I12.4	uncharacterized GS1-204I12.4	105371653	lncRNA	chr1	0.725127	-3.34961	1.03867	0.307397	0.439066	-5.31223
ENSG00000158156	XKR8	XK related 8	55113	protein_coding	chr1	-0.464059	-3.32897	-0.627935	0.534878	0.66196	-5.31509
ENSG00000226498	RPSAP21	ribosomal protein SA pseudogene 21	729079	processed_pseudogene	chr1	-0.4534	-3.47142	-1.18445	0.245689	0.3699	-5.31898
ENSG00000132681	ATP1A4	ATPase Na+/K+ transporting subunit alpha 4	480	protein_coding	chr1	0.493864	-2.36937	1.24681	0.222277	0.342531	-5.31938
ENSG00000268903				processed_pseudogene	chr1	-0.99467	-1.72533	-0.80115	0.42945	0.565603	-5.32252
ENSG00000233728				lncRNA	chr1	-0.562489	-3.73278	-0.524653	0.603745	0.722563	-5.32253
ENSG00000269933				lncRNA	chr1	-0.561837	-3.44311	-1.08462	0.286874	0.41647	-5.32509
ENSG00000265753	RN7SL444P	RNA, 7SL, cytoplasmic 444, pseudogene	106479384	misc_RNA	chr1	0.472227	-3.23906	1.02163	0.315261	0.44767	-5.32534
ENSG00000238042	LINC02257	long intergenic non-protein coding RNA 2257	105372950	lncRNA	chr1	-0.520284	-3.82896	-0.713926	0.480883	0.612509	-5.32622
ENSG00000235145	RPSAP16	ribosomal protein SA pseudogene 16	100270872	processed_pseudogene	chr1	-0.467648	-2.9097	-1.28693	0.208127	0.325791	-5.32631
ENSG00000282386				lncRNA	chr1	0.374341	-0.151542	1.53161	0.136272	0.233347	-5.33324
ENSG00000263590	LINC01145	long intergenic non-protein coding RNA 1145	103091866	lncRNA	chr1	0.833398	-2.50649	1.01926	0.316365	0.448973	-5.33433
ENSG00000204138	PHACTR4	phosphatase and actin regulator 4	65979	protein_coding	chr1	0.104104	6.44204	2.56458	0.0156718	0.0384664	-5.33911
ENSG00000234975	FTH1P2	ferritin heavy chain 1 pseudogene 2	2497	processed_pseudogene	chr1	0.68272	-3.47018	0.901373	0.37469	0.510625	-5.34013
ENSG00000228536				lncRNA	chr1	-0.430105	-2.20267	-1.36323	0.183124	0.294795	-5.34183
ENSG00000278966				TEC	chr1	0.466232	-1.33311	1.54738	0.132433	0.228027	-5.34307
ENSG00000234464				lncRNA	chr1	-0.314801	-3.97819	-0.449968	0.656023	0.766033	-5.3433
ENSG00000121905	HPCA	hippocalcin	3208	protein_coding	chr1	-0.314801	-4.14345	-0.446222	0.658695	0.768185	-5.3447
ENSG00000196420	S100A5	S100 calcium binding protein A5	6276	protein_coding	chr1	0.528683	-3.04419	0.702086	0.488128	0.619341	-5.3448
ENSG00000117560	FASLG	Fas ligand	356	protein_coding	chr1	-0.426658	-4.01949	-0.81247	0.42303	0.559165	-5.34982
ENSG00000006555	TTC22	tetratricopeptide repeat domain 22	55001	protein_coding	chr1	-0.570931	-3.07098	-1.13741	0.264521	0.391475	-5.35264
ENSG00000238290				lncRNA	chr1	-0.392941	-1.15339	-1.53508	0.13542	0.232234	-5.36034
ENSG00000092607	TBX15	T-box transcription factor 15	6913	protein_coding	chr1	-0.515613	-3.44404	-0.847433	0.403577	0.540121	-5.36077
ENSG00000120656	TAF12	TATA-box binding protein associated factor 12	6883	protein_coding	chr1	0.126288	4.47364	2.36962	0.0245544	0.0564007	-5.36146
ENSG00000283696				lncRNA	chr1	-0.326188	-1.44611	-1.34023	0.190401	0.303708	-5.36367
ENSG00000236155	ZPLD2P	zona pellucida like domain containing 2, pseudogene	101928303	transcribed_unprocessed_pseudogene	chr1	-0.621588	-2.7694	-1.15627	0.25685	0.382425	-5.36442
ENSG00000177201	OR2T12	olfactory receptor family 2 subfamily T member 12	127064	protein_coding	chr1	-0.331394	-1.43198	-1.5001	0.144214	0.243826	-5.36982
ENSG00000235748				processed_pseudogene	chr1	-0.347206	-2.04067	-1.50108	0.143964	0.243453	-5.37016
ENSG00000162896	PIGR	polymeric immunoglobulin receptor	5284	protein_coding	chr1	0.459637	-2.58891	1.19503	0.241595	0.365221	-5.37275
ENSG00000260976				lncRNA	chr1	-0.469439	-3.83635	-0.582393	0.564727	0.688257	-5.37411
ENSG00000271383	NBPF19	NBPF member 19	101060226	protein_coding	chr1	-0.213463	5.98994	-2.4575	0.0200964	0.0475903	-5.37911
ENSG00000285847				lncRNA	chr1	-0.486298	-3.27306	-1.03197	0.310471	0.442396	-5.38196
ENSG00000188060	RAB42	RAB42, member RAS oncogene family	115273	protein_coding	chr1	0.595463	-1.01305	0.811061	0.423826	0.560094	-5.38218
ENSG00000234807				lncRNA	chr1	0.424345	-1.33916	1.30335	0.202536	0.319072	-5.38365
ENSG00000162430	SELENON	selenoprotein N	57190	protein_coding	chr1	0.087524	6.87341	2.5578	0.0159227	0.0389989	-5.38513
ENSG00000127481	UBR4	ubiquitin protein ligase E3 component n-recognin 4	23352	protein_coding	chr1	-0.151838	8.99972	-2.72667	0.0106594	0.027708	-5.38762
ENSG00000196189	SEMA4A	semaphorin 4A	64218	protein_coding	chr1	0.575771	-2.0589	0.921315	0.364359	0.499669	-5.3907
ENSG00000233602	ERI3-IT1	ERI3 intronic transcript 1	100874278	lncRNA	chr1	-0.575861	-1.95552	-1.33056	0.193527	0.307899	-5.39235
ENSG00000011007	ELOA	elongin A	6924	protein_coding	chr1	-0.0776159	7.09188	-2.57176	0.0154099	0.0379473	-5.39594
ENSG00000284376				lncRNA	chr1	-0.298667	0.494111	-1.82078	0.0787971	0.149218	-5.40365
ENSG00000168389	MFSD2A	major facilitator superfamily domain containing 2A	84879	protein_coding	chr1	0.15565	-2.35398	0.238108	0.813443	0.888231	-5.4057
ENSG00000196890	H2BU1	H2B.U histone 1	128312	protein_coding	chr1	-0.655243	-3.15388	-0.917101	0.366527	0.502199	-5.4066
ENSG00000272864				lncRNA	chr1	0.434642	-3.69013	0.559573	0.579994	0.701293	-5.40795
ENSG00000233985	LINC01681	long intergenic non-protein coding RNA 1681	105371609	lncRNA	chr1	0.15565	-3.71567	0.213618	0.832314	0.900781	-5.41033
ENSG00000224308	LINC01527	long intergenic non-protein coding RNA 1527	101927988	lncRNA	chr1	-0.518242	-3.245	-0.769596	0.447658	0.58182	-5.41111
ENSG00000183929				processed_pseudogene	chr1	-0.333378	-0.618791	-1.57789	0.125254	0.217934	-5.41679
ENSG00000049089	COL9A2	collagen type IX alpha 2 chain	1298	protein_coding	chr1	-0.386292	-2.71586	-0.749963	0.459217	0.592368	-5.41758
ENSG00000228826				lncRNA	chr1	-0.442853	-3.57028	-0.962558	0.343593	0.477789	-5.41949
ENSG00000264501	RN7SL731P	RNA, 7SL, cytoplasmic 731, pseudogene	107048981	misc_RNA	chr1	0.429558	-1.96477	1.56475	0.128307	0.222219	-5.41995
ENSG00000158315	RHBDL2	rhomboid like 2	54933	protein_coding	chr1	-0.386174	-2.72463	-0.78745	0.437299	0.572933	-5.42035
ENSG00000272449				lncRNA	chr1	-0.27366	-4.3398	-0.342878	0.734121	0.828975	-5.42068
ENSG00000143603	KCNN3	potassium calcium-activated channel subfamily N member 3	3782	protein_coding	chr1	0.543316	-3.27464	0.686647	0.497667	0.62791	-5.42188
ENSG00000162894	FCMR	Fc fragment of IgM receptor	9214	protein_coding	chr1	0.275636	-2.98803	0.33286	0.741594	0.834675	-5.42408
ENSG00000227777	RPL7AP19	ribosomal protein L7a pseudogene 19	100271036	processed_pseudogene	chr1	-0.465198	-0.953518	-1.33977	0.190551	0.303847	-5.42497
ENSG00000189433	GJB4	gap junction protein beta 4	127534	protein_coding	chr1	0.0401489	-4.41072	0.0784891	0.937969	0.973916	-5.42525
ENSG00000237074				lncRNA	chr1	0.0401489	-4.94606	0.0780454	0.938319	0.974082	-5.42528
ENSG00000213063				processed_pseudogene	chr1	0.0401489	-5.13027	0.0778484	0.938474	0.974145	-5.42529
ENSG00000282221				lncRNA	chr1	0.0401489	-4.85614	0.0761104	0.939845	0.974712	-5.42541
ENSG00000280924	LINC00628	long intergenic non-protein coding RNA 628	127841	lncRNA	chr1	-0.118167	-4.74154	-0.192769	0.848461	0.912666	-5.4256
ENSG00000226330				lncRNA	chr1	0.0401489	-4.98554	0.0723113	0.942842	0.975176	-5.42564
ENSG00000213088	ACKR1	atypical chemokine receptor 1 (Duffy blood group)	2532	protein_coding	chr1	0.0401489	-5.05035	0.0718181	0.943231	0.975176	-5.42567
ENSG00000286655				lncRNA	chr1	0.0401489	-4.43759	0.0714034	0.943559	0.975306	-5.4257
ENSG00000274895				lncRNA	chr1	0.0401489	-4.78315	0.0709525	0.943914	0.975306	-5.42572
ENSG00000008118	CAMK1G	calcium/calmodulin dependent protein kinase IG	57172	protein_coding	chr1	0.0401489	-4.50538	0.0702607	0.94446	0.975306	-5.42576
ENSG00000117834	SLC5A9	solute carrier family 5 member 9	200010	protein_coding	chr1	0.0401489	-4.74884	0.0700407	0.944634	0.975306	-5.42578
ENSG00000225938				lncRNA	chr1	0.0401489	-4.90199	0.0698943	0.944749	0.975306	-5.42579
ENSG00000203740	METTL11B	methyltransferase like 11B	149281	protein_coding	chr1	0.0401489	-4.90407	0.0697787	0.944841	0.975306	-5.42579
ENSG00000286231				protein_coding	chr1	0.0401489	-3.21123	0.0673417	0.946764	0.975562	-5.42593
ENSG00000269113	TRABD2B	TraB domain containing 2B	388630	protein_coding	chr1	0.0401489	-4.24902	0.0668738	0.947133	0.975608	-5.42596
ENSG00000229162				lncRNA	chr1	0.0401489	-4.59307	0.0668213	0.947175	0.975608	-5.42596
ENSG00000162755	KLHDC9	kelch domain containing 9	126823	protein_coding	chr1	0.0401489	-4.59514	0.0631703	0.950057	0.975608	-5.42616
ENSG00000229201				lncRNA	chr1	0.0401489	-5.25478	0.0603848	0.952256	0.975608	-5.42631
ENSG00000287406				lncRNA	chr1	0.0401489	-4.63932	0.0598282	0.952696	0.975608	-5.42633
ENSG00000181218	H2AW	H2A.W histone	92815	protein_coding	chr1	0.0401489	-4.17683	0.0591053	0.953267	0.97562	-5.42637
ENSG00000224407				lncRNA	chr1	0.0401489	-3.04721	0.0584267	0.953803	0.97562	-5.4264
ENSG00000162892	IL24	interleukin 24	11009	protein_coding	chr1	0.0401489	-5.14744	0.0573594	0.954646	0.975747	-5.42645
ENSG00000162373	BEND5	BEN domain containing 5	79656	protein_coding	chr1	0.0401489	-4.39877	0.0573186	0.954678	0.975747	-5.42646
ENSG00000117791	MTARC2	mitochondrial amidoxime reducing component 2	54996	protein_coding	chr1	0.0401489	-2.68642	0.0552366	0.956322	0.975755	-5.42655
ENSG00000227591	HSD11B1-AS1	HSD11B1 antisense RNA 1	101930114	lncRNA	chr1	0.0401489	-4.48864	0.0538515	0.957417	0.975755	-5.42662
ENSG00000270457				lncRNA	chr1	0.0401489	-4.6849	0.0538255	0.957437	0.975755	-5.42662
ENSG00000116141	MARK1	microtubule affinity regulating kinase 1	4139	protein_coding	chr1	0.0401489	-3.3593	0.0533895	0.957781	0.975755	-5.42664
ENSG00000231612				lncRNA	chr1	0.0401489	-4.58042	0.0532657	0.957879	0.975755	-5.42664
ENSG00000286859				lncRNA	chr1	0.0401489	-4.68941	0.0527034	0.958323	0.975755	-5.42667
ENSG00000132703	APCS	amyloid P component, serum	325	protein_coding	chr1	0.0401489	-3.35113	0.0520029	0.958877	0.975755	-5.4267
ENSG00000121769	FABP3	fatty acid binding protein 3	2170	protein_coding	chr1	0.0401489	-4.74275	0.0516023	0.959193	0.975755	-5.42672
ENSG00000117594	HSD11B1	hydroxysteroid 11-beta dehydrogenase 1	3290	protein_coding	chr1	0.0401489	-3.99227	0.049764	0.960646	0.976485	-5.4268
ENSG00000132693	CRP	C-reactive protein	1401	protein_coding	chr1	0.0401489	-4.31988	0.0457396	0.963826	0.97775	-5.42696
ENSG00000273088				protein_coding	chr1	0.0401489	-3.47074	0.0355379	0.97189	0.981919	-5.4273
ENSG00000143631	FLG	filaggrin	2312	protein_coding	chr1	0.0401489	-3.72452	0.031369	0.975186	0.983887	-5.42742
ENSG00000273002	ARHGEF2-AS2	ARHGEF2 antisense RNA 2	107985209	lncRNA	chr1	0.290386	0.113355	1.53406	0.135669	0.232494	-5.42778
ENSG00000186056	MATN1-AS1	MATN1 antisense RNA 1	100129196	lncRNA	chr1	-0.321748	-1.03763	-1.56616	0.127976	0.22179	-5.42885
ENSG00000196188	CTSE	cathepsin E	1510	protein_coding	chr1	0.405422	-3.25359	0.565274	0.576162	0.698235	-5.42997
ENSG00000183114	FAM43B	family with sequence similarity 43 member B	163933	protein_coding	chr1	-0.0920387	-3.18383	-0.136905	0.892036	0.943798	-5.43159
ENSG00000187942	LDLRAD2	low density lipoprotein receptor class A domain containing 2	401944	protein_coding	chr1	-0.0906164	-2.897	-0.112819	0.910938	0.956779	-5.43447
ENSG00000239007	RNU7-95P	RNA, U7 small nuclear 95 pseudogene	106479062	snRNA	chr1	0.344458	-3.46862	1.19404	0.241974	0.365599	-5.43622
ENSG00000042781	USH2A	usherin	7399	protein_coding	chr1	-0.60275	-3.36212	-0.518186	0.608193	0.725932	-5.43945
ENSG00000156171	DRAM2	DNA damage regulated autophagy modulator 2	128338	protein_coding	chr1	0.119425	4.25905	2.28592	0.0296196	0.0661184	-5.44196
ENSG00000235169	SMIM1	small integral membrane protein 1 (Vel blood group)	388588	protein_coding	chr1	-0.151522	-4.68267	-0.228942	0.820494	0.892799	-5.44663
ENSG00000135750	KCNK1	potassium two pore domain channel subfamily K member 1	3775	protein_coding	chr1	0.056356	-3.25282	0.0844339	0.933282	0.970849	-5.44724
ENSG00000272755				lncRNA	chr1	-0.497153	-2.64328	-0.794884	0.43303	0.568962	-5.44801
ENSG00000158887	MPZ	myelin protein zero	4359	polymorphic_pseudogene	chr1	-0.499144	-2.87429	-0.794824	0.433064	0.568962	-5.44849
ENSG00000271387				lncRNA	chr1	0.507617	-3.26049	0.753564	0.457083	0.590058	-5.44987
ENSG00000251503	CENPS-CORT	CENPS-CORT readthrough	100526739	protein_coding	chr1	-0.336641	1.15721	-1.91723	0.0649382	0.127515	-5.45368
ENSG00000225891				lncRNA	chr1	-0.387749	-1.6887	-1.40521	0.170403	0.278317	-5.45444
ENSG00000186715	MST1L	macrophage stimulating 1 like (pseudogene)	11223	transcribed_unprocessed_pseudogene	chr1	-0.468314	-1.8178	-1.27141	0.213515	0.332235	-5.45466
ENSG00000000460	C1orf112	chromosome 1 open reading frame 112	55732	protein_coding	chr1	-0.119748	5.14645	-2.37527	0.0242429	0.0557757	-5.45555
ENSG00000027869	SH2D2A	SH2 domain containing 2A	9047	protein_coding	chr1	-0.394409	-2.49974	-0.538111	0.594538	0.714145	-5.45755
ENSG00000162461	SLC25A34	solute carrier family 25 member 34	284723	protein_coding	chr1	0.30964	-0.32248	1.53216	0.136137	0.233149	-5.45788
ENSG00000228192				lncRNA	chr1	0.308274	0.447828	1.51911	0.139381	0.237421	-5.45801
ENSG00000260941	LINC00622	long intergenic non-protein coding RNA 622	644242	lncRNA	chr1	0.44995	-2.4156	0.669188	0.508579	0.637636	-5.45901
ENSG00000286773				lncRNA	chr1	-0.395655	-1.99325	-1.25699	0.218618	0.338365	-5.46074
ENSG00000117640	MTFR1L	mitochondrial fission regulator 1 like	56181	protein_coding	chr1	-0.104507	5.43508	-2.42114	0.0218426	0.0510481	-5.46487
ENSG00000117280	RAB29	RAB29, member RAS oncogene family	8934	protein_coding	chr1	-0.0858099	5.39411	-2.37959	0.024007	0.0553491	-5.46658
ENSG00000133019	CHRM3	cholinergic receptor muscarinic 3	1131	protein_coding	chr1	0.16847	2.87596	2.12075	0.0424657	0.089502	-5.46863
ENSG00000158793	NIT1	nitrilase 1	4817	protein_coding	chr1	0.0918352	5.33422	2.39829	0.0230093	0.0534068	-5.47359
ENSG00000254706				protein_coding	chr1	0.490141	-3.21823	0.801231	0.429404	0.565573	-5.47954
ENSG00000272654				lncRNA	chr1	0.402462	-0.880186	1.28367	0.20925	0.327118	-5.47986
ENSG00000228208	LINC02869	long intergenic non-protein coding RNA 2869	440714	lncRNA	chr1	-0.44934	-3.25581	-0.702406	0.487932	0.619136	-5.48124
ENSG00000116819	TFAP2E	transcription factor AP-2 epsilon	339488	protein_coding	chr1	-0.538229	-2.90404	-0.66271	0.512661	0.641085	-5.48582
ENSG00000122484	RPAP2	RNA polymerase II associated protein 2	79871	protein_coding	chr1	-0.102813	5.2214	-2.39808	0.0230204	0.0534172	-5.48742
ENSG00000280099				TEC	chr1	-0.202353	0.5968	-1.82325	0.0784127	0.148596	-5.4915
ENSG00000261737	CLCA4-AS1	CLCA4 antisense RNA 1	105378828	lncRNA	chr1	-0.348677	-1.33002	-1.30156	0.203138	0.319853	-5.49239
ENSG00000162738	VANGL2	VANGL planar cell polarity protein 2	57216	protein_coding	chr1	0.219239	-1.72664	0.287676	0.775606	0.860728	-5.4963
ENSG00000143494	VASH2	vasohibin 2	79805	protein_coding	chr1	-0.41072	-1.34602	-0.786519	0.437836	0.573449	-5.49931
ENSG00000203709				lncRNA	chr1	0.20057	0.756165	1.87263	0.0710612	0.136992	-5.5008
ENSG00000133048	CHI3L1	chitinase 3 like 1	1116	protein_coding	chr1	-0.418373	-1.73042	-0.877643	0.387229	0.524183	-5.50095
ENSG00000279179				TEC	chr1	0.318775	-1.25362	1.30352	0.20248	0.319004	-5.50488
ENSG00000285554				lncRNA	chr1	-0.166845	-4.45824	-0.194215	0.847339	0.912012	-5.5052
ENSG00000198821	CD247	CD247 molecule	919	protein_coding	chr1	0.224293	-3.33279	0.334077	0.740685	0.834022	-5.50556
ENSG00000137970	RPL7P9	ribosomal protein L7 pseudogene 9	653702	processed_pseudogene	chr1	0.458573	-1.81199	0.886087	0.382737	0.519306	-5.50667
ENSG00000224093				lncRNA	chr1	0.410074	-3.20449	0.523754	0.604362	0.723093	-5.50679
ENSG00000186517	ARHGAP30	Rho GTPase activating protein 30	257106	protein_coding	chr1	-0.33743	-2.70658	-0.509062	0.614495	0.731659	-5.51066
ENSG00000237200				lncRNA	chr1	-0.431129	-2.08487	-1.14575	0.261108	0.387495	-5.51235
ENSG00000162595	DIRAS3	DIRAS family GTPase 3	9077	protein_coding	chr1	0.293727	-4.34403	0.373901	0.711152	0.810332	-5.5134
ENSG00000153923	CLCA3P	chloride channel accessory 3, pseudogene	9629	transcribed_unprocessed_pseudogene	chr1	-0.0348096	-4.86953	-0.0480506	0.962	0.976761	-5.51745
ENSG00000143258	USP21	ubiquitin specific peptidase 21	27005	protein_coding	chr1	-0.103317	5.05658	-2.3072	0.0282493	0.0634831	-5.5175
ENSG00000041988	THAP3	THAP domain containing 3	90326	protein_coding	chr1	0.179596	3.71986	2.1815	0.0372537	0.0802947	-5.5176
ENSG00000215859				transcribed_unprocessed_pseudogene	chr1	0.190429	-3.95	0.180454	0.85803	0.91954	-5.51778
ENSG00000237491	LINC01409	long intergenic non-protein coding RNA 1409	105378580	lncRNA	chr1	-0.218537	1.82376	-1.8815	0.0698049	0.135198	-5.51812
ENSG00000177800				lncRNA	chr1	-0.398765	-3.0313	-0.966809	0.341499	0.4757	-5.5187
ENSG00000237588				lncRNA	chr1	-0.424517	-3.22222	-0.904543	0.373035	0.50909	-5.51964
ENSG00000198160	MIER1	MIER1 transcriptional regulator	57708	protein_coding	chr1	-0.122488	5.72887	-2.41141	0.0223327	0.0520169	-5.52324
ENSG00000237188				lncRNA	chr1	0.33206	-2.3357	0.230069	0.819626	0.892261	-5.52327
ENSG00000274210				snRNA	chr1	-0.302427	-1.92811	-1.50006	0.144225	0.243826	-5.52503
ENSG00000278139	P3R3URF-PIK3R3	P3R3URF-PIK3R3 readthrough	110117499	protein_coding	chr1	1.4154	-4.34011	0.940091	0.354805	0.489592	-5.52748
ENSG00000228172				lncRNA	chr1	-0.406048	-2.17897	-1.11412	0.274221	0.402369	-5.52857
ENSG00000261060				lncRNA	chr1	0.506912	-2.10327	1.07272	0.292093	0.422189	-5.53105
ENSG00000173285	OR10K1	olfactory receptor family 10 subfamily K member 1	391109	protein_coding	chr1	-0.360684	-1.87824	-1.23928	0.225011	0.345726	-5.53114
ENSG00000281394	SCARNA4	small Cajal body-specific RNA 4	677771	scaRNA	chr1	-0.35065	-3.58092	-1.02437	0.313987	0.446202	-5.53321
ENSG00000187554	TLR5	toll like receptor 5	7100	protein_coding	chr1	0.379462	-2.8272	0.996709	0.327011	0.460661	-5.53663
ENSG00000174827	PDZK1	PDZ domain containing 1	5174	protein_coding	chr1	0.485683	-0.856912	0.777911	0.442815	0.577583	-5.53685
ENSG00000229167				lncRNA	chr1	0.210733	-4.3012	0.300518	0.76589	0.853445	-5.53815
ENSG00000049247	UTS2	urotensin 2	10911	protein_coding	chr1	-0.309006	-1.82659	-1.44957	0.157727	0.261478	-5.5391
ENSG00000276975				transcribed_unprocessed_pseudogene	chr1	0.562823	-2.46348	1.03126	0.310798	0.442637	-5.53942
ENSG00000228863				lncRNA	chr1	-0.356409	-1.50219	-1.06001	0.29774	0.428397	-5.54135
ENSG00000168243	GNG4	G protein subunit gamma 4	2786	protein_coding	chr1	-0.222526	2.19869	-1.7558	0.0895015	0.165826	-5.54355
ENSG00000273727				snRNA	chr1	0.425744	-3.61584	1.03705	0.30814	0.439866	-5.54371
ENSG00000259818				lncRNA	chr1	-0.275602	-0.943381	-1.50832	0.142108	0.24106	-5.54393
ENSG00000231714				lncRNA	chr1	0.43182	-2.86639	0.570532	0.572637	0.695364	-5.54487
ENSG00000084628	NKAIN1	sodium/potassium transporting ATPase interacting 1	79570	protein_coding	chr1	-0.0719984	-3.7335	-0.108894	0.914024	0.958682	-5.54764
ENSG00000118733	OLFM3	olfactomedin 3	118427	protein_coding	chr1	0.319632	-2.33418	0.594517	0.556698	0.68084	-5.54779
ENSG00000283445				lncRNA	chr1	-0.344736	-1.31796	-1.45216	0.157011	0.260578	-5.5485
ENSG00000287197				lncRNA	chr1	-0.443924	-2.02806	-1.24842	0.221696	0.341868	-5.54853
ENSG00000116329	OPRD1	opioid receptor delta 1	4985	protein_coding	chr1	0.281784	-0.672592	1.49338	0.145956	0.246115	-5.55282
ENSG00000215795	LOC100131465	peroxisomal biogenesis factor 5 pseudogene	100131465	processed_pseudogene	chr1	-0.437185	-2.02088	-1.14253	0.262422	0.389014	-5.55408
ENSG00000188004	SNHG28	small nucleolar RNA host gene 28	284677	lncRNA	chr1	0.452896	-2.29398	0.747128	0.4609	0.594125	-5.55559
ENSG00000260879				lncRNA	chr1	0.480169	-1.06577	1.23178	0.22776	0.349282	-5.55836
ENSG00000230021	LOC101928626	uncharacterized LOC101928626	101928626	transcribed_processed_pseudogene	chr1	0.327948	-0.656518	1.32461	0.195471	0.310355	-5.56098
ENSG00000235643	LINC01647	long intergenic non-protein coding RNA 1647	101929181	lncRNA	chr1	-0.396956	-1.94253	-1.15485	0.257421	0.383133	-5.56141
ENSG00000232100	LINC01653	long intergenic non-protein coding RNA 1653	101929631	lncRNA	chr1	-0.390671	-1.67525	-1.30926	0.200553	0.316548	-5.56836
ENSG00000231407				lncRNA	chr1	-0.390195	-1.34011	-1.24374	0.223388	0.343759	-5.57004
ENSG00000162366	PDZK1IP1	PDZK1 interacting protein 1	10158	protein_coding	chr1	0.390176	-2.24198	0.576296	0.568786	0.691834	-5.57436
ENSG00000235084				processed_pseudogene	chr1	-0.340653	-2.77546	-0.931373	0.35922	0.494326	-5.57604
ENSG00000065243	PKN2	protein kinase N2	5586	protein_coding	chr1	0.104687	6.6701	2.45721	0.0201096	0.0476124	-5.57751
ENSG00000153898	MCOLN2	mucolipin TRP cation channel 2	255231	protein_coding	chr1	-0.140533	3.17852	-2.07946	0.0463681	0.0962695	-5.57839
ENSG00000197106	SLC6A17	solute carrier family 6 member 17	388662	protein_coding	chr1	-0.421337	-2.16575	-1.19536	0.241465	0.365093	-5.57942
ENSG00000268949				processed_pseudogene	chr1	-0.494202	-2.69295	-0.9213	0.364367	0.499669	-5.58062
ENSG00000162512	SDC3	syndecan 3	9672	protein_coding	chr1	-0.104172	5.93868	-2.41196	0.0223045	0.0519663	-5.5824
ENSG00000239494	RN7SL333P	RNA, 7SL, cytoplasmic 333, pseudogene	106481014	misc_RNA	chr1	-0.375648	-2.85708	-0.765157	0.450256	0.583991	-5.5839
ENSG00000242252	BGLAP	bone gamma-carboxyglutamate protein	632	protein_coding	chr1	-0.520037	-2.52998	-0.774315	0.444906	0.579275	-5.58434
ENSG00000271746				lncRNA	chr1	-0.424502	-2.3911	-1.00951	0.320939	0.45386	-5.58513
ENSG00000284601	LOC105378736	uncharacterized LOC105378736	105378736	lncRNA	chr1	0.419193	-3.32645	0.783204	0.43975	0.575298	-5.5965
ENSG00000271989				lncRNA	chr1	0.359084	-2.81924	0.967334	0.341241	0.475479	-5.60032
ENSG00000233030				lncRNA	chr1	-0.393687	-3.42841	-0.563484	0.577364	0.699235	-5.60165
ENSG00000227775				transcribed_processed_pseudogene	chr1	-0.42273	-1.50183	-1.05927	0.298071	0.428771	-5.6043
ENSG00000235887				lncRNA	chr1	0.463699	-3.09617	0.867919	0.392444	0.529428	-5.6048
ENSG00000184454	NCMAP	non-compact myelin associated protein	400746	protein_coding	chr1	-0.462604	-2.16059	-1.01895	0.316512	0.449129	-5.60686
ENSG00000237980				lncRNA	chr1	0.416259	-3.49591	0.899262	0.375795	0.511985	-5.61219
ENSG00000182866	LCK	LCK proto-oncogene, Src family tyrosine kinase	3932	protein_coding	chr1	-0.234325	-3.47804	-0.481913	0.633424	0.747032	-5.61803
ENSG00000172339	ALG14	ALG14 UDP-N-acetylglucosaminyltransferase subunit	199857	protein_coding	chr1	-0.186951	3.0024	-1.98745	0.056225	0.113174	-5.61859
ENSG00000242861				lncRNA	chr1	-0.377561	-1.60189	-1.01126	0.320113	0.45304	-5.61878
ENSG00000090020	SLC9A1	solute carrier family 9 member A1	6548	protein_coding	chr1	0.101469	5.50517	2.34493	0.0259599	0.0591327	-5.61951
ENSG00000188641	DPYD	dihydropyrimidine dehydrogenase	1806	protein_coding	chr1	0.100064	4.38022	2.20386	0.0354847	0.0769848	-5.62165
ENSG00000279946				TEC	chr1	-0.423827	-2.18578	-1.02992	0.311418	0.443258	-5.62225
ENSG00000243323	PTPRVP	protein tyrosine phosphatase receptor type V, pseudogene	148713	transcribed_unitary_pseudogene	chr1	-0.341027	-2.3352	-1.01039	0.320523	0.453484	-5.62493
ENSG00000231940	RPS7P3	ribosomal protein S7 pseudogene 3	440732	processed_pseudogene	chr1	0.404895	-3.21385	0.685154	0.498595	0.628651	-5.62527
ENSG00000277610	RNVU1-4	RNA, variant U1 small nuclear 4	101954264	snRNA	chr1	-0.298836	-3.13232	-1.01928	0.316356	0.448973	-5.62695
ENSG00000227740				lncRNA	chr1	-0.334632	-3.06582	-0.879113	0.386444	0.523504	-5.62957
ENSG00000134375	TIMM17A	translocase of inner mitochondrial membrane 17A	10440	protein_coding	chr1	-0.101468	6.05996	-2.35991	0.0250986	0.0574644	-5.62959
ENSG00000233396				lncRNA	chr1	0.214879	0.87703	1.56633	0.127937	0.221738	-5.63046
ENSG00000285184				lncRNA	chr1	0.23517	1.29223	1.54795	0.132296	0.227834	-5.6311
ENSG00000142910	TINAGL1	tubulointerstitial nephritis antigen like 1	64129	protein_coding	chr1	-0.337951	0.696166	-1.32189	0.196363	0.311445	-5.63113
ENSG00000239945				lncRNA	chr1	0.195215	-2.91623	0.191618	0.849354	0.913302	-5.63494
ENSG00000278099	RNVU1-2A	RNA, variant U1 small nuclear 2A	6063	snRNA	chr1	-0.290699	-2.88469	-1.11668	0.273143	0.401145	-5.63749
ENSG00000198358	LOC101928372	uncharacterized LOC101928372	101928372	lncRNA	chr1	-0.33578	-1.4379	-1.24217	0.223957	0.344481	-5.63994
ENSG00000226396				processed_pseudogene	chr1	-0.383009	-1.83686	-1.11146	0.275345	0.403624	-5.64023
ENSG00000237928	NFIA-AS2	NFIA antisense RNA 2	100996570	lncRNA	chr1	-0.268491	0.543881	-1.57747	0.125352	0.218058	-5.64079
ENSG00000117009	KMO	kynurenine 3-monooxygenase	8564	protein_coding	chr1	0.534857	-1.33489	1.13336	0.266191	0.393391	-5.64454
ENSG00000260360				lncRNA	chr1	-0.523037	-2.14366	-1.09136	0.283948	0.413168	-5.64488
ENSG00000171517	LPAR3	lysophosphatidic acid receptor 3	23566	protein_coding	chr1	0.347329	-1.16675	0.786356	0.43793	0.573541	-5.64908
ENSG00000143365	RORC	RAR related orphan receptor C	6097	protein_coding	chr1	0.29945	-2.80953	0.48636	0.630305	0.74474	-5.64921
ENSG00000198754	OXCT2	3-oxoacid CoA-transferase 2	64064	protein_coding	chr1	0.482766	-2.24999	1.02757	0.312502	0.444591	-5.64936
ENSG00000271741				protein_coding	chr1	-0.185316	3.03871	-2.08151	0.0461673	0.0959849	-5.6514
ENSG00000232882				processed_pseudogene	chr1	-0.582758	-2.45721	-1.06411	0.29591	0.426376	-5.65169
ENSG00000285867				lncRNA	chr1	0.242269	0.515562	1.57755	0.125334	0.218042	-5.65238
ENSG00000225285				lncRNA	chr1	-0.306884	-4.03558	-0.692688	0.493922	0.624592	-5.65812
ENSG00000232671	ZNF687-AS1	ZNF687 antisense RNA 1	100507670	lncRNA	chr1	-0.31773	-0.606661	-1.123	0.270492	0.398062	-5.65898
ENSG00000248458				lncRNA	chr1	-0.605131	-1.76436	-1.0681	0.294137	0.42443	-5.65913
ENSG00000188092	GPR89B	G protein-coupled receptor 89B	51463	protein_coding	chr1	0.296443	2.84437	1.87385	0.0708864	0.136745	-5.66048
ENSG00000207181	SNORA14B	small nucleolar RNA, H/ACA box 14B	677802	snoRNA	chr1	0.330755	-1.28077	1.11096	0.275559	0.40384	-5.66172
ENSG00000084636	COL16A1	collagen type XVI alpha 1 chain	1307	protein_coding	chr1	-0.317531	1.55645	-1.33369	0.192511	0.306608	-5.6629
ENSG00000142632	ARHGEF19	Rho guanine nucleotide exchange factor 19	128272	protein_coding	chr1	-0.168842	2.11507	-1.8497	0.0743977	0.142274	-5.66479
ENSG00000163564	PYHIN1	pyrin and HIN domain family member 1	149628	protein_coding	chr1	-0.0869042	-3.41836	-0.109496	0.91355	0.958519	-5.66577
ENSG00000122477	LRRC39	leucine rich repeat containing 39	127495	protein_coding	chr1	-0.327972	-2.33298	-0.816691	0.420651	0.556715	-5.66643
ENSG00000237413	MGC27382	uncharacterized MGC27382	149047	lncRNA	chr1	-0.379705	-1.58238	-1.00818	0.321565	0.454478	-5.66668
ENSG00000287513				lncRNA	chr1	-0.22303	-2.99469	-0.38661	0.701819	0.803079	-5.66702
ENSG00000228013	IL6R-AS1	IL6R antisense RNA 1	101928101	lncRNA	chr1	0.362761	-1.93381	1.06811	0.294131	0.42443	-5.66809
ENSG00000274944				protein_coding	chr1	1.10256	-0.634239	0.981015	0.334562	0.468449	-5.67142
ENSG00000285839				protein_coding	chr1	0.280381	-4.40882	0.155401	0.877563	0.933572	-5.67205
ENSG00000237975	FLG-AS1	FLG antisense RNA 1	339400	lncRNA	chr1	-0.278281	0.207438	-1.21688	0.233294	0.355809	-5.67267
ENSG00000227496				lncRNA	chr1	-0.325486	-0.450983	-1.01276	0.31941	0.452229	-5.6844
ENSG00000154370	TRIM11	tripartite motif containing 11	81559	protein_coding	chr1	0.107066	5.55077	2.3096	0.0280983	0.0632205	-5.68455
ENSG00000229961				transcribed_unprocessed_pseudogene	chr1	-0.353292	-2.5302	-0.915479	0.367363	0.503059	-5.6889
ENSG00000270231	NBPF8	NBPF member 8	728841	transcribed_unprocessed_pseudogene	chr1	-0.140602	5.86171	-2.33455	0.0265725	0.0603512	-5.68952
ENSG00000234497	ERICH3-AS1	ERICH3 antisense RNA 1	101927320	lncRNA	chr1	0.265284	-3.07306	0.506846	0.61603	0.732871	-5.69196
ENSG00000277007				lncRNA	chr1	-0.33739	-1.37612	-0.989863	0.33029	0.46387	-5.69242
ENSG00000233542				lncRNA	chr1	-0.249883	-2.55737	-0.658012	0.515633	0.6442	-5.69753
ENSG00000118197	DDX59	DEAD-box helicase 59	83479	protein_coding	chr1	-0.124878	4.05835	-2.13326	0.0413426	0.0875794	-5.70417
ENSG00000273274	ZBTB8B	zinc finger and BTB domain containing 8B	728116	protein_coding	chr1	0.197925	1.0088	1.71036	0.0976976	0.178039	-5.70512
ENSG00000269887				lncRNA	chr1	0.291895	-2.43058	0.505997	0.616619	0.733335	-5.70577
ENSG00000232022				transcribed_unprocessed_pseudogene	chr1	0.312745	-2.51305	0.543719	0.59072	0.711262	-5.70729
ENSG00000154451	GBP5	guanylate binding protein 5	115362	protein_coding	chr1	-0.216451	-2.44766	-0.497153	0.622766	0.738259	-5.71795
ENSG00000143252	SDHC	succinate dehydrogenase complex subunit C	6391	protein_coding	chr1	-0.0938021	6.7089	-2.33756	0.0263937	0.0599905	-5.71811
ENSG00000287756				lncRNA	chr1	0.261012	-3.55972	0.564884	0.576423	0.698447	-5.71878
ENSG00000143028	SYPL2	synaptophysin like 2	284612	protein_coding	chr1	-0.380569	-2.85757	-0.798473	0.430977	0.566963	-5.71964
ENSG00000287452				lncRNA	chr1	0.235341	0.82454	1.60042	0.120162	0.210626	-5.72018
ENSG00000237457				lncRNA	chr1	-0.394216	-2.5102	-0.834668	0.410613	0.547257	-5.72232
ENSG00000116497	S100PBP	S100P binding protein	64766	protein_coding	chr1	-0.082996	5.57314	-2.3111	0.0280047	0.0630511	-5.7248
ENSG00000049249	TNFRSF9	TNF receptor superfamily member 9	3604	protein_coding	chr1	-0.257842	-0.0560568	-1.39	0.17493	0.284268	-5.72516
ENSG00000116663	FBXO6	F-box protein 6	26270	protein_coding	chr1	0.374494	-1.76723	1.06198	0.29686	0.427412	-5.72602
ENSG00000287008				lncRNA	chr1	0.344201	-2.26091	0.977894	0.336078	0.470026	-5.72665
ENSG00000237950				lncRNA	chr1	-0.252329	0.484688	-1.47907	0.149721	0.251027	-5.72677
ENSG00000116990	MYCL	MYCL proto-oncogene, bHLH transcription factor	4610	protein_coding	chr1	0.4659	-2.02724	1.0491	0.302653	0.433988	-5.72826
ENSG00000127074	RGS13	regulator of G protein signaling 13	6003	protein_coding	chr1	-0.23615	-2.99941	-0.434369	0.667181	0.775341	-5.72852
ENSG00000234142				lncRNA	chr1	-0.0677379	-3.24746	-0.131206	0.896503	0.946823	-5.72903
ENSG00000198744	MTCO3P12	MT-CO3 pseudogene 12	107075270	unprocessed_pseudogene	chr1	-0.0518042	-2.73259	-0.0645791	0.948945	0.975608	-5.73379
ENSG00000158816	VWA5B1	von Willebrand factor A domain containing 5B1	127731	protein_coding	chr1	-0.313208	-2.88231	-0.607722	0.548022	0.673143	-5.73737
ENSG00000227671				transcribed_unprocessed_pseudogene	chr1	-0.197384	3.57542	-1.98707	0.05627	0.113245	-5.73871
ENSG00000271806				lncRNA	chr1	-0.3566	-2.62441	-0.787243	0.437419	0.572995	-5.74128
ENSG00000284543				lncRNA	chr1	-0.224845	0.941993	-1.67653	0.104201	0.187591	-5.74376
ENSG00000287589				lncRNA	chr1	-0.3572	-2.92067	-0.808599	0.425219	0.561349	-5.74815
ENSG00000174567	GOLT1A	golgi transport 1A	127845	protein_coding	chr1	0.263555	-2.11672	0.654087	0.518122	0.646238	-5.75309
ENSG00000204219	TCEA3	transcription elongation factor A3	6920	protein_coding	chr1	0.304052	1.62812	1.34112	0.190116	0.303354	-5.75362
ENSG00000116353	MECR	mitochondrial trans-2-enoyl-CoA reductase	51102	protein_coding	chr1	0.139251	3.89896	2.0491	0.0494375	0.101652	-5.75451
ENSG00000286172	RNVU1-8	RNA, variant U1 small nuclear 8	101447996	snRNA	chr1	0.312001	-3.00556	0.969921	0.339971	0.474237	-5.75488
ENSG00000225087				lncRNA	chr1	0.37372	-1.19876	0.76244	0.45185	0.585248	-5.75592
ENSG00000286552				lncRNA	chr1	-0.339407	-0.809869	-0.926579	0.361664	0.497035	-5.75794
ENSG00000026751	SLAMF7	SLAM family member 7	57823	protein_coding	chr1	-0.218482	-2.05526	-0.391717	0.698083	0.800286	-5.75912
ENSG00000065183	WDR3	WD repeat domain 3	10885	protein_coding	chr1	-0.0840981	6.37855	-2.324	0.0272082	0.0615801	-5.76054
ENSG00000228606	LOC100287049	uncharacterized LOC100287049	100287049	lncRNA	chr1	0.0443027	-2.91759	0.0673697	0.946742	0.975562	-5.764
ENSG00000085831	TTC39A	tetratricopeptide repeat domain 39A	22996	protein_coding	chr1	0.356064	-1.29393	0.854465	0.399733	0.536247	-5.76502
ENSG00000117505	DR1	down-regulator of transcription 1	1810	protein_coding	chr1	0.0792374	6.52986	2.34701	0.0258389	0.0588984	-5.76781
ENSG00000230026				processed_pseudogene	chr1	-0.250563	-3.14994	-0.564184	0.576893	0.698946	-5.76796
ENSG00000235303				lncRNA	chr1	0.293244	-3.29303	0.659174	0.514897	0.643314	-5.76877
ENSG00000244256	RN7SL130P	RNA, 7SL, cytoplasmic 130, pseudogene	106479269	misc_RNA	chr1	-0.296228	-2.18374	-0.648929	0.521404	0.649222	-5.77109
ENSG00000162772	ATF3	activating transcription factor 3	467	protein_coding	chr1	-0.103855	4.06749	-2.1855	0.0369319	0.0797295	-5.77111
ENSG00000197245	FAM110D	family with sequence similarity 110 member D	79927	protein_coding	chr1	0.416791	-2.69301	0.602503	0.551443	0.676474	-5.77121
ENSG00000116785	CFHR3	complement factor H related 3	10878	protein_coding	chr1	-0.127816	-2.87657	-0.191412	0.849514	0.913333	-5.77238
ENSG00000285210				lncRNA	chr1	0.306421	-2.80704	0.656116	0.516835	0.64534	-5.7741
ENSG00000287259				lncRNA	chr1	0.213799	-2.93565	0.48186	0.633461	0.747039	-5.77465
ENSG00000224081	SLC44A3-AS1	SLC44A3 antisense RNA 1	101928079	transcribed_processed_pseudogene	chr1	0.339376	-0.535988	1.03848	0.307482	0.439135	-5.77471
ENSG00000116205	TCEANC2	transcription elongation factor A N-terminal and central domain containing 2	127428	protein_coding	chr1	-0.107511	3.89047	-2.06491	0.0478174	0.0988016	-5.78022
ENSG00000169641	LUZP1	leucine zipper protein 1	7798	protein_coding	chr1	0.0884312	7.0952	2.39064	0.0234127	0.0541759	-5.78081
ENSG00000198967	OR10Z1	olfactory receptor family 10 subfamily Z member 1	128368	protein_coding	chr1	0.283125	-2.63642	0.832977	0.411551	0.548203	-5.78148
ENSG00000285530				lncRNA	chr1	0.321367	-2.91259	0.591687	0.558567	0.682615	-5.78184
ENSG00000162444	RBP7	retinol binding protein 7	116362	protein_coding	chr1	0.293566	-2.99947	0.633105	0.531543	0.658916	-5.784
ENSG00000231663	COA6-AS1	COA6 antisense RNA 1	101927765	lncRNA	chr1	-0.254446	-1.39229	-0.90414	0.373245	0.509193	-5.78482
ENSG00000203737	GPR52	G protein-coupled receptor 52	9293	protein_coding	chr1	-0.280174	-3.1081	-0.69577	0.492018	0.623034	-5.78531
ENSG00000235545				lncRNA	chr1	-0.223316	-2.27673	-0.478211	0.636025	0.749329	-5.7898
ENSG00000277726				protein_coding	chr1	0.0907025	-3.942	0.0731121	0.94221	0.975083	-5.79188
ENSG00000008130	NADK	NAD kinase	65220	protein_coding	chr1	0.097368	6.24749	2.30983	0.0280842	0.0632064	-5.79221
ENSG00000077157	PPP1R12B	protein phosphatase 1 regulatory subunit 12B	4660	protein_coding	chr1	-0.142208	4.41237	-2.13191	0.0414624	0.0877715	-5.79269
ENSG00000226822				lncRNA	chr1	0.245079	-2.82585	0.615156	0.543168	0.66892	-5.79291
ENSG00000158008	EXTL1	exostosin like glycosyltransferase 1	2134	protein_coding	chr1	0.194226	-2.7837	0.434187	0.667312	0.775419	-5.79407
ENSG00000270171				lncRNA	chr1	-0.283224	-2.92091	-0.734824	0.468248	0.601135	-5.7946
ENSG00000117691	NENF	neudesin neurotrophic factor	29937	protein_coding	chr1	0.114996	5.26367	2.1973	0.0359956	0.0779597	-5.79479
ENSG00000237954				lncRNA	chr1	0.0947581	-3.28057	0.183559	0.855615	0.918048	-5.79645
ENSG00000011021	CLCN6	chloride voltage-gated channel 6	1185	protein_coding	chr1	-0.132029	5.20752	-2.18283	0.0371468	0.0801073	-5.79676
ENSG00000117148	ACTL8	actin like 8	81569	protein_coding	chr1	-0.146044	-2.37734	-0.270035	0.789013	0.870647	-5.79891
ENSG00000197587	DMBX1	diencephalon/mesencephalon homeobox 1	127343	protein_coding	chr1	0.249832	-0.453748	0.776098	0.443869	0.578425	-5.80098
ENSG00000231252	LOC101926964	uncharacterized LOC101926964	101926964	lncRNA	chr1	-0.207364	-3.31625	-0.58344	0.564031	0.687618	-5.80158
ENSG00000278997				TEC	chr1	-0.0726203	-3.13776	-0.123339	0.902675	0.950837	-5.80248
ENSG00000162396	PARS2	prolyl-tRNA synthetase 2, mitochondrial	25973	protein_coding	chr1	0.147577	2.78503	1.84229	0.0755051	0.143975	-5.8045
ENSG00000285407				lncRNA	chr1	0.140856	-1.5663	0.283948	0.778433	0.862792	-5.80513
ENSG00000143786	CNIH3	cornichon family AMPA receptor auxiliary protein 3	149111	protein_coding	chr1	0.24233	1.87647	1.42023	0.166024	0.272457	-5.80673
ENSG00000260698				lncRNA	chr1	-0.337932	-2.0327	-0.913241	0.368519	0.504327	-5.80705
ENSG00000159208	CIART	circadian associated repressor of transcription	148523	protein_coding	chr1	-0.305368	-1.66253	-0.629838	0.533648	0.660982	-5.81099
ENSG00000287364	LOC105371672	uncharacterized LOC105371672	105371672	lncRNA	chr1	-0.191489	-2.68752	-0.415532	0.680759	0.786491	-5.81104
ENSG00000224536	LOC107985246	uncharacterized LOC107985246	107985246	lncRNA	chr1	-0.286121	-1.22256	-1.16817	0.25209	0.377368	-5.81157
ENSG00000162399	BSND	barttin CLCNK type accessory subunit beta	7809	protein_coding	chr1	-0.207267	-3.01676	-0.388223	0.700639	0.802224	-5.81287
ENSG00000116161	CACYBP	calcyclin binding protein	27101	protein_coding	chr1	0.110871	7.24492	2.35278	0.0255053	0.0582958	-5.81296
ENSG00000122188	LAX1	lymphocyte transmembrane adaptor 1	54900	protein_coding	chr1	-0.187762	-2.69872	-0.286294	0.776654	0.861495	-5.8143
ENSG00000285922				lncRNA	chr1	-0.18724	-3.28094	-0.412495	0.682959	0.788163	-5.81559
ENSG00000116299	ELAPOR1	endosome-lysosome associated apoptosis and autophagy regulator 1	57535	protein_coding	chr1	-0.220577	0.451594	-1.51354	0.140783	0.239285	-5.81735
ENSG00000232436				lncRNA	chr1	0.359224	-2.72397	0.740144	0.465063	0.598115	-5.81844
ENSG00000187010	RHD	Rh blood group D antigen	6007	protein_coding	chr1	-0.248172	-2.51784	-0.615434	0.542987	0.6688	-5.81929
ENSG00000272420				lncRNA	chr1	-0.230535	-2.32657	-0.646045	0.523244	0.65084	-5.82535
ENSG00000116147	TNR	tenascin R	7143	protein_coding	chr1	-0.299146	-2.9628	-0.620741	0.539537	0.665469	-5.82586
ENSG00000272482				lncRNA	chr1	-0.374741	-2.49847	-1.00581	0.322683	0.455791	-5.82697
ENSG00000164010	ERMAP	erythroblast membrane associated protein (Scianna blood group)	114625	protein_coding	chr1	-0.125874	2.82455	-1.86217	0.0725662	0.139443	-5.82783
ENSG00000228175				processed_pseudogene	chr1	0.232914	-0.226953	1.30594	0.201663	0.317967	-5.83119
ENSG00000243970	PPIEL	peptidylprolyl isomerase E like pseudogene	728448	transcribed_unprocessed_pseudogene	chr1	-0.27182	-0.107621	-1.44154	0.159963	0.264356	-5.83348
ENSG00000287372				lncRNA	chr1	-0.204541	-2.15287	-0.550963	0.585808	0.70669	-5.83466
ENSG00000272033				lncRNA	chr1	-0.256199	-2.94688	-0.708772	0.48403	0.615197	-5.83493
ENSG00000279306				TEC	chr1	-0.261195	-1.87758	-0.739143	0.465661	0.598619	-5.83534
ENSG00000159339	PADI4	peptidyl arginine deiminase 4	23569	protein_coding	chr1	-0.168684	-2.69064	-0.339361	0.736742	0.831077	-5.83601
ENSG00000162367	TAL1	TAL bHLH transcription factor 1, erythroid differentiation factor	6886	protein_coding	chr1	0.0526794	-2.49466	0.124209	0.901992	0.950357	-5.83796
ENSG00000158014	SLC30A2	solute carrier family 30 member 2	7780	protein_coding	chr1	-0.199657	-3.02636	-0.359008	0.722146	0.81968	-5.84234
ENSG00000227373	RABGAP1L-DT	RABGAP1L divergent transcript	102724601	lncRNA	chr1	-0.304738	-0.460822	-1.34112	0.190115	0.303354	-5.84304
ENSG00000163157	TMOD4	tropomodulin 4	29765	protein_coding	chr1	0.237216	-1.34123	0.78233	0.440255	0.575553	-5.84509
ENSG00000171790	SLFNL1	schlafen like 1	200172	protein_coding	chr1	-0.00742372	-3.04139	-0.0140432	0.98889	0.993137	-5.84572
ENSG00000272750				lncRNA	chr1	-0.29046	-0.233506	-1.29536	0.205239	0.322592	-5.84603
ENSG00000158882	TOMM40L	translocase of outer mitochondrial membrane 40 like	84134	protein_coding	chr1	-0.105998	4.67111	-2.12828	0.041786	0.0883323	-5.84631
ENSG00000213036				processed_pseudogene	chr1	-0.185344	-3.52596	-0.331952	0.742272	0.835321	-5.84689
ENSG00000143748	NVL	nuclear VCP like	4931	protein_coding	chr1	0.0810715	5.06303	2.17373	0.0378866	0.0813893	-5.84743
ENSG00000153230	OR14K1	olfactory receptor family 14 subfamily K member 1	343170	protein_coding	chr1	-0.194172	-2.65539	-0.428512	0.671391	0.778618	-5.8504
ENSG00000251246				protein_coding	chr1	0.175111	-2.49737	0.217846	0.829049	0.898752	-5.85288
ENSG00000158869	FCER1G	Fc fragment of IgE receptor Ig	2207	protein_coding	chr1	-0.186009	-2.26222	-0.572172	0.57154	0.694346	-5.85386
ENSG00000206585	RNVU1-7	RNA, variant U1 small nuclear 7	26864	snRNA	chr1	-0.232186	-2.42673	-1.02169	0.315231	0.447654	-5.85395
ENSG00000179085	DPM3	dolichyl-phosphate mannosyltransferase subunit 3, regulatory	54344	protein_coding	chr1	-0.215849	2.56141	-1.70442	0.0988138	0.179679	-5.86061
ENSG00000238198	LRIG2-DT	LRIG2 divergent transcript	100996251	lncRNA	chr1	-0.323397	-2.34744	-0.638789	0.527889	0.655229	-5.86172
ENSG00000231105	ECE1-AS1	ECE1 antisense RNA 1	100506801	lncRNA	chr1	-0.0669955	-2.88418	-0.150002	0.881784	0.936159	-5.86246
ENSG00000234473	ZNF101P2	zinc finger protein 101 pseudogene 2	730190	processed_pseudogene	chr1	-0.21265	-3.20653	-0.474318	0.638765	0.751475	-5.8633
ENSG00000227163				processed_pseudogene	chr1	0.163134	-3.2109	0.31873	0.752177	0.842726	-5.86367
ENSG00000287633				lncRNA	chr1	-0.195274	-3.26891	-0.401565	0.690898	0.794129	-5.86378
ENSG00000264349	MIR4258	microRNA 4258	100423020	miRNA	chr1	0.262546	-1.77309	0.679642	0.502029	0.631463	-5.86422
ENSG00000270276	H4C15	H4 clustered histone 15	554313	protein_coding	chr1	0.580315	2.81832	1.85492	0.0736266	0.141125	-5.8649
ENSG00000176320				lncRNA	chr1	0.216367	-1.9648	0.605725	0.54933	0.67444	-5.86573
ENSG00000274963	RN7SL600P	RNA, 7SL, cytoplasmic 600, pseudogene	106481086	misc_RNA	chr1	0.0746746	-3.4966	0.155209	0.877713	0.933654	-5.86598
ENSG00000260322				lncRNA	chr1	-0.316872	-1.71141	-1.0786	0.289508	0.419408	-5.8665
ENSG00000226375				lncRNA	chr1	0.207036	-2.92492	0.463798	0.646196	0.757939	-5.86815
ENSG00000228750				lncRNA	chr1	-0.203164	-2.9558	-0.442448	0.661392	0.770391	-5.87117
ENSG00000279333				TEC	chr1	0.187036	-1.70429	0.499648	0.621029	0.736998	-5.87185
ENSG00000162402	USP24	ubiquitin specific peptidase 24	23358	protein_coding	chr1	0.0912962	7.43108	2.40448	0.0226879	0.0527315	-5.87203
ENSG00000230368	FAM41C	family with sequence similarity 41 member C	284593	lncRNA	chr1	-0.259328	-3.17102	-0.517797	0.608461	0.726126	-5.87207
ENSG00000227533	SLC2A1-AS1	SLC2A1 antisense RNA 1	440584	lncRNA	chr1	-0.259953	-0.317365	-0.971805	0.339049	0.473163	-5.87451
ENSG00000152104	PTPN14	protein tyrosine phosphatase non-receptor type 14	5784	protein_coding	chr1	-0.0930712	8.94492	-2.52076	0.0173607	0.0419659	-5.87932
ENSG00000215915	ATAD3C	ATPase family AAA domain containing 3C	219293	protein_coding	chr1	-0.273806	-0.753169	-1.10635	0.277515	0.405769	-5.8795
ENSG00000272106				lncRNA	chr1	-0.200084	0.931216	-1.44911	0.157853	0.261616	-5.87962
ENSG00000116254	CHD5	chromodomain helicase DNA binding protein 5	26038	protein_coding	chr1	-0.1184	-2.7985	-0.205492	0.838599	0.905397	-5.88106
ENSG00000274372				lncRNA	chr1	0.00114929	-2.37455	0.00221049	0.998251	0.999122	-5.88482
ENSG00000116771	AGMAT	agmatinase	79814	protein_coding	chr1	-0.22816	-1.00823	-0.599237	0.553589	0.67839	-5.88808
ENSG00000117013	KCNQ4	potassium voltage-gated channel subfamily Q member 4	9132	protein_coding	chr1	0.00373097	-3.13507	0.00790051	0.99375	0.996356	-5.88828
ENSG00000117586	TNFSF4	TNF superfamily member 4	7292	protein_coding	chr1	-0.310701	-1.9456	-0.726924	0.473002	0.605352	-5.89043
ENSG00000198771	RCSD1	RCSD domain containing 1	92241	protein_coding	chr1	-0.274328	-1.87468	-0.770367	0.447208	0.581455	-5.89252
ENSG00000227066	LOC117779438	uncharacterized LOC117779438	117779438	lncRNA	chr1	0.247134	-0.679471	0.968782	0.34053	0.474707	-5.89388
ENSG00000238260				lncRNA	chr1	0.0139941	-2.31609	0.0226527	0.98208	0.988482	-5.8945
ENSG00000117523	PRRC2C	proline rich coiled-coil 2C	23215	protein_coding	chr1	-0.106324	8.90196	-2.47386	0.0193531	0.0460385	-5.89837
ENSG00000082512	TRAF5	TNF receptor associated factor 5	7188	protein_coding	chr1	-0.137426	3.63984	-1.9674	0.0586018	0.117243	-5.89909
ENSG00000223972	DDX11L2	DEAD/H-box helicase 11 like 2 (pseudogene)	84771	transcribed_unprocessed_pseudogene	chr1	-0.464736	-3.01414	-0.538303	0.594406	0.714094	-5.90219
ENSG00000119535	CSF3R	colony stimulating factor 3 receptor	1441	protein_coding	chr1	0.130169	-2.34431	0.292866	0.771674	0.857748	-5.90231
ENSG00000066056	TIE1	tyrosine kinase with immunoglobulin like and EGF like domains 1	7075	protein_coding	chr1	-0.170158	0.463227	-0.364894	0.717793	0.815854	-5.90279
ENSG00000285638				lncRNA	chr1	0.179637	-2.47968	0.376279	0.709402	0.809296	-5.90683
ENSG00000237276				transcribed_unprocessed_pseudogene	chr1	-0.236097	-1.70678	-0.812251	0.423153	0.559297	-5.91195
ENSG00000162482	AKR7A3	aldo-keto reductase family 7 member A3	22977	protein_coding	chr1	0.238023	-1.8816	0.706991	0.485119	0.616313	-5.91263
ENSG00000201457	SNORA55	small nucleolar RNA, H/ACA box 55	677834	snoRNA	chr1	-0.225387	-1.40294	-0.972421	0.338747	0.47288	-5.91445
ENSG00000228288	PCAT6	prostate cancer associated transcript 6	100506696	lncRNA	chr1	-0.213165	-1.8045	-0.486469	0.630229	0.744723	-5.91573
ENSG00000230184				lncRNA	chr1	0.119998	-3.42183	0.18118	0.857465	0.919378	-5.91822
ENSG00000162365	CYP4A22	cytochrome P450 family 4 subfamily A member 22	284541	protein_coding	chr1	-0.0129215	-3.03483	-0.0211225	0.98329	0.989287	-5.91974
ENSG00000088280	ASAP3	ArfGAP with SH3 domain, ankyrin repeat and PH domain 3	55616	protein_coding	chr1	0.124106	3.8425	1.87829	0.0702575	0.135836	-5.91981
ENSG00000117616	RSRP1	arginine and serine rich protein 1	57035	protein_coding	chr1	-0.117052	4.81088	-2.10228	0.0441738	0.0924949	-5.92086
ENSG00000283773				transcribed_unprocessed_pseudogene	chr1	-0.0525261	-3.2685	-0.102934	0.918711	0.961923	-5.92284
ENSG00000202415				misc_RNA	chr1	-0.279689	-1.89844	-0.781906	0.4405	0.57578	-5.92298
ENSG00000085998	POMGNT1	protein O-linked mannose N-acetylglucosaminyltransferase 1 (beta 1,2-)	55624	protein_coding	chr1	0.0674563	6.60363	2.27467	0.0303681	0.067514	-5.92313
ENSG00000143195	ILDR2	immunoglobulin like domain containing receptor 2	387597	protein_coding	chr1	-0.0661383	-1.21107	-0.197545	0.844756	0.910493	-5.92889
ENSG00000229956				lncRNA	chr1	0.274331	-1.20182	1.03921	0.30715	0.438873	-5.93088
ENSG00000229808				transcribed_processed_pseudogene	chr1	-0.272386	-1.0046	-0.904966	0.372815	0.508953	-5.9324
ENSG00000081237	PTPRC	protein tyrosine phosphatase receptor type C	5788	protein_coding	chr1	-0.273017	-1.13671	-0.684323	0.499112	0.62891	-5.93291
ENSG00000270115				lncRNA	chr1	0.10377	-3.09892	0.226811	0.822135	0.894316	-5.93305
ENSG00000153187	HNRNPU	heterogeneous nuclear ribonucleoprotein U	3192	protein_coding	chr1	0.0714028	9.62398	2.48843	0.0187129	0.0448031	-5.93629
ENSG00000143851	PTPN7	protein tyrosine phosphatase non-receptor type 7	5778	protein_coding	chr1	-0.162109	-2.42575	-0.410741	0.684231	0.789139	-5.93646
ENSG00000287078				lncRNA	chr1	-0.191657	-1.89313	-0.628473	0.53453	0.661642	-5.93657
ENSG00000254539				lncRNA	chr1	0.105576	-2.51828	0.223267	0.824867	0.896209	-5.93785
ENSG00000066294	CD84	CD84 molecule	8832	protein_coding	chr1	0.0534646	-3.04927	0.0951554	0.924835	0.965465	-5.94085
ENSG00000273010				lncRNA	chr1	-0.122364	-2.35426	-0.284004	0.778391	0.862792	-5.94284
ENSG00000081019	RSBN1	round spermatid basic protein 1	54665	protein_coding	chr1	0.108086	4.03201	2.00669	0.0540242	0.109402	-5.94438
ENSG00000213540				processed_pseudogene	chr1	0.0778597	-3.35147	0.185197	0.854342	0.917186	-5.94609
ENSG00000188558	OR2G6	olfactory receptor family 2 subfamily G member 6	391211	protein_coding	chr1	-0.311057	-1.84706	-0.796709	0.431985	0.567947	-5.94758
ENSG00000243710	CFAP57	cilia and flagella associated protein 57	149465	protein_coding	chr1	0.277404	0.0100454	1.11309	0.274657	0.402765	-5.94873
ENSG00000203601	LINC00970	long intergenic non-protein coding RNA 970	101978719	lncRNA	chr1	-0.207765	-2.32437	-0.621772	0.538867	0.665155	-5.94921
ENSG00000269967				lncRNA	chr1	-0.128709	-3.03911	-0.296044	0.76927	0.855866	-5.95007
ENSG00000183347	GBP6	guanylate binding protein family member 6	163351	protein_coding	chr1	-0.176421	-2.63662	-0.361807	0.720075	0.817907	-5.95018
ENSG00000232453	LINC02777	long intergenic non-protein coding RNA 2777	105378753	lncRNA	chr1	-0.247413	-0.609732	-0.80047	0.429838	0.565897	-5.95302
ENSG00000230896				lncRNA	chr1	0.152788	-2.07256	0.402589	0.690153	0.793575	-5.95425
ENSG00000234219				unprocessed_pseudogene	chr1	-0.176732	-2.87785	-0.49405	0.62493	0.740132	-5.95602
ENSG00000163866	SMIM12	small integral membrane protein 12	113444	protein_coding	chr1	-0.0737092	5.28037	-2.15427	0.0395148	0.0843379	-5.95976
ENSG00000277147	LINC00869	long intergenic non-protein coding RNA 869	57234	transcribed_unprocessed_pseudogene	chr1	-0.263635	1.16338	-1.16658	0.252723	0.37808	-5.96226
ENSG00000275678				lncRNA	chr1	-0.0342807	-3.0156	-0.0664187	0.947493	0.975608	-5.96384
ENSG00000285851				lncRNA	chr1	0.236748	-0.973846	0.813208	0.422613	0.558706	-5.96447
ENSG00000177674	AGTRAP	angiotensin II receptor associated protein	57085	protein_coding	chr1	0.110485	5.65417	2.13198	0.0414562	0.0877661	-5.96546
ENSG00000287808				lncRNA	chr1	-0.275935	-0.478256	-1.0856	0.286449	0.415968	-5.96592
ENSG00000238287				lncRNA	chr1	-0.116837	-1.92505	-0.289763	0.774025	0.859871	-5.9704
ENSG00000228084				lncRNA	chr1	-0.13404	-2.17202	-0.376646	0.709132	0.809064	-5.97081
ENSG00000155367	PPM1J	protein phosphatase, Mg2+/Mn2+ dependent 1J	333926	protein_coding	chr1	-0.222736	-1.41592	-0.63248	0.531945	0.659313	-5.97253
ENSG00000162923	WDR26	WD repeat domain 26	80232	protein_coding	chr1	0.0705993	7.15247	2.29554	0.0289933	0.0648888	-5.97341
ENSG00000229820				processed_pseudogene	chr1	0.108948	-3.37625	0.289637	0.77412	0.859871	-5.97449
ENSG00000286071	LOC105373170	uncharacterized LOC105373170	105373170	lncRNA	chr1	-0.231976	-0.811391	-1.06262	0.296577	0.427106	-5.97605
ENSG00000143149	ALDH9A1	aldehyde dehydrogenase 9 family member A1	223	protein_coding	chr1	0.0840264	6.19036	2.1911	0.0364849	0.0788918	-5.9762
ENSG00000237301				lncRNA	chr1	0.170035	-1.90335	0.528868	0.600854	0.720008	-5.9783
ENSG00000240750	RN7SL559P	RNA, 7SL, cytoplasmic 559, pseudogene	106481849	misc_RNA	chr1	0.188526	-2.76715	0.504389	0.617735	0.734101	-5.97905
ENSG00000009724	MASP2	MBL associated serine protease 2	10747	protein_coding	chr1	-0.00693642	-2.7807	-0.016643	0.986833	0.991857	-5.98142
ENSG00000203663	OR2L2	olfactory receptor family 2 subfamily L member 2	26246	protein_coding	chr1	0.214338	-1.88292	0.598253	0.554236	0.678907	-5.9845
ENSG00000171357	LURAP1	leucine rich adaptor protein 1	541468	protein_coding	chr1	0.134597	-1.61394	0.273195	0.786607	0.868973	-5.9862
ENSG00000227733	LOC101927468	uncharacterized LOC101927468	101927468	lncRNA	chr1	0.100895	-2.55754	0.219258	0.827959	0.897995	-5.98699
ENSG00000143199	ADCY10	adenylate cyclase 10	55811	protein_coding	chr1	0.20363	-2.62194	0.453396	0.653581	0.764034	-5.98874
ENSG00000288531	LOC107984850	uncharacterized LOC107984850	107984850	lncRNA	chr1	0.170277	-2.76139	0.455836	0.651846	0.762598	-5.98963
ENSG00000230817	LINC01362	long intergenic non-protein coding RNA 1362	103283057	lncRNA	chr1	-0.117065	-3.12927	-0.25955	0.797013	0.876729	-5.99461
ENSG00000254553				protein_coding	chr1	0.236226	0.665514	1.52539	0.137811	0.235455	-5.99537
ENSG00000229739	PDC-AS1	PDC antisense RNA 1	102724919	lncRNA	chr1	-0.311055	-1.17575	-0.99755	0.32661	0.460258	-5.99653
ENSG00000182183	SHISAL2A	shisa like 2A	348378	protein_coding	chr1	0.153254	-2.65617	0.360982	0.720685	0.818484	-5.99725
ENSG00000233623	PGAM1P11	phosphoglycerate mutase 1 pseudogene 11	100420660	processed_pseudogene	chr1	-0.193451	-3.08071	-0.862744	0.395238	0.532094	-5.99814
ENSG00000241975				processed_pseudogene	chr1	-0.237513	-1.83172	-0.577794	0.567787	0.691042	-5.9986
ENSG00000162769	FLVCR1	FLVCR heme transporter 1	28982	protein_coding	chr1	0.103506	4.93702	2.06625	0.0476823	0.0985563	-6.0009
ENSG00000168679	SLC16A4	solute carrier family 16 member 4	9122	protein_coding	chr1	-0.135743	-1.92693	-0.305559	0.762086	0.850624	-6.0022
ENSG00000135835	KIAA1614	KIAA1614	57710	protein_coding	chr1	-0.227207	-1.40049	-0.579225	0.566834	0.69012	-6.00237
ENSG00000228063	LYPLAL1-DT	LYPLAL1 divergent transcript	643723	lncRNA	chr1	0.112798	-1.80055	0.27014	0.788933	0.870624	-6.00639
ENSG00000066135	KDM4A	lysine demethylase 4A	9682	protein_coding	chr1	0.0885344	5.91464	2.17213	0.0380183	0.0816358	-6.00682
ENSG00000225265	TAF1A-AS1	TAF1A antisense RNA 1	100506161	lncRNA	chr1	-0.195728	-0.0355185	-1.01126	0.320115	0.45304	-6.00819
ENSG00000117281	CD160	CD160 molecule	11126	protein_coding	chr1	-0.0115903	-2.26864	-0.0261074	0.979347	0.986348	-6.00978
ENSG00000264343	NOTCH2NLA	notch 2 N-terminal like A	388677	protein_coding	chr1	0.122595	4.65141	2.05758	0.0485633	0.100117	-6.01002
ENSG00000223396				transcribed_processed_pseudogene	chr1	-0.178586	1.15532	-1.60273	0.119648	0.209879	-6.01311
ENSG00000288078				lncRNA	chr1	-0.202878	-2.6195	-0.575038	0.569626	0.692475	-6.01756
ENSG00000224837				processed_pseudogene	chr1	0.201269	1.6412	1.59783	0.120738	0.211441	-6.01809
ENSG00000183831	ANKRD45	ankyrin repeat domain 45	339416	protein_coding	chr1	-0.172237	-2.6386	-0.486716	0.630056	0.744664	-6.0216
ENSG00000237976				lncRNA	chr1	-0.0856883	-2.25306	-0.203171	0.840396	0.906932	-6.02486
ENSG00000287697				lncRNA	chr1	-0.203294	-1.02099	-0.863848	0.394641	0.531425	-6.0256
ENSG00000230138				lncRNA	chr1	-0.099898	-2.36491	-0.224307	0.824065	0.895808	-6.02913
ENSG00000243967				transcribed_unprocessed_pseudogene	chr1	-0.0697106	-2.51922	-0.121719	0.903947	0.951642	-6.03096
ENSG00000284702				lncRNA	chr1	-0.0369031	-2.8383	-0.0819542	0.935237	0.972168	-6.03228
ENSG00000287453				lncRNA	chr1	-0.204844	-2.14694	-0.442367	0.66145	0.770391	-6.03379
ENSG00000184313	MROH7	maestro heat like repeat family member 7	374977	protein_coding	chr1	-0.142197	-2.27452	-0.319586	0.751534	0.842242	-6.03496
ENSG00000122224	LY9	lymphocyte antigen 9	4063	protein_coding	chr1	-0.173247	-2.47174	-0.412878	0.682682	0.787976	-6.03545
ENSG00000230424	EMC1-AS1	EMC1 antisense RNA 1	101927895	lncRNA	chr1	-0.0125393	-1.73022	-0.0303155	0.97602	0.984439	-6.03738
ENSG00000231752	EMBP1	embigin pseudogene 1	647121	transcribed_unprocessed_pseudogene	chr1	-0.164195	0.848759	-1.39434	0.173628	0.282511	-6.03785
ENSG00000232284	GNG12-AS1	GNG12, DIRAS3 and WLS antisense RNA 1	100289178	lncRNA	chr1	0.149657	-2.28794	0.378181	0.708004	0.808125	-6.04193
ENSG00000236535				lncRNA	chr1	0.018187	-3.0288	0.0546879	0.956756	0.975755	-6.04345
ENSG00000237505	PKN2-AS1	PKN2 antisense RNA 1	101927891	lncRNA	chr1	-0.0294834	-1.87717	-0.0895249	0.92927	0.968279	-6.04804
ENSG00000179397	CATSPERE	catsper channel auxiliary subunit epsilon	257044	protein_coding	chr1	-0.0544555	-2.15478	-0.158428	0.875199	0.931792	-6.04846
ENSG00000057468	MSH4	mutS homolog 4	4438	protein_coding	chr1	0.181322	-2.1229	0.647093	0.522575	0.650285	-6.04857
ENSG00000183291	SELENOF	selenoprotein F	9403	protein_coding	chr1	-0.127198	6.14012	-2.13297	0.0413676	0.0876092	-6.04947
ENSG00000286389	LOC105373289	LOC105373289	105373289	lncRNA	chr1	-0.11444	-2.29461	-0.296051	0.769265	0.855866	-6.05078
ENSG00000197880	MDS2	myelodysplastic syndrome 2 translocation associated	259283	lncRNA	chr1	0.157669	-2.64592	0.531593	0.598988	0.718345	-6.05204
ENSG00000241014	GPR199P	G protein-coupled receptor 199, pseudogene	653160	transcribed_unitary_pseudogene	chr1	0.246268	-1.2965	0.61792	0.541369	0.667319	-6.05495
ENSG00000234754	LINC02817	long intergenic non-protein coding RNA 2817	400804	lncRNA	chr1	0.213722	-0.655678	0.845073	0.404871	0.541402	-6.05577
ENSG00000270605				lncRNA	chr1	-0.209047	-0.327997	-0.904621	0.372995	0.509063	-6.05638
ENSG00000143842	SOX13	SRY-box transcription factor 13	9580	protein_coding	chr1	-0.100731	4.33322	-2.12589	0.042001	0.0887244	-6.05792
ENSG00000157911	PEX10	peroxisomal biogenesis factor 10	5192	protein_coding	chr1	0.109691	5.35237	2.09155	0.0451939	0.0943604	-6.05992
ENSG00000184005	ST6GALNAC3	ST6 N-acetylgalactosaminide alpha-2,6-sialyltransferase 3	256435	protein_coding	chr1	-0.162892	1.65812	-1.65192	0.109156	0.194852	-6.06097
ENSG00000228437				lncRNA	chr1	0.0606162	-0.623986	0.144937	0.885746	0.939248	-6.0646
ENSG00000122432	SPATA1	spermatogenesis associated 1	100505741	protein_coding	chr1	0.0326281	-2.21375	0.0662882	0.947596	0.975608	-6.07079
ENSG00000234222	LIX1L-AS1	LIX1L antisense RNA 1	105371260	lncRNA	chr1	0.112796	-1.67564	0.318158	0.752607	0.84303	-6.07157
ENSG00000284734				lncRNA	chr1	-0.121983	-2.02973	-0.344234	0.733112	0.828069	-6.07296
ENSG00000162779	AXDND1	axonemal dynein light chain domain containing 1	126859	protein_coding	chr1	-0.00261404	-2.16166	-0.00543191	0.995703	0.997544	-6.07358
ENSG00000169224	GCSAML	germinal center associated signaling and motility like	148823	protein_coding	chr1	-0.1794	-1.47915	-0.601348	0.552201	0.677205	-6.07549
ENSG00000236268	LINC01361	long intergenic non-protein coding RNA 1361	101927498	lncRNA	chr1	-0.216806	-1.39504	-0.784398	0.43906	0.574614	-6.08424
ENSG00000229052				transcribed_processed_pseudogene	chr1	-0.147122	-1.93795	-0.38925	0.699887	0.80169	-6.08876
ENSG00000279778				TEC	chr1	0.123179	-2.01112	0.38264	0.704729	0.805317	-6.08878
ENSG00000271810				protein_coding	chr1	0.163221	-1.68466	0.379697	0.70689	0.80708	-6.09341
ENSG00000177535	OR2B11	olfactory receptor family 2 subfamily B member 11	127623	protein_coding	chr1	0.072205	-1.93192	0.190864	0.849939	0.913627	-6.09485
ENSG00000076864	RAP1GAP	RAP1 GTPase activating protein	5909	protein_coding	chr1	-0.0984995	0.526028	-0.237372	0.814009	0.888688	-6.09772
ENSG00000224066				lncRNA	chr1	-0.0362389	-1.75548	-0.0908069	0.92826	0.967532	-6.09849
ENSG00000287797				lncRNA	chr1	-0.255399	-1.09012	-1.02422	0.314057	0.446275	-6.0997
ENSG00000188822	CNR2	cannabinoid receptor 2	1269	protein_coding	chr1	-0.145022	-2.27495	-0.376008	0.709602	0.809447	-6.10107
ENSG00000288398				lncRNA	chr1	-0.132962	2.47352	-1.73813	0.0926169	0.170431	-6.1012
ENSG00000286802				lncRNA	chr1	-0.236774	-0.879553	-0.922601	0.3637	0.499036	-6.10416
ENSG00000117643	MAN1C1	mannosidase alpha class 1C member 1	57134	protein_coding	chr1	0.182137	-0.889359	0.663562	0.512123	0.640613	-6.10551
ENSG00000059588	TARBP1	TAR (HIV-1) RNA binding protein 1	6894	protein_coding	chr1	-0.103665	5.00181	-2.01583	0.0530056	0.107702	-6.1075
ENSG00000162885	B3GALNT2	beta-1,3-N-acetylgalactosaminyltransferase 2	148789	protein_coding	chr1	0.0818125	5.55653	2.09767	0.0446094	0.0933017	-6.10974
ENSG00000223599				processed_pseudogene	chr1	-0.201629	-1.08148	-0.588476	0.560692	0.684516	-6.11109
ENSG00000226835	ARHGAP29-AS1	ARHGAP29 antisense RNA 1	107985092	lncRNA	chr1	0.179837	-0.557899	0.76341	0.451281	0.584825	-6.1122
ENSG00000171943	SRGAP2C	SLIT-ROBO Rho GTPase activating protein 2C	653464	protein_coding	chr1	0.110631	5.92516	2.14576	0.0402462	0.085641	-6.11412
ENSG00000232628	LOC101927143	uncharacterized LOC101927143	101927143	lncRNA	chr1	-0.217564	-2.24403	-0.747148	0.460888	0.594125	-6.11514
ENSG00000223861	RPS10P6	ribosomal protein S10 pseudogene 6	729374	processed_pseudogene	chr1	0.0017743	-2.16391	0.00606313	0.995203	0.997255	-6.11781
ENSG00000285053	TBCE	tubulin folding cofactor E	6905	protein_coding	chr1	0.308111	3.07073	1.67274	0.104951	0.188618	-6.13012
ENSG00000120370	GORAB	golgin, RAB6 interacting	92344	protein_coding	chr1	-0.164704	2.97816	-1.62678	0.11442	0.202269	-6.13119
ENSG00000162814	SPATA17	spermatogenesis associated 17	128153	protein_coding	chr1	0.196971	0.307754	1.04398	0.304975	0.436486	-6.13529
ENSG00000162746	FCRLB	Fc receptor like B	127943	protein_coding	chr1	0.175705	-0.766891	0.668846	0.508794	0.63784	-6.13585
ENSG00000230699				lncRNA	chr1	0.0299214	-2.17218	0.0863967	0.931735	0.969826	-6.1366
ENSG00000116652				lncRNA	chr1	-0.132359	-1.30883	-0.38761	0.701087	0.802547	-6.1377
ENSG00000172380	GNG12	G protein subunit gamma 12	55970	protein_coding	chr1	-0.0827553	7.86693	-2.265	0.0310255	0.0687262	-6.13798
ENSG00000143156	NME7	NME/NM23 family member 7	29922	protein_coding	chr1	0.124446	4.75539	1.91635	0.065054	0.1277	-6.14194
ENSG00000175087	PDIK1L	PDLIM1 interacting kinase 1 like	149420	protein_coding	chr1	-0.145957	3.14545	-1.78527	0.0845027	0.158129	-6.14399
ENSG00000228020				processed_pseudogene	chr1	-0.0232826	-2.07923	-0.0681323	0.94614	0.975342	-6.14669
ENSG00000230092				transcribed_unprocessed_pseudogene	chr1	0.00303107	-1.89855	0.0109685	0.991322	0.994875	-6.14836
ENSG00000235052				lncRNA	chr1	0.089049	-2.68134	0.259577	0.796993	0.876729	-6.15297
ENSG00000162913	OBSCN-AS1	OBSCN antisense RNA 1	574407	lncRNA	chr1	0.120708	-1.29057	0.371099	0.713215	0.812107	-6.15416
ENSG00000288093				lncRNA	chr1	-0.0678501	-1.34781	-0.220406	0.827073	0.897695	-6.1547
ENSG00000162490	DRAXIN	dorsal inhibitory axon guidance protein	374946	protein_coding	chr1	-0.0676057	-1.7342	-0.19876	0.843814	0.909763	-6.15472
ENSG00000260464				lncRNA	chr1	0.0409058	-1.47271	0.140563	0.88917	0.941677	-6.15558
ENSG00000241563	CORT	cortistatin	1325	protein_coding	chr1	0.0859485	-1.64189	0.237313	0.814054	0.888696	-6.15779
ENSG00000134222	PSRC1	proline and serine rich coiled-coil 1	84722	protein_coding	chr1	0.0884413	5.16373	2.03316	0.0511202	0.104532	-6.15832
ENSG00000278636				misc_RNA	chr1	-0.0943411	-1.59272	-0.282182	0.779774	0.863723	-6.15902
ENSG00000203710	CR1	complement C3b/C4b receptor 1 (Knops blood group)	1378	protein_coding	chr1	-0.129673	-2.25301	-0.254406	0.800947	0.87965	-6.15917
ENSG00000177954	RPS27	ribosomal protein S27	6232	protein_coding	chr1	0.182858	7.71862	2.17441	0.037831	0.0813062	-6.16146
ENSG00000203605				lncRNA	chr1	0.0158928	-2.05861	0.0425674	0.966333	0.978925	-6.1625
ENSG00000228697	LOC101928565	uncharacterized LOC101928565	101928565	lncRNA	chr1	-0.125614	-1.77691	-0.314979	0.754995	0.844783	-6.16414
ENSG00000135837	CEP350	centrosomal protein 350	9857	protein_coding	chr1	0.0904001	6.57081	2.1781	0.0375299	0.0807743	-6.16615
ENSG00000272150	NBPF25P	NBPF member 25, pseudogene	101929780	transcribed_unprocessed_pseudogene	chr1	-0.194871	2.02763	-1.51955	0.13927	0.237266	-6.16697
ENSG00000232450	RPS2P14	ribosomal protein S2 pseudogene 14	100270827	transcribed_processed_pseudogene	chr1	0.17789	-0.306893	0.834077	0.41094	0.547663	-6.16868
ENSG00000189409	MMP23B	matrix metallopeptidase 23B	8510	protein_coding	chr1	0.150297	-1.16469	0.617686	0.541522	0.667405	-6.17373
ENSG00000203943	SAMD13	sterile alpha motif domain containing 13	148418	protein_coding	chr1	0.0498129	-1.44789	0.147686	0.883595	0.93744	-6.18242
ENSG00000154222	CC2D1B	coiled-coil and C2 domain containing 1B	200014	protein_coding	chr1	-0.0769891	6.33723	-2.12801	0.0418102	0.0883678	-6.18456
ENSG00000284770	TBCE	tubulin folding cofactor E	6905	protein_coding	chr1	0.0980889	5.39704	2.02652	0.0518349	0.105739	-6.19019
ENSG00000131686	CA6	carbonic anhydrase 6	765	protein_coding	chr1	-0.157486	-1.46557	-0.643696	0.524745	0.652368	-6.19066
ENSG00000231057				lncRNA	chr1	0.165093	-0.998463	0.635522	0.529987	0.657461	-6.19225
ENSG00000127129	EDN2	endothelin 2	1907	protein_coding	chr1	-0.14748	-1.82757	-0.538947	0.593967	0.713727	-6.19415
ENSG00000226026	LOC101928118	uncharacterized LOC101928118	101928118	lncRNA	chr1	-0.190277	1.66117	-1.46991	0.152171	0.254197	-6.19536
ENSG00000117266	CDK18	cyclin dependent kinase 18	5129	protein_coding	chr1	0.181863	0.8598	0.780688	0.441206	0.576232	-6.19593
ENSG00000284721				lncRNA	chr1	-0.0251514	-2.07209	-0.0594896	0.952963	0.975608	-6.19972
ENSG00000099260	PALMD	palmdelphin	54873	protein_coding	chr1	0.128215	-1.19438	0.406274	0.687473	0.791552	-6.20021
ENSG00000181450	ZNF678	zinc finger protein 678	339500	protein_coding	chr1	-0.153394	3.51886	-1.81432	0.0798103	0.150845	-6.20206
ENSG00000287192				lncRNA	chr1	-0.14743	-1.84417	-0.455683	0.651954	0.762688	-6.20797
ENSG00000238009	LOC100996442	uncharacterized LOC100996442	100996442	lncRNA	chr1	0.157829	-0.897242	0.394734	0.695878	0.798443	-6.2088
ENSG00000203804				lncRNA	chr1	-0.200512	0.321455	-1.06645	0.294872	0.425311	-6.21379
ENSG00000235527	HIPK1-AS1	HIPK1 antisense RNA 1	101928846	lncRNA	chr1	-0.119373	-1.93218	-0.451698	0.65479	0.765113	-6.21431
ENSG00000261349				unprocessed_pseudogene	chr1	-0.106504	-1.28273	-0.335343	0.739739	0.833444	-6.21471
ENSG00000170075	GPR37L1	G protein-coupled receptor 37 like 1	9283	protein_coding	chr1	-0.0357769	-2.10026	-0.121624	0.904021	0.951642	-6.21513
ENSG00000171612	SLC25A33	solute carrier family 25 member 33	84275	protein_coding	chr1	-0.0858125	4.50424	-1.91543	0.0651757	0.12789	-6.21611
ENSG00000143013	LMO4	LIM domain only 4	8543	protein_coding	chr1	0.0958326	4.75775	1.93145	0.063084	0.124453	-6.21899
ENSG00000116288	PARK7	Parkinsonism associated deglycase	11315	protein_coding	chr1	0.0798697	7.11644	2.15713	0.0392717	0.0839084	-6.22442
ENSG00000237283				lncRNA	chr1	-0.0933865	-0.862757	-0.335236	0.739819	0.833467	-6.22709
ENSG00000177173				processed_pseudogene	chr1	0.112541	-1.44347	0.476144	0.637479	0.750566	-6.2309
ENSG00000130775	THEMIS2	thymocyte selection associated family member 2	9473	protein_coding	chr1	0.189259	-1.20125	0.63776	0.528549	0.655914	-6.23146
ENSG00000180875	GREM2	gremlin 2, DAN family BMP antagonist	64388	protein_coding	chr1	0.119101	-2.27736	0.392561	0.697466	0.799922	-6.23388
ENSG00000228470				lncRNA	chr1	0.151765	-0.15489	0.90732	0.371589	0.507692	-6.23402
ENSG00000196242	OR2C3	olfactory receptor family 2 subfamily C member 3	81472	protein_coding	chr1	-0.183201	-1.18012	-0.834756	0.410564	0.547222	-6.23612
ENSG00000286548				lncRNA	chr1	-0.216222	-0.287852	-0.878885	0.386566	0.52361	-6.23634
ENSG00000279457	WASH9P	WAS protein family homolog 9, pseudogene	102723897	unprocessed_pseudogene	chr1	0.220351	2.62885	1.61778	0.116353	0.205205	-6.23666
ENSG00000117395	EBNA1BP2	EBNA1 binding protein 2	10969	protein_coding	chr1	0.0940284	6.59289	2.0826	0.0460607	0.0958211	-6.23795
ENSG00000162643	DNAI3	dynein axonemal intermediate chain 3	126820	protein_coding	chr1	-0.222355	-1.08675	-0.916646	0.366761	0.502406	-6.2428
ENSG00000276255	LINC02809	long intergenic non-protein coding RNA 2809	100506571	lncRNA	chr1	-0.1597	-1.98274	-0.662762	0.512628	0.641078	-6.24493
ENSG00000215817	ZC3H11B	zinc finger CCCH-type containing 11B	643136	protein_coding	chr1	-0.122037	-1.07958	-0.480434	0.634462	0.747818	-6.24706
ENSG00000075391	RASAL2	RAS protein activator like 2	9462	protein_coding	chr1	0.0720291	7.06537	2.13866	0.0408653	0.0867743	-6.24749
ENSG00000116574	RHOU	ras homolog family member U	58480	protein_coding	chr1	-0.0474166	-1.02808	-0.153204	0.879281	0.934611	-6.2528
ENSG00000143756	FBXO28	F-box protein 28	23219	protein_coding	chr1	-0.0842852	5.84368	-2.03576	0.0508419	0.104087	-6.25482
ENSG00000163141	BNIPL	BCL2 interacting protein like	149428	protein_coding	chr1	0.0816935	-1.17762	0.219092	0.828087	0.898032	-6.25804
ENSG00000269925				lncRNA	chr1	-0.118275	-1.08161	-0.438693	0.66408	0.772633	-6.2581
ENSG00000162576	MXRA8	matrix remodeling associated 8	54587	protein_coding	chr1	0.00308829	-0.376209	0.00916952	0.992746	0.995722	-6.25979
ENSG00000134744	TUT4	terminal uridylyl transferase 4	23318	protein_coding	chr1	-0.0746577	6.2349	-2.08304	0.0460181	0.0957574	-6.26235
ENSG00000226147				processed_pseudogene	chr1	0.0235995	-1.31978	0.0585516	0.953704	0.97562	-6.26356
ENSG00000058799	YIPF1	Yip1 domain family member 1	54432	protein_coding	chr1	0.0896386	4.21256	1.81401	0.0798593	0.150909	-6.26375
ENSG00000142621	FHAD1	forkhead associated phosphopeptide binding domain 1	114827	protein_coding	chr1	-0.126424	-0.749079	-0.424015	0.674631	0.781247	-6.26711
ENSG00000116871	MAP7D1	MAP7 domain containing 1	55700	protein_coding	chr1	0.125994	8.12335	2.22359	0.0339868	0.0741961	-6.26732
ENSG00000162520	SYNC	syncoilin, intermediate filament protein	81493	protein_coding	chr1	-0.140878	3.15498	-1.16314	0.254096	0.379458	-6.26768
ENSG00000225886				lncRNA	chr1	-0.0734301	-1.63943	-0.205796	0.838364	0.905224	-6.26833
ENSG00000284773				protein_coding	chr1	-0.138298	-1.20045	-0.509983	0.613858	0.731045	-6.26855
ENSG00000163467	TSACC	TSSK6 activating cochaperone	128229	protein_coding	chr1	-0.00867604	-0.956402	-0.0249705	0.980247	0.987091	-6.26909
ENSG00000234233				lncRNA	chr1	0.0846349	-1.985	0.284297	0.778169	0.862619	-6.28101
ENSG00000186205	MTARC1	mitochondrial amidoxime reducing component 1	64757	protein_coding	chr1	0.0770311	0.883075	0.297164	0.768424	0.855231	-6.2815
ENSG00000137947	GTF2B	general transcription factor IIB	2959	protein_coding	chr1	0.119124	4.11562	1.82099	0.0787652	0.14917	-6.28154
ENSG00000116661	FBXO2	F-box protein 2	26232	protein_coding	chr1	-0.11784	-0.0401923	-0.433967	0.66747	0.775445	-6.28325
ENSG00000226758	DISC1-IT1	DISC1 intronic transcript 1	104472714	lncRNA	chr1	-0.157387	-0.953603	-0.528766	0.600924	0.720056	-6.28348
ENSG00000230461	PROX1-AS1	PROX1 antisense RNA 1	100505832	lncRNA	chr1	-0.139961	-1.14467	-0.76373	0.451093	0.584692	-6.28384
ENSG00000223949	ROR1-AS1	ROR1 antisense RNA 1	101927034	lncRNA	chr1	-0.224426	-0.077265	-0.962082	0.343828	0.477978	-6.28623
ENSG00000122417	ODF2L	outer dense fiber of sperm tails 2 like	57489	protein_coding	chr1	0.0939085	4.76341	1.87828	0.0702587	0.135836	-6.29172
ENSG00000286185				protein_coding	chr1	0.160012	-1.32277	0.194275	0.847292	0.912002	-6.29409
ENSG00000186501	TMEM222	transmembrane protein 222	84065	protein_coding	chr1	-0.095637	5.22613	-1.9642	0.0589899	0.117872	-6.29441
ENSG00000267272	LINC01140	long intergenic non-protein coding RNA 1140	339524	lncRNA	chr1	0.0208296	-1.72946	0.0487396	0.961455	0.976625	-6.2947
ENSG00000224209	LINC00466	long intergenic non-protein coding RNA 466	199899	lncRNA	chr1	0.17341	-2.10556	0.532614	0.59829	0.717782	-6.29516
ENSG00000198520	ARMH1	armadillo like helical domain containing 1	339541	protein_coding	chr1	0.0987962	-0.791072	0.373219	0.711654	0.810636	-6.29607
ENSG00000171385	KCND3	potassium voltage-gated channel subfamily D member 3	3752	protein_coding	chr1	-0.0446704	-2.52373	-0.146314	0.884669	0.938312	-6.29627
ENSG00000224358				lncRNA	chr1	-0.152739	0.950518	-1.15802	0.256147	0.38165	-6.29785
ENSG00000187730	GABRD	gamma-aminobutyric acid type A receptor subunit delta	2563	protein_coding	chr1	-0.0637514	-1.58772	-0.204811	0.839126	0.905804	-6.3068
ENSG00000236723				lncRNA	chr1	0.0521512	-1.63187	0.180948	0.857646	0.91949	-6.30884
ENSG00000241547				processed_pseudogene	chr1	-0.149256	-0.959831	-0.467804	0.643362	0.755608	-6.30916
ENSG00000205090	TMEM240	transmembrane protein 240	339453	protein_coding	chr1	-0.00361255	-0.603102	-0.0118193	0.990649	0.994448	-6.31012
ENSG00000132688	NES	nestin	10763	protein_coding	chr1	-0.0646629	0.131181	-0.246114	0.807298	0.884126	-6.31102
ENSG00000230415				lncRNA	chr1	0.0985796	-0.838468	0.330842	0.743102	0.83602	-6.31234
ENSG00000203724	C1orf53	chromosome 1 open reading frame 53	388722	protein_coding	chr1	-0.182565	0.0814263	-0.857898	0.397865	0.534764	-6.32125
ENSG00000284989				protein_coding	chr1	0.307184	-3.8754	0.495223	0.624111	0.739438	-6.32462
ENSG00000174842	GLMN	glomulin, FKBP associated protein	11146	protein_coding	chr1	-0.115354	3.90347	-1.77156	0.0867978	0.161574	-6.32969
ENSG00000116459	ATP5PB	ATP synthase peripheral stalk-membrane subunit b	515	protein_coding	chr1	-0.082067	7.2845	-2.1141	0.043074	0.0905553	-6.33654
ENSG00000084652	TXLNA	taxilin alpha	200081	protein_coding	chr1	0.065116	7.49328	2.16541	0.0385759	0.0826782	-6.33768
ENSG00000236528				lncRNA	chr1	0.0637078	-1.44614	0.174798	0.862432	0.9223	-6.34431
ENSG00000236263				lncRNA	chr1	0.0470367	-0.528471	0.174925	0.862333	0.922299	-6.35486
ENSG00000132879	FBXO44	F-box protein 44	93611	protein_coding	chr1	-0.166843	3.05234	-1.37827	0.178485	0.288736	-6.35497
ENSG00000203288	TDRKH-AS1	TDRKH antisense RNA 1	109729141	lncRNA	chr1	0.0353936	-0.712627	0.120584	0.904838	0.952282	-6.35548
ENSG00000211451	GNRHR2	gonadotropin releasing hormone receptor 2 (pseudogene)	114814	transcribed_unitary_pseudogene	chr1	0.0918399	0.335407	0.444079	0.660225	0.7693	-6.35721
ENSG00000199377	RNU5F-1	RNA, U5F small nuclear 1	26828	snRNA	chr1	0.12959	-2.67825	0.481632	0.633621	0.747155	-6.36179
ENSG00000254154	SEC16B	SEC16 homolog B, endoplasmic reticulum export factor	89866	lncRNA	chr1	-0.0288289	0.443145	-0.079585	0.937105	0.973575	-6.36451
ENSG00000075151	EIF4G3	eukaryotic translation initiation factor 4 gamma 3	8672	protein_coding	chr1	-0.0654348	7.09586	-2.08361	0.0459621	0.0956492	-6.36455
ENSG00000204362	LINC02783	long intergenic non-protein coding RNA 2783	400743	lncRNA	chr1	-0.0380346	0.487841	-0.127378	0.899506	0.948868	-6.36473
ENSG00000125703	ATG4C	autophagy related 4C cysteine peptidase	84938	protein_coding	chr1	0.13473	3.36247	1.61195	0.117621	0.207104	-6.36665
ENSG00000121931	LRIF1	ligand dependent nuclear receptor interacting factor 1	55791	protein_coding	chr1	-0.112441	4.17889	-1.77807	0.0857025	0.159945	-6.36885
ENSG00000271420				lncRNA	chr1	0.0459059	-1.29762	0.11085	0.912486	0.957778	-6.36916
ENSG00000228589				processed_pseudogene	chr1	0.201499	2.21239	1.55446	0.130738	0.225553	-6.36963
ENSG00000090432	MUL1	mitochondrial E3 ubiquitin protein ligase 1	79594	protein_coding	chr1	0.0866531	5.10356	1.89916	0.0673616	0.131364	-6.37334
ENSG00000271576				lncRNA	chr1	-0.145303	-0.0305352	-0.604833	0.549914	0.67502	-6.37733
ENSG00000240731				lncRNA	chr1	-0.176516	0.668174	-1.07239	0.29224	0.422376	-6.37752
ENSG00000116774	OLFML3	olfactomedin like 3	56944	protein_coding	chr1	-0.155546	3.61391	-1.13313	0.266283	0.393478	-6.37816
ENSG00000227001				unprocessed_pseudogene	chr1	-0.145779	-0.197766	-0.782947	0.439898	0.575405	-6.38153
ENSG00000223720				lncRNA	chr1	0.00840483	-1.51024	0.0290667	0.977007	0.985146	-6.3821
ENSG00000168765	GSTM4	glutathione S-transferase mu 4	2948	protein_coding	chr1	0.12415	2.53977	1.44717	0.158393	0.262347	-6.38481
ENSG00000284882	LOC105378819	uncharacterized LOC105378819	105378819	lncRNA	chr1	-0.0539291	-1.07682	-0.179445	0.858815	0.920129	-6.38667
ENSG00000053372	MRTO4	MRT4 homolog, ribosome maturation factor	51154	protein_coding	chr1	-0.0770998	6.6698	-2.04494	0.0498723	0.102406	-6.39002
ENSG00000088035	ALG6	ALG6 alpha-1,3-glucosyltransferase	29929	protein_coding	chr1	0.125565	3.81143	1.73458	0.093254	0.171348	-6.39027
ENSG00000198700	IPO9	importin 9	55705	protein_coding	chr1	-0.0495233	7.96787	-2.13232	0.0414261	0.0877132	-6.39324
ENSG00000225506				lncRNA	chr1	0.0962372	-0.925755	0.391897	0.697951	0.80024	-6.39506
ENSG00000143222	UFC1	ubiquitin-fold modifier conjugating enzyme 1	51506	protein_coding	chr1	-0.0915265	5.95019	-1.96405	0.0590077	0.117884	-6.39697
ENSG00000137955	RABGGTB	Rab geranylgeranyltransferase subunit beta	5876	protein_coding	chr1	-0.0707608	6.11785	-1.98515	0.0564938	0.113591	-6.39919
ENSG00000229703				transcribed_unitary_pseudogene	chr1	0.161204	-2.45083	0.767079	0.44913	0.583135	-6.403
ENSG00000272030				lncRNA	chr1	0.0119277	-0.647822	0.0437106	0.96543	0.978511	-6.40569
ENSG00000159388	BTG2	BTG anti-proliferation factor 2	7832	protein_coding	chr1	-0.160227	-0.390721	-0.992854	0.328855	0.462421	-6.41029
ENSG00000137944	KYAT3	kynurenine aminotransferase 3	56267	protein_coding	chr1	0.107977	3.82483	1.59703	0.120916	0.211703	-6.41461
ENSG00000052723	SIKE1	suppressor of IKBKE 1	80143	protein_coding	chr1	0.0874136	5.2779	1.89731	0.0676136	0.131727	-6.41535
ENSG00000196427	NBPF4	NBPF member 4	148545	protein_coding	chr1	-0.209646	1.63927	-1.19606	0.241198	0.36485	-6.41635
ENSG00000132773	TOE1	target of EGR1, exonuclease	114034	protein_coding	chr1	-0.0986627	4.49898	-1.8334	0.0768512	0.146131	-6.4217
ENSG00000182873	PRKCZ-AS1	PRKCZ antisense RNA 1	100506504	lncRNA	chr1	0.133023	0.0971888	0.62279	0.538207	0.664612	-6.42508
ENSG00000188761	BCL2L15	BCL2 like 15	440603	protein_coding	chr1	-0.0783005	-1.08898	-0.247386	0.806323	0.883339	-6.42548
ENSG00000143776	CDC42BPA	CDC42 binding protein kinase alpha	8476	protein_coding	chr1	-0.0637875	7.16905	-2.09889	0.0444945	0.0931099	-6.42659
ENSG00000183682	BMP8A	bone morphogenetic protein 8a	353500	protein_coding	chr1	-0.119153	-1.27355	-0.504675	0.617536	0.733928	-6.42824
ENSG00000224000				lncRNA	chr1	0.00873792	-2.70321	0.0342897	0.972877	0.982454	-6.43401
ENSG00000198468	FLVCR1-DT	FLVCR1 divergent transcript	642946	lncRNA	chr1	-0.15157	0.734901	-0.954162	0.347755	0.482045	-6.4373
ENSG00000215912	TTC34	tetratricopeptide repeat domain 34	100287898	protein_coding	chr1	-0.124539	0.657017	-1.22355	0.230805	0.352964	-6.44035
ENSG00000157181	ODR4	odr-4 GPCR localization factor homolog	54953	protein_coding	chr1	-0.113495	4.37935	-1.73568	0.0930564	0.171074	-6.44336
ENSG00000278467				lncRNA	chr1	-0.0418707	-0.722968	-0.186231	0.853538	0.916636	-6.44494
ENSG00000117010	ZNF684	zinc finger protein 684	127396	protein_coding	chr1	0.147365	1.74043	1.25259	0.220192	0.340342	-6.44814
ENSG00000287839				lncRNA	chr1	0.145993	1.57876	0.897448	0.376746	0.512931	-6.44819
ENSG00000117614	SYF2	SYF2 pre-mRNA splicing factor	25949	protein_coding	chr1	-0.12395	3.96428	-1.61095	0.117839	0.207415	-6.4483
ENSG00000231346				lncRNA	chr1	0.0656316	-0.467434	0.249792	0.804479	0.881944	-6.45003
ENSG00000226520				lncRNA	chr1	0.0940652	-0.903818	0.415158	0.68103	0.786725	-6.45377
ENSG00000084623	EIF3I	eukaryotic translation initiation factor 3 subunit I	8668	protein_coding	chr1	0.0882797	7.95722	2.09842	0.0445386	0.093194	-6.45802
ENSG00000226476	LINC01748	long intergenic non-protein coding RNA 1748	105378763	lncRNA	chr1	0.0909603	0.502281	0.381173	0.705806	0.806148	-6.46106
ENSG00000236810	ELOA-AS1	ELOA antisense RNA 1	100506963	lncRNA	chr1	-0.147836	1.55808	-1.21909	0.232469	0.354967	-6.46149
ENSG00000227959				lncRNA	chr1	0.0229456	-0.100685	0.0989526	0.921845	0.963729	-6.46572
ENSG00000173110	HSPA6	heat shock protein family A (Hsp70) member 6	3310	protein_coding	chr1	0.0685649	-0.330287	0.318407	0.752419	0.842959	-6.46834
ENSG00000224621				lncRNA	chr1	0.0367828	-0.597929	0.16471	0.870296	0.9283	-6.46935
ENSG00000221539	SNORD99	small nucleolar RNA, C/D box 99	692212	snoRNA	chr1	0.13046	-0.416762	0.560621	0.579289	0.70058	-6.47087
ENSG00000162711	NLRP3	NLR family pyrin domain containing 3	114548	protein_coding	chr1	-0.148653	1.93041	-1.18914	0.243868	0.367733	-6.47207
ENSG00000227722				transcribed_processed_pseudogene	chr1	-0.0708507	-1.83225	-0.273044	0.786721	0.869041	-6.4727
ENSG00000159214	CCDC24	coiled-coil domain containing 24	149473	protein_coding	chr1	-0.141386	2.66011	-1.43868	0.160766	0.265401	-6.4735
ENSG00000131781	FMO5	flavin containing dimethylaniline monoxygenase 5	2330	protein_coding	chr1	-0.0463448	-0.503964	-0.204699	0.839213	0.905857	-6.47364
ENSG00000157933	SKI	SKI proto-oncogene	6497	protein_coding	chr1	0.0807584	6.81072	2.05668	0.0486554	0.100275	-6.47372
ENSG00000234996	ACTG1P25	actin gamma 1 pseudogene 25	148709	transcribed_processed_pseudogene	chr1	-0.0973748	0.139632	-0.55452	0.583403	0.704494	-6.4758
ENSG00000288573				lncRNA	chr1	-0.0104275	-0.85677	-0.0423256	0.966524	0.978925	-6.47594
ENSG00000238118	SLC25A24P2	SLC25A24 pseudogene 2	100422608	unprocessed_pseudogene	chr1	-0.0872902	-1.04368	-0.246672	0.80687	0.883738	-6.48254
ENSG00000196754	S100A2	S100 calcium binding protein A2	6273	protein_coding	chr1	0.127268	3.0316	1.2093	0.23615	0.359115	-6.48354
ENSG00000236539				processed_pseudogene	chr1	-0.143708	0.688344	-1.06349	0.296188	0.426725	-6.48708
ENSG00000231064				lncRNA	chr1	0.0653371	0.171914	0.297128	0.768451	0.855231	-6.48734
ENSG00000200913	SNORD46	small nucleolar RNA, C/D box 46	94161	snoRNA	chr1	0.191538	-0.189687	0.988255	0.331064	0.464659	-6.49026
ENSG00000117245	KIF17	kinesin family member 17	57576	protein_coding	chr1	0.0477881	-0.492148	0.176127	0.861398	0.921543	-6.4908
ENSG00000233907	LINC01761	long intergenic non-protein coding RNA 1761	440594	lncRNA	chr1	-0.136245	0.0942702	-0.780784	0.44115	0.576222	-6.49438
ENSG00000154309	DISP1	dispatched RND transporter family member 1	84976	protein_coding	chr1	-0.125492	1.86621	-1.2084	0.236492	0.359469	-6.50816
ENSG00000143847	PPFIA4	PTPRF interacting protein alpha 4	8497	protein_coding	chr1	-0.0775239	-0.239256	-0.302239	0.76459	0.852549	-6.51265
ENSG00000270106	TSNAX-DISC1	TSNAX-DISC1 readthrough (NMD candidate)	100303453	protein_coding	chr1	-0.0352579	-0.194226	-0.114365	0.909723	0.955836	-6.51384
ENSG00000213033				transcribed_processed_pseudogene	chr1	0.00117981	-0.858857	0.00424129	0.996644	0.998178	-6.51912
ENSG00000225828	FAM229A	family with sequence similarity 229 member A	100128071	protein_coding	chr1	0.14035	2.1604	1.03126	0.310798	0.442637	-6.51928
ENSG00000285894				lncRNA	chr1	-0.17501	-0.267819	-0.927594	0.361146	0.496436	-6.52559
ENSG00000232586	KIAA1614-AS1	KIAA1614 antisense RNA 1	103344928	lncRNA	chr1	0.131595	0.429756	0.724012	0.474761	0.606894	-6.53587
ENSG00000249087	ZNF436-AS1	ZNF436 antisense RNA 1	148898	lncRNA	chr1	0.129829	1.03719	0.730296	0.470969	0.603685	-6.53856
ENSG00000126705	AHDC1	AT-hook DNA binding motif containing 1	27245	protein_coding	chr1	0.114503	6.02861	1.93731	0.0623335	0.123265	-6.54108
ENSG00000135749	PCNX2	pecanex 2	80003	protein_coding	chr1	0.0760535	5.22611	1.76468	0.0879703	0.163404	-6.54116
ENSG00000225518				lncRNA	chr1	0.103552	-0.387391	0.387933	0.700851	0.802352	-6.5498
ENSG00000287978	LOC100996756	uncharacterized LOC100996756	100996756	lncRNA	chr1	0.130217	0.285083	1.07527	0.290971	0.42092	-6.5525
ENSG00000243155				lncRNA	chr1	-0.0158437	-0.23959	-0.092176	0.927181	0.966757	-6.55353
ENSG00000198746	GPATCH3	G-patch domain containing 3	63906	protein_coding	chr1	0.0851197	4.31072	1.69464	0.100675	0.182417	-6.55404
ENSG00000117625	RCOR3	REST corepressor 3	55758	protein_coding	chr1	-0.0793423	4.43697	-1.7142	0.096982	0.176963	-6.55523
ENSG00000118200	CAMSAP2	calmodulin regulated spectrin associated protein family member 2	23271	protein_coding	chr1	-0.0785946	6.93242	-2.0027	0.0544749	0.110157	-6.55771
ENSG00000237973	MTCO1P12	MT-CO1 pseudogene 12	107075141	unprocessed_pseudogene	chr1	-0.139389	1.81772	-0.566961	0.575029	0.697179	-6.5666
ENSG00000064703	DDX20	DEAD-box helicase 20	11218	protein_coding	chr1	0.0665525	5.13028	1.80823	0.0807752	0.152431	-6.56735
ENSG00000228463	RPL23AP21	ribosomal protein L23a pseudogene 21	728481	transcribed_processed_pseudogene	chr1	-0.140732	1.30955	-0.779768	0.441738	0.576647	-6.56847
ENSG00000011009	LYPLA2	lysophospholipase 2	11313	protein_coding	chr1	0.0860907	6.16902	1.87755	0.0703612	0.135969	-6.57561
ENSG00000214837	LINC01347	long intergenic non-protein coding RNA 1347	731275	transcribed_unprocessed_pseudogene	chr1	-0.101516	0.0182998	-0.534337	0.597112	0.71663	-6.57675
ENSG00000211454	AKR7L	aldo-keto reductase family 7 like (gene/pseudogene)	246181	polymorphic_pseudogene	chr1	0.0224799	-0.72135	0.12809	0.898947	0.94849	-6.57834
ENSG00000143450	OAZ3	ornithine decarboxylase antizyme 3	51686	protein_coding	chr1	-0.0700582	-0.0980603	-0.367347	0.715982	0.814372	-6.58255
[truncated: 22,087 more rows]

## Sheet: HLF_WT45vsLOH87
ENSEMBL	SYMBOL	GENENAME	ENTREZID	type_of_gene	chromosome	logFC	AveExpr	t	P.Value	adj.P.Val	B
ENSG00000169851	PCDH7	protocadherin 7	5099	protein_coding	chr4	3.59812	4.53127	117.725	5.45792e-41	1.05629e-36	83.5789
ENSG00000099194	SCD	stearoyl-CoA desaturase	6319	protein_coding	chr10	2.99125	9.40796	115.844	8.77099e-41	1.05629e-36	83.4049
ENSG00000060718	COL11A1	collagen type XI alpha 1 chain	1301	protein_coding	chr1	4.31139	5.0858	96.6049	1.83656e-38	1.47452e-34	77.1248
ENSG00000101384	JAG1	jagged canonical Notch ligand 1	182	protein_coding	chr20	3.32563	5.68182	87.0766	3.89027e-37	2.34253e-33	74.7819
ENSG00000130635	COL5A1	collagen type V alpha 1 chain	1289	protein_coding	chr9	3.05062	5.21413	73.7916	5.03028e-35	1.88031e-31	70.1449
ENSG00000135919	SERPINE2	serpin family E member 2	5270	protein_coding	chr2	-4.48529	6.50458	-73.5836	5.46466e-35	1.88031e-31	69.5048
ENSG00000004399	PLXND1	plexin D1	23129	protein_coding	chr3	2.75393	5.79867	70.9736	1.57672e-34	4.74712e-31	68.9661
ENSG00000041982	TNC	tenascin C	3371	protein_coding	chr9	2.02372	8.54882	68.6304	4.22089e-34	1.1296e-30	68.0954
ENSG00000072310	SREBF1	sterol regulatory element binding transcription factor 1	6720	protein_coding	chr17	3.04492	6.97392	68.1695	5.14295e-34	1.23873e-30	67.9273
ENSG00000272398	CD24	CD24 molecule	100133941	protein_coding	chr6	3.22728	5.61808	66.5303	1.04982e-33	2.29872e-30	67.1844
ENSG00000115758	ODC1	ornithine decarboxylase 1	4953	protein_coding	chr2	-2.51686	8.5332	-65.8812	1.39936e-33	2.80875e-30	66.9325
ENSG00000196182	STK40	serine/threonine kinase 40	83931	protein_coding	chr1	2.66587	6.39363	65.677	1.53264e-33	2.83963e-30	66.773
ENSG00000168542	COL3A1	collagen type III alpha 1 chain	1281	protein_coding	chr2	7.01005	2.14877	73.7454	5.12348e-35	1.88031e-31	66.4707
ENSG00000116962	NID1	nidogen 1	4811	protein_coding	chr1	2.12535	6.9132	64.6207	2.46484e-33	4.24059e-30	66.3651
ENSG00000130164	LDLR	low density lipoprotein receptor	3949	protein_coding	chr19	2.15111	7.2933	63.9681	3.31852e-33	4.99562e-30	66.0692
ENSG00000152767	FARP1	FERM, ARH/RhoGEF and pleckstrin domain protein 1	10160	protein_coding	chr13	1.87255	6.71452	63.9783	3.30316e-33	4.99562e-30	66.0682
ENSG00000172893	DHCR7	7-dehydrocholesterol reductase	1717	protein_coding	chr11	2.3459	6.93226	63.501	4.1133e-33	5.82782e-30	65.8414
ENSG00000165300	SLITRK5	SLIT and NTRK like family member 5	26050	protein_coding	chr13	2.44643	4.83038	63.2395	4.64195e-33	6.21145e-30	65.5949
ENSG00000100311	PDGFB	platelet derived growth factor subunit B	5155	protein_coding	chr22	2.93647	2.60049	63.0204	5.1386e-33	6.51412e-30	65.3169
ENSG00000141668	CBLN2	cerebellin 2 precursor	147381	protein_coding	chr18	3.28537	1.80814	62.5241	6.47763e-33	7.80101e-30	65.0827
ENSG00000136167	LCP1	lymphocyte cytosolic protein 1	3936	protein_coding	chr13	2.09438	5.35799	61.163	1.23406e-32	1.41541e-29	64.7576
ENSG00000130702	LAMA5	laminin subunit alpha 5	3911	protein_coding	chr20	4.76773	5.40948	59.767	2.42579e-32	2.6558e-29	63.7814
ENSG00000074416	MGLL	monoglyceride lipase	11343	protein_coding	chr3	-3.61003	6.53859	-58.5171	4.50266e-32	4.71526e-29	63.1448
ENSG00000150275	PCDH15	protocadherin related 15	65217	protein_coding	chr10	3.3111	2.05813	58.2321	5.19398e-32	5.00409e-29	62.9645
ENSG00000277443	MARCKS	myristoylated alanine rich protein kinase C substrate	4082	protein_coding	chr6	3.08005	7.61031	57.4808	7.59394e-32	7.03491e-29	62.9328
ENSG00000095752	IL11	interleukin 11	3589	protein_coding	chr19	-3.68088	3.80163	-58.3146	4.9832e-32	5.00105e-29	62.774
ENSG00000111077	TNS2	tensin 2	23371	protein_coding	chr12	2.9421	6.10186	57.1263	9.10009e-32	7.82802e-29	62.7545
ENSG00000242265	PEG10	paternally expressed 10	23089	protein_coding	chr7	2.28598	9.15699	57.1545	8.9696e-32	7.82802e-29	62.7139
ENSG00000113140	SPARC	secreted protein acidic and cysteine rich	6678	protein_coding	chr5	1.47864	9.09108	56.9885	9.76613e-32	8.11128e-29	62.5687
ENSG00000184226	PCDH9	protocadherin 9	5101	protein_coding	chr13	3.00556	4.08277	55.8953	1.72062e-31	1.38143e-28	62.0969
ENSG00000092969	TGFB2	transforming growth factor beta 2	7042	protein_coding	chr1	2.75646	6.11294	55.3755	2.26097e-31	1.7567e-28	61.7934
ENSG00000113721	PDGFRB	platelet derived growth factor receptor beta	5159	protein_coding	chr5	2.33494	4.58048	54.9867	2.77803e-31	2.09099e-28	61.6182
ENSG00000162512	SDC3	syndecan 3	9672	protein_coding	chr1	2.31627	5.93868	54.7173	3.20679e-31	2.34057e-28	61.5016
ENSG00000118515	SGK1	serum/glucocorticoid regulated kinase 1	6446	protein_coding	chr6	-1.79384	6.98373	-54.393	3.81515e-31	2.62548e-28	61.3281
ENSG00000122641	INHBA	inhibin subunit beta A	3624	protein_coding	chr7	-2.78612	5.82908	-54.6437	3.3354e-31	2.36283e-28	61.2749
ENSG00000187498	COL4A1	collagen type IV alpha 1 chain	1282	protein_coding	chr13	1.88368	7.20626	53.8005	5.25409e-31	3.42027e-28	60.968
ENSG00000163453	IGFBP7	insulin like growth factor binding protein 7	3490	protein_coding	chr4	2.38801	6.32284	53.5565	6.00019e-31	3.80317e-28	60.7619
ENSG00000138347	MYPN	myopalladin	84665	protein_coding	chr10	-3.84412	2.78004	-54.0218	4.66013e-31	3.11789e-28	60.6696
ENSG00000175745	NR2F1	nuclear receptor subfamily 2 group F member 1	7025	protein_coding	chr5	2.81376	4.12168	52.269	1.22119e-30	7.05266e-28	60.0849
ENSG00000187957	DNER	delta/notch like EGF repeat containing	92737	protein_coding	chr2	-3.7696	4.07833	-52.8468	8.85898e-31	5.47121e-28	59.8881
ENSG00000105655	ISYNA1	inositol-3-phosphate synthase 1	51477	protein_coding	chr19	3.12491	3.49815	52.2564	1.22981e-30	7.05266e-28	59.8145
ENSG00000108821	COL1A1	collagen type I alpha 1 chain	1277	protein_coding	chr17	2.24161	5.53985	51.4591	1.92652e-30	1.07912e-27	59.6775
ENSG00000049239	H6PD	hexose-6-phosphate dehydrogenase/glucose 1-dehydrogenase	9563	protein_coding	chr1	2.36721	5.59691	51.3682	2.0285e-30	1.10464e-27	59.6057
ENSG00000110697	PITPNM1	phosphatidylinositol transfer protein membrane associated 1	9600	protein_coding	chr11	2.27092	6.84434	51.2992	2.10966e-30	1.10464e-27	59.605
ENSG00000182871	COL18A1	collagen type XVIII alpha 1 chain	80781	protein_coding	chr21	2.13204	7.99998	51.3245	2.0795e-30	1.10464e-27	59.519
ENSG00000019144	PHLDB1	pleckstrin homology like domain family B member 1	23187	protein_coding	chr11	2.1674	6.80054	50.9751	2.53836e-30	1.27373e-27	59.4001
ENSG00000136295	TTYH3	tweety family member 3	80727	protein_coding	chr7	2.12421	8.97046	51.108	2.35261e-30	1.20564e-27	59.3274
ENSG00000118985	ELL2	elongation factor for RNA polymerase II 2	22936	protein_coding	chr5	-1.93212	6.05743	-50.5559	3.22983e-30	1.55588e-27	59.1715
ENSG00000196581	AJAP1	adherens junctions associated protein 1	55966	protein_coding	chr1	2.29653	-0.239011	50.3328	3.67464e-30	1.73544e-27	59.065
ENSG00000157350	ST3GAL2	ST3 beta-galactoside alpha-2,3-sialyltransferase 2	6483	protein_coding	chr16	1.98384	6.26494	50.186	4.00149e-30	1.85346e-27	58.9609
ENSG00000099875	MKNK2	MAPK interacting serine/threonine kinase 2	2872	protein_coding	chr19	2.28675	6.65891	50.0828	4.24918e-30	1.86083e-27	58.9005
ENSG00000144136	SLC20A1	solute carrier family 20 member 1	6574	protein_coding	chr2	-1.25431	7.77808	-50.0843	4.24561e-30	1.86083e-27	58.8953
ENSG00000174804	FZD4	frizzled class receptor 4	8322	protein_coding	chr11	3.33778	3.10199	50.7816	2.83628e-30	1.39417e-27	58.7492
ENSG00000074219	TEAD2	TEA domain transcription factor 2	8463	protein_coding	chr19	3.20777	4.59624	50.1138	4.17318e-30	1.86083e-27	58.3948
ENSG00000163597	SNHG16	small nucleolar RNA host gene 16	100507246	lncRNA	chr17	-1.94926	7.55717	-49.0738	7.69251e-30	3.25056e-27	58.3022
ENSG00000100994	PYGB	glycogen phosphorylase B	5834	protein_coding	chr20	1.68042	7.94013	48.9643	8.21052e-30	3.40963e-27	58.1988
ENSG00000032444	PNPLA6	patatin like phospholipase domain containing 6	10908	protein_coding	chr19	1.92132	6.25823	48.8542	8.76711e-30	3.57906e-27	58.1957
ENSG00000189056	RELN	reelin	5649	protein_coding	chr7	2.3404	1.98855	48.7977	9.06791e-30	3.64016e-27	58.128
ENSG00000118526	TCF21	transcription factor 21	6943	protein_coding	chr6	2.05726	4.1888	47.9028	1.5553e-29	6.04208e-27	57.6205
ENSG00000196611	MMP1	matrix metallopeptidase 1	4312	protein_coding	chr11	-3.55081	9.10771	-48.0027	1.46367e-29	5.77934e-27	57.5369
ENSG00000021826	CPS1	carbamoyl-phosphate synthase 1	1373	protein_coding	chr2	2.97399	2.26778	47.8194	1.6363e-29	6.25587e-27	57.4469
ENSG00000214078	CPNE1	copine 1	8904	protein_coding	chr20	1.44691	7.76922	47.4446	2.05791e-29	7.74481e-27	57.3019
ENSG00000134013	LOXL2	lysyl oxidase like 2	4017	protein_coding	chr8	1.79563	7.83362	47.3801	2.14108e-29	7.93386e-27	57.2466
ENSG00000149115	TNKS1BP1	tankyrase 1 binding protein 1	85456	protein_coding	chr11	2.18445	6.60239	47.0079	2.69407e-29	9.83173e-27	57.0527
ENSG00000126458	RRAS	RAS related	6237	protein_coding	chr19	2.40972	5.59481	46.9641	2.76814e-29	9.95125e-27	57.0468
ENSG00000166444	DENND2B	DENN domain containing 2B	6764	protein_coding	chr11	2.15384	5.20336	45.8592	5.53672e-29	1.87827e-26	56.3341
ENSG00000167972	ABCA3	ATP binding cassette subfamily A member 3	21	protein_coding	chr16	2.82932	4.42108	46.2166	4.41661e-29	1.56439e-26	56.2755
ENSG00000110880	CORO1C	coronin 1C	23603	protein_coding	chr12	-1.19012	9.18108	-45.8955	5.4104e-29	1.86164e-26	56.2181
ENSG00000026508	CD44	CD44 molecule (Indian blood group)	960	protein_coding	chr11	-1.09177	10.148	-45.9787	5.13253e-29	1.79163e-26	56.1644
ENSG00000160293	VAV2	vav guanine nucleotide exchange factor 2	7410	protein_coding	chr9	2.47445	4.99218	45.7288	6.01485e-29	2.01214e-26	56.13
ENSG00000157557	ETS2	ETS proto-oncogene 2, transcription factor	2114	protein_coding	chr21	-2.57012	5.47702	-45.4664	7.11153e-29	2.31471e-26	56.0963
ENSG00000105976	MET	MET proto-oncogene, receptor tyrosine kinase	4233	protein_coding	chr7	-1.51902	8.85499	-45.6007	6.52672e-29	2.15346e-26	56.0442
ENSG00000185697	MYBL1	MYB proto-oncogene like 1	4603	protein_coding	chr8	-1.77522	5.45326	-45.3224	7.79961e-29	2.47964e-26	56.005
ENSG00000176658	MYO1D	myosin ID	4642	protein_coding	chr17	-1.64106	5.74637	-45.2971	7.9271e-29	2.47964e-26	55.9824
ENSG00000150471	ADGRL3	adhesion G protein-coupled receptor L3	23284	protein_coding	chr4	2.69478	0.692722	45.317	7.82663e-29	2.47964e-26	55.9468
ENSG00000115107	STEAP3	STEAP3 metalloreductase	55240	protein_coding	chr2	-1.90369	7.0419	-45.0217	9.46603e-29	2.85055e-26	55.8181
ENSG00000198911	SREBF2	sterol regulatory element binding transcription factor 2	6721	protein_coding	chr22	1.44982	6.95256	44.8843	1.03463e-28	3.07657e-26	55.6764
ENSG00000049323	LTBP1	latent transforming growth factor beta binding protein 1	4052	protein_coding	chr2	-4.87558	2.82624	-49.0774	7.67613e-30	3.25056e-27	55.6614
ENSG00000254656	RTL1	retrotransposon Gag like 1	388015	protein_coding	chr14	-7.52619	-1.65358	-52.5071	1.06946e-30	6.43977e-28	55.6396
ENSG00000171223	JUNB	JunB proto-oncogene, AP-1 transcription factor subunit	3726	protein_coding	chr19	2.05662	4.85044	44.7448	1.13272e-28	3.28708e-26	55.617
ENSG00000149257	SERPINH1	serpin family H member 1	871	protein_coding	chr11	1.68849	6.98841	44.7502	1.12873e-28	3.28708e-26	55.6092
ENSG00000101335	MYL9	myosin light chain 9	10398	protein_coding	chr20	2.01211	8.24005	45.0214	9.46792e-29	2.85055e-26	55.5895
ENSG00000103044	HAS3	hyaluronan synthase 3	3038	protein_coding	chr16	-3.01228	4.98574	-45.0793	9.12053e-29	2.81637e-26	55.5804
ENSG00000113645	WWC1	WW and C2 domain containing 1	23286	protein_coding	chr5	-1.70061	7.65878	-44.6465	1.20748e-28	3.46232e-26	55.5108
ENSG00000133243	BTBD2	BTB domain containing 2	55643	protein_coding	chr19	2.20752	5.33437	44.5415	1.29315e-28	3.66434e-26	55.5024
ENSG00000169908	TM4SF1	transmembrane 4 L six family member 1	4071	protein_coding	chr3	-1.74656	8.30176	-44.4328	1.38839e-28	3.88846e-26	55.274
ENSG00000165801	ARHGEF40	Rho guanine nucleotide exchange factor 40	55701	protein_coding	chr14	1.70105	6.50131	44.245	1.57033e-28	4.34745e-26	55.2627
ENSG00000087266	SH3BP2	SH3 domain binding protein 2	6452	protein_coding	chr4	2.05024	5.53724	44.1491	1.67261e-28	4.578e-26	55.2452
ENSG00000144959	NCEH1	neutral cholesterol ester hydrolase 1	57552	protein_coding	chr3	-2.41793	6.40922	-44.1298	1.69399e-28	4.58444e-26	55.2326
ENSG00000149499	EML3	EMAP like 3	256364	protein_coding	chr11	1.75902	5.77949	43.9661	1.8873e-28	4.99532e-26	55.1252
ENSG00000137491	SLCO2B1	solute carrier organic anion transporter family member 2B1	11309	protein_coding	chr11	1.66349	4.11862	43.7364	2.19771e-28	5.75369e-26	54.9759
ENSG00000188157	AGRN	agrin	375790	protein_coding	chr1	2.09293	8.81775	44.018	1.82367e-28	4.88055e-26	54.9325
ENSG00000104723	TUSC3	tumor suppressor candidate 3	7991	protein_coding	chr8	1.79097	5.89769	43.4558	2.64975e-28	6.78956e-26	54.7901
ENSG00000138650	PCDH10	protocadherin 10	57575	protein_coding	chr4	2.1127	2.74738	43.3202	2.90166e-28	7.28015e-26	54.6099
ENSG00000162692	VCAM1	vascular cell adhesion molecule 1	7412	protein_coding	chr1	4.66234	4.68682	43.6896	2.2672e-28	5.8718e-26	54.5878
ENSG00000006125	AP2B1	adaptor related protein complex 2 subunit beta 1	163	protein_coding	chr17	-1.20528	8.63732	-43.3535	2.8377e-28	7.19462e-26	54.5462
ENSG00000188158	NHS	NHS actin remodeling regulator	4810	protein_coding	chrX	-1.85098	5.8492	-43.0747	3.42286e-28	8.41255e-26	54.5259
ENSG00000182054	IDH2	isocitrate dehydrogenase (NADP(+)) 2	3418	protein_coding	chr15	1.98551	6.44559	42.9468	3.73175e-28	9.07908e-26	54.4288
ENSG00000156510	HKDC1	hexokinase domain containing 1	80201	protein_coding	chr10	-1.59348	7.0893	-42.8077	4.10054e-28	9.87656e-26	54.3405
ENSG00000173442	EHBP1L1	EH domain binding protein 1 like 1	254102	protein_coding	chr11	2.1491	6.93297	42.7353	4.30704e-28	1.02712e-25	54.2482
ENSG00000104936	DMPK	DM1 protein kinase	1760	protein_coding	chr19	2.43696	4.83278	42.3341	5.66435e-28	1.29935e-25	54.0298
ENSG00000103335	PIEZO1	piezo type mechanosensitive ion channel component 1	9780	protein_coding	chr16	1.75998	8.63571	42.6099	4.69084e-28	1.10768e-25	53.9903
ENSG00000134775	FHOD3	formin homology 2 domain containing 3	80206	protein_coding	chr18	-2.67705	4.68669	-42.3787	5.49376e-28	1.27233e-25	53.973
ENSG00000119280	C1orf198	chromosome 1 open reading frame 198	84886	protein_coding	chr1	1.92124	5.93385	41.9592	7.33374e-28	1.66642e-25	53.7671
ENSG00000167930	FAM234A	family with sequence similarity 234 member A	83986	protein_coding	chr16	1.7689	5.8581	41.9447	7.40799e-28	1.66756e-25	53.7561
ENSG00000169710	FASN	fatty acid synthase	2194	protein_coding	chr17	1.8117	9.90068	42.423	5.32987e-28	1.24636e-25	53.6374
ENSG00000078804	TP53INP2	tumor protein p53 inducible nuclear protein 2	58476	protein_coding	chr20	2.02801	4.6666	41.4905	1.01609e-27	2.22486e-25	53.4424
ENSG00000151414	NEK7	NIMA related kinase 7	140609	protein_coding	chr1	2.19717	6.26453	41.4618	1.03671e-27	2.24956e-25	53.408
ENSG00000138685	FGF2	fibroblast growth factor 2	2247	protein_coding	chr4	-1.55024	7.88986	-41.3186	1.14622e-27	2.43819e-25	53.2795
ENSG00000090924	PLEKHG2	pleckstrin homology and RhoGEF domain containing G2	64857	protein_coding	chr19	1.67331	6.41786	41.2746	1.18222e-27	2.47609e-25	53.2095
ENSG00000180730	SHISA2	shisa family member 2	387914	protein_coding	chr13	-1.92194	7.23176	-41.3089	1.15401e-27	2.43819e-25	53.2058
ENSG00000156261	CCT8	chaperonin containing TCP1 subunit 8	10694	protein_coding	chr21	-1.56857	8.13576	-41.2561	1.19763e-27	2.48673e-25	53.1886
ENSG00000108829	LRRC59	leucine rich repeat containing 59	55379	protein_coding	chr17	-1.3494	8.42324	-41.3098	1.15329e-27	2.43819e-25	53.1578
ENSG00000007866	TEAD3	TEA domain transcription factor 3	7005	protein_coding	chr6	1.41633	5.0782	41.0117	1.42299e-27	2.90458e-25	53.0805
ENSG00000168487	BMP1	bone morphogenetic protein 1	649	protein_coding	chr8	2.09984	4.95434	40.7364	1.72999e-27	3.36037e-25	52.9137
ENSG00000116774	OLFML3	olfactomedin like 3	56944	protein_coding	chr1	-2.60184	3.61391	-40.8015	1.65168e-27	3.26085e-25	52.8961
ENSG00000115414	FN1	fibronectin 1	2335	protein_coding	chr2	1.82227	8.65135	40.9493	1.48729e-27	2.99481e-25	52.8694
ENSG00000103485	QPRT	quinolinate phosphoribosyltransferase	23475	protein_coding	chr16	1.90144	6.86235	40.6846	1.79497e-27	3.4453e-25	52.8661
ENSG00000089723	OTUB2	OTU deubiquitinase, ubiquitin aldehyde binding 2	78990	protein_coding	chr14	-3.37703	4.39384	-40.9447	1.49206e-27	2.99481e-25	52.8133
ENSG00000159167	STC1	stanniocalcin 1	6781	protein_coding	chr8	-4.1727	4.25411	-41.8091	8.13767e-28	1.81485e-25	52.8072
ENSG00000110237	ARHGEF17	Rho guanine nucleotide exchange factor 17	9828	protein_coding	chr11	1.73508	5.88601	40.6789	1.80233e-27	3.4453e-25	52.8
ENSG00000123384	LRP1	LDL receptor related protein 1	4035	protein_coding	chr12	2.41391	7.08581	40.6642	1.82132e-27	3.45421e-25	52.7991
ENSG00000119242	CCDC92	coiled-coil domain containing 92	80212	protein_coding	chr12	2.25166	4.0899	40.5293	2.0056e-27	3.77397e-25	52.7501
ENSG00000149591	TAGLN	transgelin	6876	protein_coding	chr11	1.5853	6.38257	40.8194	1.63086e-27	3.24635e-25	52.7458
ENSG00000088367	EPB41L1	erythrocyte membrane protein band 4.1 like 1	2036	protein_coding	chr20	2.54483	5.70722	40.4197	2.16933e-27	4.05042e-25	52.6472
ENSG00000109084	TMEM97	transmembrane protein 97	27346	protein_coding	chr17	-1.63573	6.78016	-40.3497	2.28126e-27	4.22666e-25	52.6075
ENSG00000141576	RNF157	ring finger protein 157	114804	protein_coding	chr17	-2.4154	4.15364	-40.2237	2.49768e-27	4.48949e-25	52.5187
ENSG00000103145	HCFC1R1	host cell factor C1 regulator 1	54985	protein_coding	chr16	1.82305	5.95351	40.1578	2.61938e-27	4.67336e-25	52.4646
ENSG00000162591	MEGF6	multiple EGF like domains 6	1953	protein_coding	chr1	6.30386	4.41617	43.2765	2.98808e-28	7.41967e-26	52.4314
ENSG00000187688	TRPV2	transient receptor potential cation channel subfamily V member 2	51393	protein_coding	chr17	1.36799	6.21315	40.096	2.73885e-27	4.85058e-25	52.3594
ENSG00000079459	FDFT1	farnesyl-diphosphate farnesyltransferase 1	2222	protein_coding	chr8	1.67806	6.3315	39.9725	2.99512e-27	5.26572e-25	52.3411
ENSG00000167508	MVD	mevalonate diphosphate decarboxylase	4597	protein_coding	chr16	1.89752	5.20583	39.925	3.10006e-27	5.33344e-25	52.3247
ENSG00000131747	TOP2A	DNA topoisomerase II alpha	7153	protein_coding	chr17	-1.51618	9.40838	-40.2531	2.44545e-27	4.46029e-25	52.2921
ENSG00000143842	SOX13	SRY-box transcription factor 13	9580	protein_coding	chr1	3.77974	4.33322	40.2432	2.46292e-27	4.46029e-25	52.2746
ENSG00000198963	RORB	RAR related orphan receptor B	6096	protein_coding	chr9	-3.51952	1.75899	-40.2611	2.43134e-27	4.46029e-25	52.2671
ENSG00000167881	SRP68	signal recognition particle 68	6730	protein_coding	chr17	-1.52132	7.17646	-39.8823	3.19767e-27	5.46234e-25	52.2161
ENSG00000110719	TCIRG1	T cell immune regulator 1, ATPase H+ transporting V0 subunit a3	10312	protein_coding	chr11	1.66533	6.47547	39.7538	3.51116e-27	5.95562e-25	52.1624
ENSG00000171848	RRM2	ribonucleotide reductase regulatory subunit M2	6241	protein_coding	chr2	-1.11932	8.97065	-39.9428	3.0604e-27	5.30308e-25	52.0927
ENSG00000164171	ITGA2	integrin subunit alpha 2	3673	protein_coding	chr5	-2.20721	4.88199	-39.5766	3.99643e-27	6.73133e-25	52.0802
ENSG00000099250	NRP1	neuropilin 1	8829	protein_coding	chr10	-1.88335	6.92105	-39.4721	4.31478e-27	7.21706e-25	51.997
ENSG00000179820	MYADM	myeloid associated differentiation marker	91663	protein_coding	chr19	1.44981	6.95423	39.4518	4.37952e-27	7.225e-25	51.812
ENSG00000087191	PSMC5	proteasome 26S subunit, ATPase 5	5705	protein_coding	chr17	-1.81186	7.48917	-39.2334	5.1434e-27	8.37054e-25	51.7532
ENSG00000118946	PCDH17	protocadherin 17	27253	protein_coding	chr13	2.11952	3.38658	38.9721	6.24163e-27	9.95602e-25	51.6153
ENSG00000072110	ACTN1	actinin alpha 1	87	protein_coding	chr14	1.20974	9.39947	39.4579	4.35993e-27	7.225e-25	51.5878
ENSG00000123562	MORF4L2	mortality factor 4 like 2	9643	protein_coding	chrX	-1.33667	7.75702	-39.0509	5.88725e-27	9.45335e-25	51.5775
ENSG00000119139	TJP2	tight junction protein 2	9414	protein_coding	chr9	-1.73317	6.24405	-38.8112	7.03619e-27	1.09872e-24	51.51
ENSG00000163659	TIPARP	TCDD inducible poly(ADP-ribose) polymerase	25976	protein_coding	chr3	-2.28975	6.62987	-38.8014	7.08787e-27	1.09872e-24	51.4876
ENSG00000158863	FHIP2B	FHF complex subunit HOOK interacting protein 2B	64760	protein_coding	chr8	1.85269	4.80432	38.7163	7.55271e-27	1.15136e-24	51.4437
ENSG00000132475	H3-3B	H3.3 histone B	3021	protein_coding	chr17	-1.50036	8.72638	-38.9478	6.35572e-27	1.00713e-24	51.4125
ENSG00000100242	SUN2	Sad1 and UNC84 domain containing 2	25777	protein_coding	chr22	1.59515	6.37072	38.7587	7.31739e-27	1.12259e-24	51.3462
ENSG00000111087	GLI1	GLI family zinc finger 1	2735	protein_coding	chr12	3.45548	1.21461	39.2803	4.96869e-27	8.14121e-25	51.3451
ENSG00000087274	ADD1	adducin 1	118	protein_coding	chr4	1.19547	8.30022	38.8874	6.64749e-27	1.04648e-24	51.3288
ENSG00000161999	JMJD8	jumonji domain containing 8	339123	protein_coding	chr16	1.7681	5.28554	38.5369	8.64022e-27	1.30886e-24	51.2909
ENSG00000148411	NACC2	NACC family member 2	138151	protein_coding	chr9	2.33076	5.32291	38.4421	9.27836e-27	1.38255e-24	51.239
ENSG00000050820	BCAR1	BCAR1 scaffold protein, Cas family member	9564	protein_coding	chr16	1.75442	8.45051	38.796	7.1162e-27	1.09872e-24	51.2033
ENSG00000171310	CHST11	carbohydrate sulfotransferase 11	50515	protein_coding	chr12	-5.35214	3.87258	-41.1221	1.31622e-27	2.70962e-25	51.1512
ENSG00000168067	MAP4K2	mitogen-activated protein kinase kinase kinase kinase 2	5871	protein_coding	chr11	1.76441	4.89742	38.2715	1.05533e-26	1.55942e-24	51.1101
ENSG00000123983	ACSL3	acyl-CoA synthetase long chain family member 3	2181	protein_coding	chr2	1.44715	7.24869	38.4392	9.29891e-27	1.38255e-24	51.1053
ENSG00000127124	HIVEP3	HIVEP zinc finger 3	59269	protein_coding	chr1	1.93061	4.03982	38.1062	1.19612e-26	1.72513e-24	50.984
ENSG00000213445	SIPA1	signal-induced proliferation-associated 1	6494	protein_coding	chr11	2.52114	5.25422	38.0444	1.25357e-26	1.7657e-24	50.9335
ENSG00000123815	COQ8B	coenzyme Q8B	79934	protein_coding	chr19	1.6796	4.67083	38.0318	1.26564e-26	1.77233e-24	50.928
ENSG00000101040	ZMYND8	zinc finger MYND-type containing 8	23613	protein_coding	chr20	1.32294	6.78498	38.0803	1.21982e-26	1.7385e-24	50.87
ENSG00000105290	APLP1	amyloid beta precursor like protein 1	333	protein_coding	chr19	3.06302	3.75896	38.1311	1.17375e-26	1.70306e-24	50.8644
ENSG00000020633	RUNX3	RUNX family transcription factor 3	864	protein_coding	chr1	5.348	0.453688	40.7828	1.67379e-27	3.27764e-25	50.8639
ENSG00000118898	PPL	periplakin	5493	protein_coding	chr16	4.46344	4.19797	38.1792	1.1317e-26	1.65789e-24	50.8443
ENSG00000007384	RHBDF1	rhomboid 5 homolog 1	64285	protein_coding	chr16	1.81972	4.65497	37.8666	1.43557e-26	1.98719e-24	50.8031
ENSG00000183486	MX2	MX dynamin like GTPase 2	4600	protein_coding	chr21	-3.71732	2.82046	-39.214	5.21778e-27	8.43459e-25	50.7827
ENSG00000149177	PTPRJ	protein tyrosine phosphatase receptor type J	5795	protein_coding	chr11	1.52009	5.75635	37.8722	1.42938e-26	1.98719e-24	50.7726
ENSG00000136205	TNS3	tensin 3	64759	protein_coding	chr7	1.41031	7.78585	38.0697	1.22972e-26	1.74229e-24	50.7502
ENSG00000167601	AXL	AXL receptor tyrosine kinase	558	protein_coding	chr19	-1.74806	9.74444	-38.1745	1.13573e-26	1.65789e-24	50.7248
ENSG00000107959	PITRM1	pitrilysin metallopeptidase 1	10531	protein_coding	chr10	-1.39445	6.92506	-37.7526	1.56635e-26	2.11949e-24	50.6687
ENSG00000163249	CCNYL1	cyclin Y like 1	151195	protein_coding	chr2	1.79778	6.27758	37.6906	1.64262e-26	2.20667e-24	50.6063
ENSG00000142089	IFITM3	interferon induced transmembrane protein 3	10410	protein_coding	chr11	1.52773	6.60786	37.7961	1.51499e-26	2.0733e-24	50.5933
ENSG00000196549	MME	membrane metalloendopeptidase	4311	protein_coding	chr3	-2.16322	6.54529	-37.4932	1.91193e-26	2.50275e-24	50.5032
ENSG00000163931	TKT	transketolase	7086	protein_coding	chr3	1.34835	8.8018	37.8492	1.45478e-26	2.00227e-24	50.4642
ENSG00000006042	TMEM98	transmembrane protein 98	26022	protein_coding	chr17	-2.04194	3.41419	-37.4262	2.01353e-26	2.6215e-24	50.4628
ENSG00000105429	MEGF8	multiple EGF like domains 8	1954	protein_coding	chr19	1.66411	6.06132	37.5322	1.85533e-26	2.44569e-24	50.4589
ENSG00000096384	HSP90AB1	heat shock protein 90 alpha family class B member 1	3326	protein_coding	chr6	-1.09746	11.191	-38.0928	1.20836e-26	1.73242e-24	50.4084
ENSG00000183778	B3GALT5	beta-1,3-galactosyltransferase 5	10317	protein_coding	chr21	-3.93827	4.4617	-37.6855	1.64909e-26	2.20667e-24	50.2943
ENSG00000179403	VWA1	von Willebrand factor A domain containing 1	64856	protein_coding	chr1	6.22526	3.23554	38.452	9.20917e-27	1.38255e-24	50.2417
ENSG00000106211	HSPB1	heat shock protein family B (small) member 1	3315	protein_coding	chr7	2.39164	7.3924	37.3793	2.08787e-26	2.70368e-24	50.2293
ENSG00000170775	GPR37	G protein-coupled receptor 37	2861	protein_coding	chr7	2.10256	2.9235	37.0281	2.74285e-26	3.53284e-24	50.1455
ENSG00000008513	ST3GAL1	ST3 beta-galactoside alpha-2,3-sialyltransferase 1	6482	protein_coding	chr8	-3.96788	3.75323	-37.6451	1.70098e-26	2.26352e-24	50.0891
ENSG00000240225	ZNF542P	zinc finger protein 542, pseudogene	147947	transcribed_unprocessed_pseudogene	chr19	-1.93881	5.04364	-36.9144	2.99769e-26	3.84055e-24	50.0646
ENSG00000138678	GPAT3	glycerol-3-phosphate acyltransferase 3	84803	protein_coding	chr4	-3.62466	4.17723	-37.5302	1.85818e-26	2.44569e-24	49.9413
ENSG00000135678	CPM	carboxypeptidase M	1368	protein_coding	chr12	-5.46616	3.5537	-39.9618	3.01847e-27	5.26833e-25	49.9008
ENSG00000122126	OCRL	OCRL inositol polyphosphate-5-phosphatase	4952	protein_coding	chrX	-1.38109	6.46907	-36.7082	3.52448e-26	4.42139e-24	49.8551
ENSG00000117298	ECE1	endothelin converting enzyme 1	1889	protein_coding	chr1	1.26908	7.71717	36.8215	3.22419e-26	4.08726e-24	49.7792
ENSG00000139211	AMIGO2	adhesion molecule with Ig like domain 2	347902	protein_coding	chr12	-1.4448	6.59383	-36.5599	3.96143e-26	4.9183e-24	49.7539
ENSG00000160972	PPP1R16A	protein phosphatase 1 regulatory subunit 16A	84988	protein_coding	chr8	2.05463	5.19532	36.462	4.28067e-26	5.28739e-24	49.7082
ENSG00000136111	TBC1D4	TBC1 domain family member 4	9882	protein_coding	chr13	-2.54336	4.4119	-36.6646	3.64756e-26	4.55208e-24	49.708
ENSG00000196923	PDLIM7	PDZ and LIM domain 7	9260	protein_coding	chr5	1.49012	7.34645	36.7173	3.49931e-26	4.4128e-24	49.6671
ENSG00000183087	GAS6	growth arrest specific 6	2621	protein_coding	chr13	-2.24588	4.05904	-36.3388	4.71997e-26	5.74167e-24	49.6144
ENSG00000145147	SLIT2	slit guidance ligand 2	9353	protein_coding	chr4	2.20685	1.50849	36.1233	5.60461e-26	6.71605e-24	49.4423
ENSG00000126822	PLEKHG3	pleckstrin homology and RhoGEF domain containing G3	26030	protein_coding	chr14	1.8853	4.36979	36.1333	5.56005e-26	6.69597e-24	49.4417
ENSG00000124762	CDKN1A	cyclin dependent kinase inhibitor 1A	1026	protein_coding	chr6	-2.2869	4.18277	-36.1131	5.65064e-26	6.73769e-24	49.4312
ENSG00000173812	EIF1	eukaryotic translation initiation factor 1	10209	protein_coding	chr17	-1.40152	8.82544	-36.4308	4.38779e-26	5.39206e-24	49.4063
ENSG00000153707	PTPRD	protein tyrosine phosphatase receptor type D	5789	protein_coding	chr9	8.24516	4.23857	41.7081	8.72971e-28	1.92903e-25	49.3929
ENSG00000125744	RTN2	reticulon 2	6253	protein_coding	chr19	2.5637	2.65902	36.3411	4.71135e-26	5.74167e-24	49.3828
ENSG00000040275	SPDL1	spindle apparatus coiled-coil protein 1	54908	protein_coding	chr5	-1.61342	7.43178	-36.1847	5.33616e-26	6.45863e-24	49.3599
ENSG00000013288	MAN2B2	mannosidase alpha class 2B member 2	23324	protein_coding	chr4	1.28854	5.83499	36.0948	5.73365e-26	6.80299e-24	49.3421
ENSG00000101290	CDS2	CDP-diacylglycerol synthase 2	8760	protein_coding	chr20	1.25107	6.39058	36.0647	5.87357e-26	6.91886e-24	49.3158
ENSG00000162458	FBLIM1	filamin binding LIM protein 1	54751	protein_coding	chr1	1.728	5.65655	35.9964	6.20406e-26	7.25393e-24	49.2754
ENSG00000163874	ZC3H12A	zinc finger CCCH-type containing 12A	80149	protein_coding	chr1	2.52584	3.83677	35.9375	6.50393e-26	7.49539e-24	49.244
ENSG00000196935	SRGAP1	SLIT-ROBO Rho GTPase activating protein 1	57522	protein_coding	chr12	-1.40669	6.53312	-35.989	6.24085e-26	7.26169e-24	49.2366
ENSG00000197256	KANK2	KN motif and ankyrin repeat domains 2	25959	protein_coding	chr19	1.32507	7.12274	36.0615	5.88876e-26	6.91886e-24	49.1862
ENSG00000047644	WWC3	WWC family member 3	55841	protein_coding	chrX	2.15427	3.94482	35.7924	7.30954e-26	8.34396e-24	49.1758
ENSG00000094804	CDC6	cell division cycle 6	990	protein_coding	chr17	-1.25807	7.02071	-35.8949	6.73092e-26	7.72005e-24	49.1471
ENSG00000084710	EFR3B	EFR3 homolog B	22979	protein_coding	chr2	-4.75228	3.18242	-37.7649	1.55171e-26	2.11155e-24	49.0557
ENSG00000161638	ITGA5	integrin subunit alpha 5	3678	protein_coding	chr12	0.937569	8.42449	35.9384	6.49947e-26	7.49539e-24	48.9878
ENSG00000110318	CEP126	centrosomal protein 126	57562	protein_coding	chr11	-1.87748	4.44902	-35.5492	8.89886e-26	9.98936e-24	48.98
ENSG00000084207	GSTP1	glutathione S-transferase pi 1	2950	protein_coding	chr11	1.78265	4.78656	35.7244	7.72208e-26	8.77331e-24	48.9402
ENSG00000113569	NUP155	nucleoporin 155	9631	protein_coding	chr5	-1.31443	7.2718	-35.6975	7.89174e-26	8.92397e-24	48.9365
ENSG00000134198	TSPAN2	tetraspanin 2	10100	protein_coding	chr1	2.59991	2.17157	35.5282	9.05191e-26	1.00937e-23	48.912
ENSG00000169116	PARM1	prostate androgen-regulated mucin-like protein 1	25849	protein_coding	chr4	2.63931	-0.433213	35.4757	9.44642e-26	1.03893e-23	48.9006
ENSG00000169432	SCN9A	sodium voltage-gated channel alpha subunit 9	6335	protein_coding	chr2	1.77892	4.93235	35.329	1.0646e-25	1.14473e-23	48.7717
ENSG00000122786	CALD1	caldesmon 1	800	protein_coding	chr7	1.79389	6.49492	35.2942	1.09525e-25	1.17245e-23	48.7502
ENSG00000149639	SOGA1	suppressor of glucose, autophagy associated 1	140710	protein_coding	chr20	1.86032	7.22988	35.4635	9.54066e-26	1.04453e-23	48.6915
ENSG00000129925	PGAP6	post-glycosylphosphatidylinositol attachment to proteins 6	58986	protein_coding	chr16	1.49615	6.82779	35.4083	9.97903e-26	1.08758e-23	48.69
ENSG00000047365	ARAP2	ArfGAP with RhoGAP domain, ankyrin repeat and PH domain 2	116984	protein_coding	chr4	-1.94846	4.12111	-35.182	1.20064e-25	1.27959e-23	48.6659
ENSG00000172201	ID4	inhibitor of DNA binding 4, HLH protein	3400	protein_coding	chr6	-1.99078	1.53571	-35.1255	1.2576e-25	1.33438e-23	48.6352
ENSG00000083720	OXCT1	3-oxoacid CoA-transferase 1	5019	protein_coding	chr5	-2.25733	4.84311	-35.1083	1.27546e-25	1.3474e-23	48.6054
ENSG00000278845	MRPL45	mitochondrial ribosomal protein L45	84311	protein_coding	chr17	-1.40659	6.13741	-35.1014	1.2827e-25	1.34914e-23	48.5581
ENSG00000259207	ITGB3	integrin subunit beta 3	3690	protein_coding	chr17	-1.52754	6.02332	-35.067	1.31948e-25	1.38178e-23	48.5345
ENSG00000080824	HSP90AA1	heat shock protein 90 alpha family class A member 1	3320	protein_coding	chr14	-1.43894	10.6229	-35.4892	9.34318e-26	1.0345e-23	48.478
ENSG00000131788	PIAS3	protein inhibitor of activated STAT 3	10401	protein_coding	chr1	1.19168	6.03445	35.0226	1.3686e-25	1.42087e-23	48.4519
ENSG00000160991	ORAI2	ORAI calcium release-activated calcium modulator 2	80228	protein_coding	chr7	1.401	6.82335	35.0566	1.33083e-25	1.38764e-23	48.4288
ENSG00000185532	PRKG1	protein kinase cGMP-dependent 1	5592	protein_coding	chr10	2.69791	1.44061	34.9333	1.47307e-25	1.51582e-23	48.4133
ENSG00000254166	PCAT2	prostate cancer associated transcript 2	103164619	lncRNA	chr8	-2.50759	4.02936	-34.9479	1.45542e-25	1.50452e-23	48.4093
ENSG00000183023	SLC8A1	solute carrier family 8 member A1	6546	protein_coding	chr2	-2.97794	4.71671	-35.3969	1.00719e-25	1.09276e-23	48.3939
ENSG00000136492	BRIP1	BRCA1 interacting helicase 1	83990	protein_coding	chr17	-1.58114	5.61669	-34.804	1.63927e-25	1.65203e-23	48.3395
ENSG00000130826	DKC1	dyskerin pseudouridine synthase 1	1736	protein_coding	chrX	-1.38647	7.32355	-34.9026	1.51092e-25	1.54204e-23	48.3364
ENSG00000169604	ANTXR1	ANTXR cell adhesion molecule 1	84168	protein_coding	chr2	-1.52634	5.25479	-34.9285	1.47894e-25	1.51582e-23	48.3095
ENSG00000170421	KRT8	keratin 8	3856	protein_coding	chr12	1.41923	10.1238	35.4866	9.36313e-26	1.0345e-23	48.301
ENSG00000104419	NDRG1	N-myc downstream regulated 1	10397	protein_coding	chr8	-4.01736	3.93976	-35.5467	8.91685e-26	9.98936e-24	48.2543
ENSG00000198914	POU3F3	POU class 3 homeobox 3	5455	protein_coding	chr2	2.21714	1.98771	34.721	1.75614e-25	1.76243e-23	48.2477
ENSG00000178585	CTNNBIP1	catenin beta interacting protein 1	56998	protein_coding	chr1	2.24305	4.19014	34.61	1.92577e-25	1.90881e-23	48.2106
ENSG00000008710	PKD1	polycystin 1, transient receptor potential channel interacting	5310	protein_coding	chr16	2.01501	6.89983	34.8175	1.62104e-25	1.64052e-23	48.1592
ENSG00000075213	SEMA3A	semaphorin 3A	10371	protein_coding	chr7	2.01906	3.92967	34.5705	1.99021e-25	1.96459e-23	48.1555
ENSG00000149485	FADS1	fatty acid desaturase 1	3992	protein_coding	chr11	1.09916	8.13193	34.8372	1.59483e-25	1.6208e-23	48.1454
ENSG00000103202	NME4	NME/NM23 nucleoside diphosphate kinase 4	4833	protein_coding	chr16	2.08368	6.58298	34.6734	1.82692e-25	1.82586e-23	48.1313
ENSG00000116017	ARID3A	AT-rich interaction domain 3A	1820	protein_coding	chr19	1.7889	5.31206	34.611	1.92415e-25	1.90881e-23	48.1218
ENSG00000172346	CSDC2	cold shock domain containing C2	27254	protein_coding	chr22	2.24655	3.45226	34.4386	2.22199e-25	2.14935e-23	48.059
ENSG00000118407	FILIP1	filamin A interacting protein 1	27145	protein_coding	chr6	-1.70093	5.60186	-34.4713	2.16203e-25	2.09978e-23	48.0481
ENSG00000265972	TXNIP	thioredoxin interacting protein	10628	protein_coding	chr1	-2.83356	3.8591	-34.4731	2.15887e-25	2.09978e-23	47.998
ENSG00000167088	SNRPD1	small nuclear ribonucleoprotein D1 polypeptide	6632	protein_coding	chr18	-1.88399	6.33882	-34.3047	2.48577e-25	2.37588e-23	47.9411
ENSG00000204580	DDR1	discoidin domain receptor tyrosine kinase 1	780	protein_coding	chr6	1.52039	5.811	34.3881	2.31784e-25	2.2331e-23	47.9264
ENSG00000165092	ALDH1A1	aldehyde dehydrogenase 1 family member A1	216	protein_coding	chr9	2.37775	5.49772	34.2692	2.56111e-25	2.4191e-23	47.9232
ENSG00000065923	SLC9A7	solute carrier family 9 member A7	84679	protein_coding	chrX	-3.00482	4.72204	-34.477	2.15171e-25	2.09978e-23	47.8657
ENSG00000108384	RAD51C	RAD51 paralog C	5889	protein_coding	chr17	-1.75646	4.87057	-34.1903	2.73678e-25	2.5256e-23	47.8597
ENSG00000164638	SLC29A4	solute carrier family 29 member 4	222962	protein_coding	chr7	5.51117	2.72197	35.3356	1.05888e-25	1.14368e-23	47.8493
ENSG00000141012	GALNS	galactosamine (N-acetyl)-6-sulfatase	2588	protein_coding	chr16	1.93384	4.92909	34.1796	2.76162e-25	2.52914e-23	47.8309
ENSG00000188554	NBR1	NBR1 autophagy cargo receptor	4077	protein_coding	chr17	-1.13634	7.37583	-34.3409	2.41154e-25	2.31412e-23	47.8287
ENSG00000108691	CCL2	C-C motif chemokine ligand 2	6347	protein_coding	chr17	2.95488	5.71093	34.1468	2.83908e-25	2.59023e-23	47.8231
ENSG00000163297	ANTXR2	ANTXR cell adhesion molecule 2	118429	protein_coding	chr4	-1.95977	4.66871	-34.1364	2.86417e-25	2.60326e-23	47.8122
ENSG00000020181	ADGRA2	adhesion G protein-coupled receptor A2	25960	protein_coding	chr8	4.17908	1.95396	34.4721	2.16056e-25	2.09978e-23	47.8008
ENSG00000174669	SLC29A2	solute carrier family 29 member 2	3177	protein_coding	chr11	5.26486	3.25192	36.8607	3.12639e-26	3.98424e-24	47.7965
ENSG00000203867	RBM20	RNA binding motif protein 20	282996	protein_coding	chr10	1.43406	5.79088	34.2599	2.58116e-25	2.4285e-23	47.7884
ENSG00000167680	SEMA6B	semaphorin 6B	10501	protein_coding	chr19	2.87816	2.34598	34.2526	2.59711e-25	2.43401e-23	47.783
ENSG00000147872	PLIN2	perilipin 2	123	protein_coding	chr9	-1.35426	6.7313	-34.1952	2.72556e-25	2.5256e-23	47.7745
ENSG00000278053	DDX52	DExD-box helicase 52	11056	protein_coding	chr17	-1.39336	6.36072	-34.1808	2.75892e-25	2.52914e-23	47.7652
ENSG00000167552	TUBA1A	tubulin alpha 1a	7846	protein_coding	chr12	1.47324	6.12433	34.2118	2.68779e-25	2.50923e-23	47.764
ENSG00000175938	ORAI3	ORAI calcium release-activated calcium modulator 3	93129	protein_coding	chr16	1.91142	4.14916	34.0166	3.16934e-25	2.8378e-23	47.7117
ENSG00000265763	ZNF488	zinc finger protein 488	118738	protein_coding	chr10	2.6091	3.9753	33.9339	3.39936e-25	3.02576e-23	47.6302
ENSG00000169184	MN1	MN1 proto-oncogene, transcriptional regulator	4330	protein_coding	chr22	2.16022	2.89121	33.9185	3.44414e-25	3.03867e-23	47.6299
ENSG00000143382	ADAMTSL4	ADAMTS like 4	54507	protein_coding	chr1	2.95281	4.71191	33.9321	3.40439e-25	3.02576e-23	47.61
ENSG00000106665	CLIP2	CAP-Gly domain containing linker protein 2	7461	protein_coding	chr7	1.93314	5.13085	33.8657	3.60203e-25	3.16637e-23	47.5601
ENSG00000134369	NAV1	neuron navigator 1	89796	protein_coding	chr1	1.15401	8.40328	34.2937	2.50894e-25	2.38855e-23	47.5408
ENSG00000182963	GJC1	gap junction protein gamma 1	10052	protein_coding	chr17	-1.43586	6.08898	-34.0518	3.07616e-25	2.76465e-23	47.5337
ENSG00000132670	PTPRA	protein tyrosine phosphatase receptor type A	5786	protein_coding	chr20	1.2964	6.1454	33.926	3.42214e-25	3.03036e-23	47.5274
ENSG00000113013	HSPA9	heat shock protein family A (Hsp70) member 9	3313	protein_coding	chr5	-1.05456	9.27635	-34.1936	2.72926e-25	2.5256e-23	47.5255
ENSG00000075336	TIMM21	translocase of inner mitochondrial membrane 21	29090	protein_coding	chr18	-1.69716	5.23276	-33.7948	3.82603e-25	3.32685e-23	47.5249
ENSG00000021762	OSBPL5	oxysterol binding protein like 5	114879	protein_coding	chr11	3.52697	2.4514	34.1306	2.87816e-25	2.60614e-23	47.5229
ENSG00000176393	RNPEP	arginyl aminopeptidase	6051	protein_coding	chr1	1.32198	6.21992	33.8491	3.65313e-25	3.19961e-23	47.4891
ENSG00000127838	PNKD	PNKD metallo-beta-lactamase domain containing	25953	protein_coding	chr2	1.66891	5.20693	33.767	3.91772e-25	3.38216e-23	47.4826
ENSG00000112175	BMP5	bone morphogenetic protein 5	653	protein_coding	chr6	2.85756	2.38586	33.6637	4.27879e-25	3.62883e-23	47.3966
ENSG00000177732	SOX12	SRY-box transcription factor 12	6666	protein_coding	chr20	1.86476	6.46941	33.8153	3.75975e-25	3.28106e-23	47.3693
ENSG00000109736	MFSD10	major facilitator superfamily domain containing 10	10227	protein_coding	chr4	1.61229	6.4561	33.7323	4.03526e-25	3.45883e-23	47.3423
ENSG00000100997	ABHD12	abhydrolase domain containing 12, lysophospholipase	26090	protein_coding	chr20	1.40658	6.83435	33.7094	4.11505e-25	3.51472e-23	47.3253
ENSG00000108424	KPNB1	karyopherin subunit beta 1	3837	protein_coding	chr17	-0.970066	10.1081	-34.0846	2.99217e-25	2.69923e-23	47.2775
ENSG00000148926	ADM	adrenomedullin	133	protein_coding	chr11	1.7867	5.46956	33.5677	4.64522e-25	3.92578e-23	47.2695
ENSG00000131467	PSME3	proteasome activator subunit 3	10197	protein_coding	chr17	-1.27684	8.08479	-33.6944	4.16801e-25	3.54737e-23	47.1958
ENSG00000125753	VASP	vasodilator stimulated phosphoprotein	7408	protein_coding	chr19	1.374	7.56	33.7682	3.9136e-25	3.38216e-23	47.1797
ENSG00000101773	RBBP8	RB binding protein 8, endonuclease	5932	protein_coding	chr18	-1.5812	6.55723	-33.4506	5.13641e-25	4.28082e-23	47.1314
ENSG00000131067	GGT7	gamma-glutamyltransferase 7	2686	protein_coding	chr20	2.01712	4.92446	33.3334	5.6823e-25	4.68712e-23	47.1276
ENSG00000126705	AHDC1	AT-hook DNA binding motif containing 1	27245	protein_coding	chr1	2.11694	6.02861	33.5128	4.86941e-25	4.07238e-23	47.1237
ENSG00000140332	TLE3	TLE family member 3, transcriptional corepressor	7090	protein_coding	chr15	1.63815	4.70387	33.4235	5.25779e-25	4.35186e-23	47.1161
ENSG00000124920	MYRF	myelin regulatory factor	745	protein_coding	chr11	1.81124	4.13777	33.258	6.06492e-25	4.93513e-23	47.0505
ENSG00000113361	CDH6	cadherin 6	1004	protein_coding	chr5	5.89706	1.86624	34.2878	2.52135e-25	2.39092e-23	47.0219
ENSG00000138448	ITGAV	integrin subunit alpha V	3685	protein_coding	chr2	1.32957	7.9807	33.5209	4.83546e-25	4.05808e-23	47.0142
ENSG00000075415	SLC25A3	solute carrier family 25 member 3	5250	protein_coding	chr12	-1.15805	8.90753	-33.5484	4.72272e-25	3.97732e-23	46.9865
ENSG00000188483	IER5L	immediate early response 5 like	389792	protein_coding	chr9	2.46618	3.39988	33.1664	6.56505e-25	5.25335e-23	46.9684
ENSG00000168140	VASN	vasorin	114990	protein_coding	chr16	1.8032	5.25506	33.3001	5.84822e-25	4.79117e-23	46.9658
ENSG00000108588	CCDC47	coiled-coil domain containing 47	57003	protein_coding	chr17	-1.28085	7.10053	-33.2738	5.98223e-25	4.88434e-23	46.9262
ENSG00000106003	LFNG	LFNG O-fucosylpeptide 3-beta-N-acetylglucosaminyltransferase	3955	protein_coding	chr7	1.6753	6.40574	33.308	5.80822e-25	4.77464e-23	46.8924
ENSG00000179833	SERTAD2	SERTA domain containing 2	9792	protein_coding	chr2	-1.49929	6.88305	-33.2164	6.28711e-25	5.08159e-23	46.8761
ENSG00000131584	ACAP3	ArfGAP with coiled-coil, ankyrin repeat and PH domains 3	116983	protein_coding	chr1	1.833	5.79084	33.1675	6.5591e-25	5.25335e-23	46.8756
ENSG00000108587	GOSR1	golgi SNAP receptor complex member 1	9527	protein_coding	chr17	-1.24532	6.10843	-33.0988	6.96171e-25	5.55231e-23	46.8369
ENSG00000167702	KIFC2	kinesin family member C2	90990	protein_coding	chr8	2.41922	4.70462	32.9384	8.00516e-25	6.30105e-23	46.7882
ENSG00000092964	DPYSL2	dihydropyrimidinase like 2	1808	protein_coding	chr8	1.12477	7.57044	33.2399	6.1604e-25	4.99594e-23	46.7723
ENSG00000129680	MAP7D3	MAP7 domain containing 3	79649	protein_coding	chrX	-1.78166	5.25416	-32.9195	8.13889e-25	6.38545e-23	46.7675
ENSG00000153250	RBMS1	RNA binding motif single stranded interacting protein 1	5937	protein_coding	chr2	1.2797	6.19275	32.9816	7.70935e-25	6.1283e-23	46.7359
ENSG00000275895	U2AF1L5	U2 small nuclear RNA auxiliary factor 1 like 5	102724594	protein_coding	chr21	-1.98033	6.26093	-32.8723	8.48144e-25	6.56862e-23	46.6786
ENSG00000035403	VCL	vinculin	7414	protein_coding	chr10	0.830211	9.91469	33.434	5.21043e-25	4.32753e-23	46.664
ENSG00000141655	TNFRSF11A	TNF receptor superfamily member 11a	8792	protein_coding	chr18	-3.18773	3.86592	-33.1909	6.42725e-25	5.17748e-23	46.5946
ENSG00000100106	TRIOBP	TRIO and F-actin binding protein	11078	protein_coding	chr22	1.54735	6.37776	32.9443	7.96423e-25	6.28939e-23	46.5884
ENSG00000170445	HARS1	histidyl-tRNA synthetase 1	3035	protein_coding	chr5	-1.16588	6.80271	-32.8344	8.767e-25	6.76801e-23	46.5692
ENSG00000100504	PYGL	glycogen phosphorylase L	5836	protein_coding	chr14	1.18757	7.01313	32.9033	8.25435e-25	6.43412e-23	46.5325
ENSG00000136720	HS6ST1	heparan sulfate 6-O-sulfotransferase 1	9394	protein_coding	chr2	1.79137	4.74843	32.5721	1.10393e-24	8.46789e-23	46.451
ENSG00000166340	TPP1	tripeptidyl peptidase 1	1200	protein_coding	chr11	1.1641	7.30067	32.756	9.39095e-25	7.22653e-23	46.4394
ENSG00000184922	FMNL1	formin like 1	752	protein_coding	chr17	-3.16599	3.28456	-32.9151	8.17e-25	6.38905e-23	46.4104
ENSG00000142102	PGGHG	protein-glucosylgalactosylhydroxylysine glucosidase	80162	protein_coding	chr11	3.37566	4.34712	32.487	1.19015e-24	9.01447e-23	46.361
ENSG00000276399	FLJ36000	uncharacterized FLJ36000	284124	lncRNA	chr17	3.03782	2.15835	32.8759	8.45464e-25	6.56862e-23	46.3562
ENSG00000185989	RASA3	RAS p21 protein activator 3	22821	protein_coding	chr13	1.04888	5.73907	32.5591	1.11672e-24	8.53887e-23	46.3052
ENSG00000145242	EPHA5	EPH receptor A5	2044	protein_coding	chr4	1.4027	4.66105	32.4711	1.207e-24	9.11339e-23	46.277
ENSG00000221978	CCNL2	cyclin L2	81669	protein_coding	chr1	1.48393	6.36997	32.4634	1.21519e-24	9.14659e-23	46.2497
ENSG00000124225	PMEPA1	prostate transmembrane protein, androgen induced 1	56937	protein_coding	chr20	1.36687	3.48031	32.4227	1.25984e-24	9.40234e-23	46.242
ENSG00000156976	EIF4A2	eukaryotic translation initiation factor 4A2	1974	protein_coding	chr3	-1.36608	6.75604	-32.4405	1.24011e-24	9.30509e-23	46.2381
ENSG00000109501	WFS1	wolframin ER transmembrane glycoprotein	7466	protein_coding	chr4	1.29271	6.57403	32.3626	1.32879e-24	9.87812e-23	46.1041
ENSG00000117519	CNN3	calponin 3	1266	protein_coding	chr1	0.993701	7.60443	32.4218	1.26088e-24	9.40234e-23	46.0925
ENSG00000114315	HES1	hes family bHLH transcription factor 1	3280	protein_coding	chr3	2.85479	2.07354	32.1804	1.56263e-24	1.14749e-22	46.0614
ENSG00000240849	PEDS1	plasmanylethanolamine desaturase 1	387521	protein_coding	chr20	1.48459	6.18098	32.2769	1.43397e-24	1.06273e-22	46.036
ENSG00000012048	BRCA1	BRCA1 DNA repair associated	672	protein_coding	chr17	-1.42049	6.9366	-32.246	1.47384e-24	1.08893e-22	45.9945
ENSG00000180537	RNF182	ring finger protein 182	221687	protein_coding	chr6	-1.38454	5.4728	-32.1228	1.64507e-24	1.20435e-22	45.9875
ENSG00000183762	KREMEN1	kringle containing transmembrane protein 1	83999	protein_coding	chr22	1.78328	4.0572	32.0224	1.79973e-24	1.30175e-22	45.9789
ENSG00000104081	BMF	Bcl2 modifying factor	90427	protein_coding	chr15	2.25049	3.46762	31.9752	1.87763e-24	1.34597e-22	45.9331
ENSG00000231527	FAM27C	family with sequence similarity 27 member C	100132948	lncRNA	chr9	2.16108	2.80161	31.9667	1.89204e-24	1.35228e-22	45.9278
ENSG00000073969	NSF	N-ethylmaleimide sensitive factor, vesicle fusing ATPase	4905	protein_coding	chr17	-1.42531	6.4153	-32.0559	1.74653e-24	1.27476e-22	45.886
ENSG00000146278	PNRC1	proline rich nuclear receptor coactivator 1	10957	protein_coding	chr6	1.37275	4.96406	32.0373	1.77589e-24	1.29227e-22	45.8818
ENSG00000213722	DDAH2	dimethylarginine dimethylaminohydrolase 2	23564	protein_coding	chr6	1.62556	4.96996	31.9757	1.87672e-24	1.34597e-22	45.8778
ENSG00000189184	PCDH18	protocadherin 18	54510	protein_coding	chr4	5.45075	0.727984	32.9668	7.8097e-25	6.18764e-23	45.8622
ENSG00000196526	AFAP1	actin filament associated protein 1	60312	protein_coding	chr4	1.05144	7.23951	32.2116	1.51975e-24	1.11941e-22	45.8479
ENSG00000005156	LIG3	DNA ligase 3	3980	protein_coding	chr17	-1.4042	6.05163	-32.0263	1.79349e-24	1.30114e-22	45.8394
ENSG00000104368	PLAT	plasminogen activator, tissue type	5327	protein_coding	chr8	1.43022	4.80063	31.9342	1.94799e-24	1.37593e-22	45.8283
ENSG00000170921	TANC2	tetratricopeptide repeat, ankyrin repeat and coiled-coil containing 2	26115	protein_coding	chr17	-1.76369	5.17115	-31.9782	1.8726e-24	1.34597e-22	45.8143
ENSG00000169991	IFFO2	intermediate filament family orphan 2	126917	protein_coding	chr1	1.32992	5.7082	31.9521	1.91698e-24	1.36604e-22	45.8072
ENSG00000011260	UTP18	UTP18 small subunit processome component	51096	protein_coding	chr17	-1.40912	6.03159	-31.8909	2.0254e-24	1.42643e-22	45.8058
ENSG00000126603	GLIS2	GLIS family zinc finger 2	84662	protein_coding	chr16	1.7278	4.67338	31.8592	2.08413e-24	1.46351e-22	45.7823
ENSG00000108578	BLMH	bleomycin hydrolase	642	protein_coding	chr17	-1.29299	6.2292	-31.7699	2.25878e-24	1.5724e-22	45.6465
ENSG00000138061	CYP1B1	cytochrome P450 family 1 subfamily B member 1	1545	protein_coding	chr2	-1.2421	7.0599	-31.9487	1.92278e-24	1.36614e-22	45.5765
ENSG00000166265	CYYR1	cysteine and tyrosine rich 1	116159	protein_coding	chr21	2.72945	-0.278476	31.8314	2.13688e-24	1.49619e-22	45.5679
ENSG00000115966	ATF2	activating transcription factor 2	1386	protein_coding	chr2	1.55109	5.56864	31.615	2.59885e-24	1.79873e-22	45.5667
ENSG00000131069	ACSS2	acyl-CoA synthetase short chain family member 2	55902	protein_coding	chr20	1.42526	4.93677	31.48	2.93825e-24	1.99917e-22	45.4837
ENSG00000136156	ITM2B	integral membrane protein 2B	9445	protein_coding	chr13	1.36792	7.34959	31.7844	2.22938e-24	1.55643e-22	45.4807
ENSG00000136830	NIBAN2	niban apoptosis regulator 2	64855	protein_coding	chr9	1.25469	8.60095	31.9453	1.92878e-24	1.36637e-22	45.4415
ENSG00000138675	FGF5	fibroblast growth factor 5	2250	protein_coding	chr4	-1.42137	6.33244	-31.495	2.89835e-24	1.98323e-22	45.3631
ENSG00000168259	DNAJC7	DnaJ heat shock protein family (Hsp40) member C7	7266	protein_coding	chr17	-1.32767	6.58289	-31.4855	2.92344e-24	1.99473e-22	45.3587
ENSG00000164251	F2RL1	F2R like trypsin receptor 1	2150	protein_coding	chr5	-1.22285	6.80137	-31.5685	2.71085e-24	1.86553e-22	45.3534
ENSG00000159131	GART	phosphoribosylglycinamide formyltransferase, phosphoribosylglycinamide synthetase, phosphoribosylaminoimidazole synthetase	2618	protein_coding	chr21	-1.05846	7.55512	-31.5739	2.69751e-24	1.86167e-22	45.3338
ENSG00000080845	DLGAP4	DLG associated protein 4	22839	protein_coding	chr20	1.01516	7.4637	31.6445	2.53021e-24	1.75627e-22	45.3153
ENSG00000132640	BTBD3	BTB domain containing 3	22903	protein_coding	chr20	1.56849	5.51064	31.3448	3.32419e-24	2.22407e-22	45.309
ENSG00000153395	LPCAT1	lysophosphatidylcholine acyltransferase 1	79888	protein_coding	chr5	1.25352	6.58552	31.4207	3.10145e-24	2.09836e-22	45.2754
ENSG00000197122	SRC	SRC proto-oncogene, non-receptor tyrosine kinase	6714	protein_coding	chr20	1.73624	5.21208	31.251	3.6224e-24	2.39038e-22	45.274
ENSG00000141905	NFIC	nuclear factor I C	4782	protein_coding	chr19	-1.99917	6.97409	-31.3695	3.24992e-24	2.18043e-22	45.2545
ENSG00000178031	ADAMTSL1	ADAMTS like 1	92949	protein_coding	chr9	-5.19968	4.26108	-32.4946	1.18221e-24	9.01101e-23	45.2234
ENSG00000136875	PRPF4	pre-mRNA processing factor 4	9128	protein_coding	chr9	-1.28912	5.88587	-31.2681	3.566e-24	2.35963e-22	45.2157
ENSG00000239900	ADSL	adenylosuccinate lyase	158	protein_coding	chr22	-0.991624	7.12933	-31.3795	3.22034e-24	2.16662e-22	45.1995
ENSG00000108671	PSMD11	proteasome 26S subunit, non-ATPase 11	5717	protein_coding	chr17	-0.902152	8.25895	-31.5521	2.75168e-24	1.88823e-22	45.1979
ENSG00000114850	SSR3	signal sequence receptor subunit 3	6747	protein_coding	chr3	-1.49363	8.65702	-31.4636	2.98243e-24	2.02352e-22	45.155
ENSG00000137166	FOXP4	forkhead box P4	116113	protein_coding	chr6	1.63474	6.17701	31.3372	3.34724e-24	2.23328e-22	45.1331
ENSG00000014216	CAPN1	calpain 1	823	protein_coding	chr11	1.31665	6.97038	31.3162	3.41225e-24	2.27037e-22	45.1248
ENSG00000125520	SLC2A4RG	SLC2A4 regulator	56731	protein_coding	chr20	1.75353	6.44007	31.2712	3.55596e-24	2.35947e-22	45.1157
ENSG00000189067	LITAF	lipopolysaccharide induced TNF factor	9516	protein_coding	chr16	4.67289	5.14258	32.4878	1.18926e-24	9.01447e-23	45.1016
ENSG00000154734	ADAMTS1	ADAM metallopeptidase with thrombospondin type 1 motif 1	9510	protein_coding	chr21	-1.75511	5.25727	-31.0701	4.278e-24	2.75672e-22	45.0745
ENSG00000124006	OBSL1	obscurin like cytoskeletal adaptor 1	23363	protein_coding	chr2	1.80173	5.86585	31.0695	4.28055e-24	2.75672e-22	45.0745
ENSG00000103260	METRN	meteorin, glial cell differentiation regulator	79006	protein_coding	chr16	2.5792	5.85814	31.1473	3.98448e-24	2.5868e-22	45.0492
ENSG00000241852	C8orf58	chromosome 8 open reading frame 58	541565	protein_coding	chr8	1.71406	2.89371	30.9968	4.57747e-24	2.92448e-22	45.0475
ENSG00000113580	NR3C1	nuclear receptor subfamily 3 group C member 1	2908	protein_coding	chr5	-1.32065	7.11453	-31.1902	3.83016e-24	2.51371e-22	45.03
ENSG00000156535	CD109	CD109 molecule	135228	protein_coding	chr6	-1.4241	7.05836	-31.1812	3.86202e-24	2.52773e-22	45.0028
ENSG00000204767	INSYN2B	inhibitory synaptic factor family member 2B	100131897	protein_coding	chr5	-2.51609	5.13984	-30.8947	5.03132e-24	3.17665e-22	44.9324
ENSG00000136504	KAT7	lysine acetyltransferase 7	11143	protein_coding	chr17	-1.0455	6.88857	-31.1033	4.14897e-24	2.68635e-22	44.9208
ENSG00000171603	CLSTN1	calsyntenin 1	22883	protein_coding	chr1	1.06479	7.89783	31.2354	3.67463e-24	2.41822e-22	44.9015
ENSG00000198075	SULT1C4	sulfotransferase family 1C member 4	27233	protein_coding	chr2	1.37385	4.07743	30.8965	5.02299e-24	3.17665e-22	44.8649
ENSG00000077549	CAPZB	capping actin protein of muscle Z-line subunit beta	832	protein_coding	chr1	1.28683	7.89995	31.1494	3.97654e-24	2.5868e-22	44.8559
ENSG00000147604	RPL7	ribosomal protein L7	6129	protein_coding	chr8	-1.29053	8.94255	-31.175	3.88411e-24	2.53531e-22	44.8476
ENSG00000173327	MAP3K11	mitogen-activated protein kinase kinase kinase 11	4296	protein_coding	chr11	1.46358	6.66231	31.017	4.49311e-24	2.8859e-22	44.8326
ENSG00000136717	BIN1	bridging integrator 1	274	protein_coding	chr2	1.89451	4.87961	30.7354	5.83432e-24	3.62179e-22	44.8009
ENSG00000141429	GALNT1	polypeptide N-acetylgalactosaminyltransferase 1	2589	protein_coding	chr18	-1.4103	7.06682	-30.918	4.92407e-24	3.12932e-22	44.7685
ENSG00000138092	CENPO	centromere protein O	79172	protein_coding	chr2	-1.09185	7.02619	-30.8933	5.03812e-24	3.17665e-22	44.7401
ENSG00000100558	PLEK2	pleckstrin 2	26499	protein_coding	chr14	-1.70111	3.22196	-30.6876	6.10045e-24	3.77726e-22	44.7379
ENSG00000130935	NOL11	nucleolar protein 11	25926	protein_coding	chr17	-1.34833	6.49569	-30.7994	5.49675e-24	3.43883e-22	44.7327
ENSG00000160285	LSS	lanosterol synthase	4047	protein_coding	chr21	1.11224	7.23757	30.9697	4.69375e-24	2.99084e-22	44.7311
ENSG00000124813	RUNX2	RUNX family transcription factor 2	860	protein_coding	chr6	-2.85625	3.19036	-30.7586	5.70976e-24	3.55362e-22	44.7087
ENSG00000117500	TMED5	transmembrane p24 trafficking protein 5	50999	protein_coding	chr1	1.26487	6.61035	30.7789	5.60265e-24	3.49599e-22	44.6875
ENSG00000163468	CCT3	chaperonin containing TCP1 subunit 3	7203	protein_coding	chr1	-0.949616	9.01779	-31.0102	4.52116e-24	2.89619e-22	44.6376
ENSG00000198805	PNP	purine nucleoside phosphorylase	4860	protein_coding	chr14	-1.46322	6.32863	-30.639	6.38329e-24	3.94226e-22	44.5923
ENSG00000143158	MPC2	mitochondrial pyruvate carrier 2	25874	protein_coding	chr1	1.31068	5.85757	30.5954	6.64897e-24	4.07499e-22	44.5921
ENSG00000075275	CELSR1	cadherin EGF LAG seven-pass G-type receptor 1	9620	protein_coding	chr22	1.33182	6.60601	30.8576	5.20778e-24	3.27505e-22	44.5663
ENSG00000134759	ELP2	elongator acetyltransferase complex subunit 2	55250	protein_coding	chr18	-1.19768	6.47937	-30.6219	6.48629e-24	3.98887e-22	44.5536
ENSG00000197586	ENTPD6	ectonucleoside triphosphate diphosphohydrolase 6	955	protein_coding	chr20	1.12806	6.43968	30.621	6.49189e-24	3.98887e-22	44.5247
ENSG00000242759				lncRNA	chr3	2.3027	1.53524	30.4254	7.79847e-24	4.74328e-22	44.4157
ENSG00000133216	EPHB2	EPH receptor B2	2048	protein_coding	chr1	-1.50125	6.86538	-30.4066	7.93772e-24	4.81581e-22	44.3804
ENSG00000142186	SCYL1	SCY1 like pseudokinase 1	57410	protein_coding	chr11	1.25635	6.61828	30.4719	7.46544e-24	4.55222e-22	44.3489
ENSG00000128274	A4GALT	alpha 1,4-galactosyltransferase (P blood group)	53947	protein_coding	chr22	2.02877	3.14942	30.2286	9.38989e-24	5.61203e-22	44.33
ENSG00000141367	CLTC	clathrin heavy chain	1213	protein_coding	chr17	-0.977226	9.875	-30.845	5.26877e-24	3.30478e-22	44.3185
ENSG00000116852	KIF21B	kinesin family member 21B	23046	protein_coding	chr1	3.34282	2.64666	30.5403	7.00137e-24	4.28008e-22	44.316
ENSG00000106683	LIMK1	LIM domain kinase 1	3984	protein_coding	chr7	1.26868	6.12088	30.3397	8.45416e-24	5.10343e-22	44.3072
ENSG00000164654	MIOS	meiosis regulator for oocyte development	54468	protein_coding	chr7	-1.47921	5.93612	-30.284	8.91099e-24	5.33905e-22	44.3024
ENSG00000162337	LRP5	LDL receptor related protein 5	4041	protein_coding	chr11	1.68172	5.37759	30.1715	9.91232e-24	5.86605e-22	44.2411
ENSG00000078018	MAP2	microtubule associated protein 2	4133	protein_coding	chr2	7.33856	2.38195	33.754	3.96141e-25	3.40767e-23	44.2345
ENSG00000103152	MPG	N-methylpurine DNA glycosylase	4350	protein_coding	chr16	1.91675	4.8582	30.15	1.01162e-23	5.95741e-22	44.2065
ENSG00000197712	FAM114A1	family with sequence similarity 114 member A1	92689	protein_coding	chr4	1.14562	6.34302	30.3057	8.72969e-24	5.25658e-22	44.1832
ENSG00000130193	THEM6	thioesterase superfamily member 6	51337	protein_coding	chr8	1.6228	4.83725	30.1198	1.04099e-23	6.10054e-22	44.175
ENSG00000137834	SMAD6	SMAD family member 6	4091	protein_coding	chr15	1.63046	3.51046	30.096	1.06485e-23	6.22521e-22	44.1712
ENSG00000108179	PPIF	peptidylprolyl isomerase F	10105	protein_coding	chr10	-1.67128	7.35401	-30.1838	9.79685e-24	5.81199e-22	44.1497
ENSG00000022267	FHL1	four and a half LIM domains 1	2273	protein_coding	chrX	-2.00391	3.83504	-30.008	1.15785e-23	6.70382e-22	44.0846
ENSG00000104973	MED25	mediator complex subunit 25	81857	protein_coding	chr19	1.12817	6.30137	30.2157	9.50534e-24	5.66573e-22	44.0668
ENSG00000248905	FMN1	formin 1	342184	protein_coding	chr15	-1.85884	5.27748	-29.9886	1.1795e-23	6.76414e-22	44.0498
ENSG00000134871	COL4A2	collagen type IV alpha 2 chain	1284	protein_coding	chr13	1.59674	5.23569	29.9963	1.17089e-23	6.7469e-22	44.0186
ENSG00000120438	TCP1	t-complex 1	6950	protein_coding	chr6	-0.97749	8.35211	-30.3004	8.77421e-24	5.27022e-22	44.0104
ENSG00000158941	CCAR2	cell cycle and apoptosis regulator 2	57805	protein_coding	chr8	1.21933	7.06133	30.1681	9.94371e-24	5.8702e-22	44.01
ENSG00000147874	HAUS6	HAUS augmin like complex subunit 6	54801	protein_coding	chr9	-1.41257	5.95217	-29.9903	1.1775e-23	6.76414e-22	43.9922
ENSG00000116525	TRIM62	tripartite motif containing 62	55223	protein_coding	chr1	2.16723	3.19966	29.886	1.30095e-23	7.32306e-22	43.9884
ENSG00000105855	ITGB8	integrin subunit beta 8	3696	protein_coding	chr7	2.17515	3.06952	29.886	1.30088e-23	7.32306e-22	43.988
ENSG00000125826	RBCK1	RANBP2-type and C3HC4-type zinc finger containing 1	10616	protein_coding	chr20	1.48704	6.74207	30.0338	1.12973e-23	6.57224e-22	43.9267
ENSG00000102882	MAPK3	mitogen-activated protein kinase 3	5595	protein_coding	chr16	1.38374	5.75203	29.9291	1.24834e-23	7.09137e-22	43.9024
ENSG00000125733	TRIP10	thyroid hormone receptor interactor 10	9322	protein_coding	chr19	1.25465	6.82532	30.0313	1.13239e-23	6.57224e-22	43.895
ENSG00000132510	KDM6B	lysine demethylase 6B	23135	protein_coding	chr17	1.71064	4.62833	29.9055	1.27686e-23	7.23631e-22	43.8882
ENSG00000131504	DIAPH1	diaphanous related formin 1	1729	protein_coding	chr5	-0.881105	8.21325	-30.1325	1.02859e-23	6.0426e-22	43.8809
ENSG00000142327	RNPEPL1	arginyl aminopeptidase like 1	57140	protein_coding	chr2	1.38596	6.1474	29.9417	1.2335e-23	7.02366e-22	43.8509
ENSG00000142166	IFNAR1	interferon alpha and beta receptor subunit 1	3454	protein_coding	chr21	-1.35016	6.06003	-29.8598	1.33389e-23	7.47166e-22	43.8485
ENSG00000157933	SKI	SKI proto-oncogene	6497	protein_coding	chr1	1.28261	6.81072	30.0462	1.11653e-23	6.51157e-22	43.8323
ENSG00000111057	KRT18	keratin 18	3875	protein_coding	chr12	1.13656	9.59221	30.3466	8.39933e-24	5.08307e-22	43.7628
ENSG00000159363	ATP13A2	ATPase cation transporting 13A2	23400	protein_coding	chr1	1.20011	6.73901	29.8857	1.30128e-23	7.32306e-22	43.7551
ENSG00000118564	FBXL5	F-box and leucine rich repeat protein 5	26234	protein_coding	chr4	-1.06199	6.50591	-29.8624	1.33056e-23	7.47037e-22	43.7416
ENSG00000100664	EIF5	eukaryotic translation initiation factor 5	1983	protein_coding	chr14	-0.925937	7.94073	-29.963	1.20862e-23	6.91471e-22	43.7368
ENSG00000075420	FNDC3B	fibronectin type III domain containing 3B	64778	protein_coding	chr3	1.05087	7.20903	29.9491	1.22475e-23	6.99039e-22	43.7352
ENSG00000130529	TRPM4	transient receptor potential cation channel subfamily M member 4	54795	protein_coding	chr19	1.71437	3.88748	29.6198	1.67997e-23	9.17546e-22	43.7352
ENSG00000133812	SBF2	SET binding factor 2	81846	protein_coding	chr11	1.08984	6.12326	29.7827	1.43627e-23	8.00788e-22	43.7257
ENSG00000251129				lncRNA	chr4	2.09039	3.75401	29.5759	1.75267e-23	9.46522e-22	43.7074
ENSG00000127418	FGFRL1	fibroblast growth factor receptor like 1	53834	protein_coding	chr4	1.33704	5.60803	29.7211	1.52383e-23	8.47644e-22	43.6975
ENSG00000050438	SLC4A8	solute carrier family 4 member 8	9498	protein_coding	chr12	-3.61612	2.92162	-30.2133	9.52677e-24	5.66573e-22	43.695
ENSG00000128242	GAL3ST1	galactose-3-O-sulfotransferase 1	9514	protein_coding	chr22	2.11892	2.49756	29.5411	1.81255e-23	9.70158e-22	43.6683
ENSG00000023608	SNAPC1	small nuclear RNA activating complex polypeptide 1	6617	protein_coding	chr14	-2.46766	5.36159	-29.5227	1.84518e-23	9.83252e-22	43.6569
ENSG00000116106	EPHA4	EPH receptor A4	2043	protein_coding	chr2	1.78275	3.0111	29.5421	1.81084e-23	9.70158e-22	43.6522
ENSG00000088854	DNAAF9	dynein axonemal assembly factor 9	25943	protein_coding	chr20	1.34026	4.81702	29.5532	1.79147e-23	9.6531e-22	43.6511
ENSG00000177051	FBXO46	F-box protein 46	23403	protein_coding	chr19	1.40756	4.91643	29.64	1.6475e-23	9.01857e-22	43.6407
ENSG00000004700	RECQL	RecQ like helicase	5965	protein_coding	chr12	-1.4435	6.40198	-29.6605	1.61531e-23	8.88271e-22	43.6376
ENSG00000173511	VEGFB	vascular endothelial growth factor B	7423	protein_coding	chr11	1.72099	5.67251	29.6047	1.70466e-23	9.28925e-22	43.6075
ENSG00000102384	CENPI	centromere protein I	2491	protein_coding	chrX	-1.28023	5.75602	-29.585	1.73739e-23	9.40378e-22	43.5949
ENSG00000135723	FHOD1	formin homology 2 domain containing 1	29109	protein_coding	chr16	1.28676	6.66163	29.7132	1.53543e-23	8.52126e-22	43.5524
ENSG00000168906	MAT2A	methionine adenosyltransferase 2A	4144	protein_coding	chr2	-1.02365	8.43325	-29.7902	1.42591e-23	7.96853e-22	43.5506
ENSG00000197142	ACSL5	acyl-CoA synthetase long chain family member 5	51703	protein_coding	chr10	-2.99056	4.39833	-29.7044	1.54848e-23	8.55428e-22	43.5354
ENSG00000100505	TRIM9	tripartite motif containing 9	114088	protein_coding	chr14	1.486	3.91568	29.4453	1.98886e-23	1.05276e-21	43.4939
ENSG00000113739	STC2	stanniocalcin 2	8614	protein_coding	chr5	-1.32381	7.93984	-29.7063	1.5456e-23	8.55428e-22	43.4927
ENSG00000153292	ADGRF1	adhesion G protein-coupled receptor F1	266977	protein_coding	chr6	3.8873	2.41112	29.3759	2.12755e-23	1.11887e-21	43.4785
ENSG00000083444	PLOD1	procollagen-lysine,2-oxoglutarate 5-dioxygenase 1	5351	protein_coding	chr1	1.04426	6.96877	29.6001	1.71221e-23	9.30931e-22	43.4718
ENSG00000164176	EDIL3	EGF like repeats and discoidin domains 3	10085	protein_coding	chr5	0.992275	6.54253	29.5471	1.80206e-23	9.68849e-22	43.3815
ENSG00000152683	SLC30A6	solute carrier family 30 member 6	55676	protein_coding	chr2	-1.4608	5.95348	-29.3495	2.1829e-23	1.14548e-21	43.3695
ENSG00000125686	MED1	mediator complex subunit 1	5469	protein_coding	chr17	-1.0661	7.62072	-29.5382	1.81778e-23	9.70799e-22	43.3416
ENSG00000103187	COTL1	coactosin like F-actin binding protein 1	23406	protein_coding	chr16	1.20055	7.90998	29.6521	1.62842e-23	8.93445e-22	43.338
ENSG00000183337	BCOR	BCL6 corepressor	54880	protein_coding	chrX	1.1397	6.1484	29.4508	1.97826e-23	1.05184e-21	43.3375
ENSG00000149577	SIDT2	SID1 transmembrane family member 2	51092	protein_coding	chr11	1.12912	4.69779	29.2955	2.30059e-23	1.19939e-21	43.2889
ENSG00000176973	FAM89B	family with sequence similarity 89 member B	23625	protein_coding	chr11	2.58349	4.86908	29.1892	2.5523e-23	1.32488e-21	43.2455
ENSG00000132635	PCED1A	PC-esterase domain containing 1A	64773	protein_coding	chr20	1.49989	4.9011	29.1592	2.62826e-23	1.35846e-21	43.2354
ENSG00000147408	CSGALNACT1	chondroitin sulfate N-acetylgalactosaminyltransferase 1	55790	protein_coding	chr8	-2.03631	2.13827	-29.1076	2.76457e-23	1.41977e-21	43.234
ENSG00000168234	TTC39C	tetratricopeptide repeat domain 39C	125488	protein_coding	chr18	-2.40035	4.17938	-29.1696	2.60175e-23	1.34765e-21	43.2284
ENSG00000112658	SRF	serum response factor	6722	protein_coding	chr6	1.07911	6.67254	29.4431	1.99309e-23	1.05276e-21	43.2244
ENSG00000125817	CENPB	centromere protein B	1059	protein_coding	chr20	1.53232	7.39468	29.3988	2.08065e-23	1.0966e-21	43.1659
ENSG00000257267	ZNF271P	zinc finger protein 271, pseudogene	10778	transcribed_unitary_pseudogene	chr18	-1.54404	5.37755	-29.0781	2.84578e-23	1.45527e-21	43.1649
ENSG00000085760	MTIF2	mitochondrial translational initiation factor 2	4528	protein_coding	chr2	-1.48649	5.54573	-29.0611	2.89374e-23	1.47667e-21	43.1462
ENSG00000154229	PRKCA	protein kinase C alpha	5578	protein_coding	chr17	-1.16552	7.43312	-29.3068	2.2756e-23	1.18894e-21	43.1297
ENSG00000130202	NECTIN2	nectin cell adhesion molecule 2	5819	protein_coding	chr19	1.37384	6.37171	29.2367	2.43663e-23	1.26757e-21	43.1089
ENSG00000162545	CAMK2N1	calcium/calmodulin dependent protein kinase II inhibitor 1	55450	protein_coding	chr1	2.21053	2.31069	28.9413	3.25574e-23	1.63711e-21	43.0875
ENSG00000158792	SPATA2L	spermatogenesis associated 2 like	124044	protein_coding	chr16	1.9022	3.83279	28.9518	3.22219e-23	1.62363e-21	43.0812
ENSG00000111684	LPCAT3	lysophosphatidylcholine acyltransferase 3	10162	protein_coding	chr12	1.30693	5.82933	29.0586	2.90081e-23	1.47715e-21	43.0476
ENSG00000211460	TSN	translin	7247	protein_coding	chr2	-1.16238	6.6824	-29.0014	3.06858e-23	1.556e-21	42.9957
ENSG00000160094	ZNF362	zinc finger protein 362	149076	protein_coding	chr1	2.12414	3.64574	28.8069	3.71801e-23	1.85025e-21	42.9574
ENSG00000145555	MYO10	myosin X	4651	protein_coding	chr5	-1.27707	5.44249	-29.1237	2.72145e-23	1.40062e-21	42.955
ENSG00000137547	MRPL15	mitochondrial ribosomal protein L15	29088	protein_coding	chr8	-1.79829	5.92025	-28.8022	3.73532e-23	1.85503e-21	42.9263
ENSG00000110628	SLC22A18	solute carrier family 22 member 18	5002	protein_coding	chr11	2.97209	3.10136	28.9872	3.11176e-23	1.57458e-21	42.9204
ENSG00000177000	MTHFR	methylenetetrahydrofolate reductase	4524	protein_coding	chr1	1.30531	5.0024	28.8585	3.53286e-23	1.76907e-21	42.9062
ENSG00000170011	MYRIP	myosin VIIA and Rab interacting protein	25924	protein_coding	chr3	-5.04547	1.47164	-29.9993	1.16746e-23	6.74326e-22	42.9025
ENSG00000108592	FTSJ3	FtsJ RNA 2'-O-methyltransferase 3	117246	protein_coding	chr17	-0.947024	7.11966	-28.9778	3.1408e-23	1.58594e-21	42.8639
ENSG00000100591	AHSA1	activator of HSP90 ATPase activity 1	10598	protein_coding	chr14	-1.30355	6.3235	-28.835	3.61601e-23	1.80321e-21	42.8561
ENSG00000105514	RAB3D	RAB3D, member RAS oncogene family	9545	protein_coding	chr19	2.18691	3.99792	28.708	4.10094e-23	2.00763e-21	42.8504
ENSG00000196839	ADA	adenosine deaminase	100	protein_coding	chr20	1.63952	5.80333	28.7808	3.8154e-23	1.8909e-21	42.7919
ENSG00000064666	CNN2	calponin 2	1265	protein_coding	chr19	1.03617	8.03237	29.1394	2.67968e-23	1.38207e-21	42.7908
ENSG00000147119	CHST7	carbohydrate sulfotransferase 7	56548	protein_coding	chrX	1.84432	4.80596	28.7288	4.0171e-23	1.97461e-21	42.7873
ENSG00000144867	SRPRB	SRP receptor subunit beta	58477	protein_coding	chr3	-1.66176	5.45814	-28.6717	4.25188e-23	2.0773e-21	42.7748
ENSG00000088899	LZTS3	leucine zipper tumor suppressor family member 3	9762	protein_coding	chr20	2.95681	3.3241	28.7334	3.99887e-23	1.96967e-21	42.7734
ENSG00000140632	GLYR1	glyoxylate reductase 1 homolog	84656	protein_coding	chr16	0.984539	6.71173	28.8708	3.4903e-23	1.7514e-21	42.767
ENSG00000125868	DSTN	destrin, actin depolymerizing factor	11034	protein_coding	chr20	1.34791	8.46381	29.0479	2.9315e-23	1.48962e-21	42.739
ENSG00000130066	SAT1	spermidine/spermine N1-acetyltransferase 1	6303	protein_coding	chrX	-1.91584	4.9083	-28.6282	4.43989e-23	2.16039e-21	42.7021
ENSG00000141753	IGFBP4	insulin like growth factor binding protein 4	3487	protein_coding	chr17	-1.90943	6.64908	-28.8517	3.55679e-23	1.77736e-21	42.7014
ENSG00000264364	DYNLL2	dynein light chain LC8-type 2	140735	protein_coding	chr17	-1.38911	6.37687	-28.6598	4.30255e-23	2.0978e-21	42.6762
ENSG00000154736	ADAMTS5	ADAM metallopeptidase with thrombospondin type 1 motif 5	11096	protein_coding	chr21	-3.71872	-0.245575	-29.6609	1.61469e-23	8.88271e-22	42.661
ENSG00000182050	MGAT4C	MGAT4 family member C	25834	protein_coding	chr12	6.09392	2.19682	29.5891	1.73041e-23	9.38709e-22	42.6319
ENSG00000130813	SHFL	shiftless antiviral inhibitor of ribosomal frameshifting	55337	protein_coding	chr19	2.04637	3.97763	28.4567	5.26914e-23	2.51899e-21	42.606
ENSG00000142875	PRKACB	protein kinase cAMP-activated catalytic subunit beta	5567	protein_coding	chr1	1.63338	5.21119	28.4912	5.09052e-23	2.44244e-21	42.5989
ENSG00000184014	DENND5A	DENN domain containing 5A	23258	protein_coding	chr11	1.10126	7.2779	28.7134	4.07898e-23	2.00094e-21	42.5883
ENSG00000142733	MAP3K6	mitogen-activated protein kinase kinase kinase 6	9064	protein_coding	chr1	1.81117	4.16667	28.4273	5.42665e-23	2.57803e-21	42.5768
ENSG00000167447	SMG8	SMG8 nonsense mediated mRNA decay factor	55181	protein_coding	chr17	-1.39277	5.34107	-28.4934	5.07929e-23	2.44191e-21	42.5654
ENSG00000080823	MOK	MOK protein kinase	5891	protein_coding	chr14	-1.81974	4.98346	-28.4037	5.55688e-23	2.61924e-21	42.5313
ENSG00000173801	JUP	junction plakoglobin	3728	protein_coding	chr17	2.06511	3.94419	28.4065	5.54098e-23	2.61686e-21	42.4997
ENSG00000073584	SMARCE1	SWI/SNF related, matrix associated, actin dependent regulator of chromatin, subfamily e, member 1	6605	protein_coding	chr17	-1.2321	6.69036	-28.5699	4.70551e-23	2.28042e-21	42.4988
ENSG00000149541	B3GAT3	beta-1,3-glucuronyltransferase 3	26229	protein_coding	chr11	1.54741	5.03	28.4564	5.27099e-23	2.51899e-21	42.495
ENSG00000145391	SETD7	SET domain containing 7, histone lysine methyltransferase	80854	protein_coding	chr4	-1.28395	6.90654	-28.5087	5.00221e-23	2.40966e-21	42.4739
ENSG00000117114	ADGRL2	adhesion G protein-coupled receptor L2	23266	protein_coding	chr1	0.860815	7.99907	28.7666	3.86932e-23	1.91369e-21	42.4691
ENSG00000167797	CDK2AP2	cyclin dependent kinase 2 associated protein 2	10263	protein_coding	chr11	1.52644	5.19802	28.4206	5.46343e-23	2.5904e-21	42.4509
ENSG00000172725	CORO1B	coronin 1B	57175	protein_coding	chr11	1.33468	6.82307	28.5966	4.58204e-23	2.22506e-21	42.4417
ENSG00000149269	PAK1	p21 (RAC1) activated kinase 1	5058	protein_coding	chr11	-1.87423	3.93799	-28.291	6.22339e-23	2.91627e-21	42.4405
ENSG00000196924	FLNA	filamin A	2316	protein_coding	chrX	1.07634	12.3029	29.3132	2.26132e-23	1.18405e-21	42.4197
ENSG00000136630	HLX	H2.0 like homeobox	3142	protein_coding	chr1	2.08851	3.25108	28.2724	6.34115e-23	2.95994e-21	42.4096
ENSG00000152223	EPG5	ectopic P-granules autophagy protein 5 homolog	57724	protein_coding	chr18	-1.68949	7.07102	-28.4462	5.32515e-23	2.53983e-21	42.388
ENSG00000130589	HELZ2	helicase with zinc finger 2	85441	protein_coding	chr20	1.47718	5.65042	28.3746	5.72139e-23	2.69151e-21	42.3322
ENSG00000233922	LINC01694	long intergenic non-protein coding RNA 1694	105372840	lncRNA	chr21	-2.05954	3.47276	-28.1949	6.85628e-23	3.17577e-21	42.3318
ENSG00000076382	SPAG5	sperm associated antigen 5	10615	protein_coding	chr17	-1.00211	7.76559	-28.5516	4.79243e-23	2.31323e-21	42.3315
ENSG00000231290	APCDD1L-DT	APCDD1L divergent transcript	149773	lncRNA	chr20	-1.27198	3.53827	-28.1756	6.99129e-23	3.2321e-21	42.2604
ENSG00000221968	FADS3	fatty acid desaturase 3	3995	protein_coding	chr11	1.41879	5.5862	28.1674	7.05003e-23	3.25301e-21	42.2356
ENSG00000205336	ADGRG1	adhesion G protein-coupled receptor G1	9289	protein_coding	chr16	1.53111	7.11246	28.1425	7.22925e-23	3.32932e-21	42.2051
ENSG00000132341	RAN	RAN, member RAS oncogene family	5901	protein_coding	chr12	-1.01155	9.29175	-28.5568	4.76748e-23	2.30581e-21	42.1977
ENSG00000154174	TOMM70	translocase of outer mitochondrial membrane 70	9868	protein_coding	chr3	-1.24706	6.6225	-28.2309	6.6117e-23	3.08026e-21	42.1894
ENSG00000244687	UBE2V1	ubiquitin conjugating enzyme E2 V1	7335	protein_coding	chr20	0.912364	8.08409	28.4125	5.50815e-23	2.60647e-21	42.1638
ENSG00000140525	FANCI	FA complementation group I	55215	protein_coding	chr15	-1.04834	7.22438	-28.2764	6.31512e-23	2.95351e-21	42.1602
ENSG00000196576	PLXNB2	plexin B2	23654	protein_coding	chr22	1.1399	7.92748	28.4377	5.37029e-23	2.5563e-21	42.1453
ENSG00000149925	ALDOA	aldolase, fructose-bisphosphate A	226	protein_coding	chr16	1.10406	10.3078	28.7441	3.95671e-23	1.9529e-21	42.1428
ENSG00000166411	IDH3A	isocitrate dehydrogenase (NAD(+)) 3 catalytic subunit alpha	3419	protein_coding	chr15	-1.46539	5.71448	-28.0577	7.87858e-23	3.60082e-21	42.1189
ENSG00000133019	CHRM3	cholinergic receptor muscarinic 3	1131	protein_coding	chr1	3.64068	2.87596	28.3167	6.06421e-23	2.84722e-21	42.106
ENSG00000134516	DOCK2	dedicator of cytokinesis 2	1794	protein_coding	chr5	-1.77575	4.6923	-27.9423	8.8586e-23	3.99566e-21	42.0914
ENSG00000187634	SAMD11	sterile alpha motif domain containing 11	148398	protein_coding	chr1	3.60691	1.31003	28.2208	6.6798e-23	3.10598e-21	42.0889
ENSG00000140848	CPNE2	copine 2	221184	protein_coding	chr16	1.27423	5.38198	27.9574	8.72392e-23	3.9423e-21	42.0439
ENSG00000110047	EHD1	EH domain containing 1	10938	protein_coding	chr11	1.36051	6.96042	28.1123	7.45415e-23	3.42635e-21	42.016
ENSG00000197442	MAP3K5	mitogen-activated protein kinase kinase kinase 5	4217	protein_coding	chr6	-2.42234	3.32949	-27.9777	8.54525e-23	3.86881e-21	42.0153
ENSG00000129038	LOXL1	lysyl oxidase like 1	4016	protein_coding	chr15	2.19548	4.80646	27.918	9.08137e-23	4.08085e-21	41.9897
ENSG00000147224	PRPS1	phosphoribosyl pyrophosphate synthetase 1	5631	protein_coding	chrX	-1.21174	6.80176	-28.0332	8.07675e-23	3.68441e-21	41.9589
ENSG00000163430	FSTL1	follistatin like 1	11167	protein_coding	chr3	-0.948426	7.28286	-28.0788	7.71161e-23	3.53121e-21	41.9477
ENSG00000182158	CREB3L2	cAMP responsive element binding protein 3 like 2	64764	protein_coding	chr7	-1.16652	6.41614	-27.98	8.52536e-23	3.86881e-21	41.9008
ENSG00000178691	SUZ12	SUZ12 polycomb repressive complex 2 subunit	23512	protein_coding	chr17	-1.17596	7.02184	-27.9792	8.53191e-23	3.86881e-21	41.859
ENSG00000101294	HM13	histocompatibility minor 13	81502	protein_coding	chr20	0.930411	8.00922	28.0838	7.67229e-23	3.5199e-21	41.8325
ENSG00000168056	LTBP3	latent transforming growth factor beta binding protein 3	4054	protein_coding	chr11	1.63512	4.65401	27.7858	1.03946e-22	4.58543e-21	41.832
ENSG00000101346	POFUT1	protein O-fucosyltransferase 1	23509	protein_coding	chr20	0.735908	7.65958	28.0213	8.17495e-23	3.72215e-21	41.7996
ENSG00000168000	BSCL2	BSCL2 lipid droplet biogenesis associated, seipin	26580	protein_coding	chr11	1.72946	4.60984	27.6865	1.15091e-22	5.04935e-21	41.7535
ENSG00000160216	AGPAT3	1-acylglycerol-3-phosphate O-acyltransferase 3	56894	protein_coding	chr21	-1.04245	6.35928	-27.8247	9.9887e-23	4.43222e-21	41.7476
ENSG00000168411	RFWD3	ring finger and WD repeat domain 3	55159	protein_coding	chr16	-0.938909	7.06223	-27.8397	9.83632e-23	4.37925e-21	41.7325
ENSG00000160949	TONSL	tonsoku like, DNA repair protein	4796	protein_coding	chr8	1.6791	5.9515	27.731	1.09949e-22	4.83254e-21	41.722
ENSG00000130304	SLC27A1	solute carrier family 27 member 1	376497	protein_coding	chr19	2.29471	3.71543	27.5806	1.28338e-22	5.56962e-21	41.706
ENSG00000115884	SDC1	syndecan 1	6382	protein_coding	chr2	-1.98825	5.74038	-27.6111	1.24372e-22	5.41702e-21	41.6814
ENSG00000166333	ILK	integrin linked kinase	3611	protein_coding	chr11	0.940115	7.7077	27.9121	9.13622e-23	4.09394e-21	41.6679
ENSG00000140682	TGFB1I1	transforming growth factor beta 1 induced transcript 1	7041	protein_coding	chr16	1.01543	6.70819	27.8244	9.9921e-23	4.43222e-21	41.6644
ENSG00000196498	NCOR2	nuclear receptor corepressor 2	9612	protein_coding	chr12	1.22423	9.14988	28.2188	6.69284e-23	3.10605e-21	41.6409
ENSG00000147164	SNX12	sorting nexin 12	29934	protein_coding	chrX	-1.12105	6.72162	-27.6773	1.16173e-22	5.08755e-21	41.6261
ENSG00000149782	PLCB3	phospholipase C beta 3	5331	protein_coding	chr11	1.49685	6.32247	27.7583	1.06915e-22	4.7078e-21	41.6198
ENSG00000010219	DYRK4	dual specificity tyrosine phosphorylation regulated kinase 4	8798	protein_coding	chr12	-2.23397	3.25534	-27.5308	1.351e-22	5.83159e-21	41.6077
ENSG00000160867	FGFR4	fibroblast growth factor receptor 4	2264	protein_coding	chr5	1.41356	4.34849	27.6061	1.25011e-22	5.43503e-21	41.5841
ENSG00000162434	JAK1	Janus kinase 1	3716	protein_coding	chr1	0.939299	8.25085	27.8423	9.81075e-23	4.37596e-21	41.5745
ENSG00000120896	SORBS3	sorbin and SH3 domain containing 3	10174	protein_coding	chr8	1.28755	6.42734	27.6563	1.18718e-22	5.18957e-21	41.5663
ENSG00000118705	RPN2	ribophorin II	6185	protein_coding	chr20	0.808781	8.53111	27.9112	9.14448e-23	4.09394e-21	41.5602
ENSG00000102003	SYP	synaptophysin	6855	protein_coding	chrX	3.39024	1.40887	27.8876	9.36724e-23	4.18589e-21	41.5588
ENSG00000106976	DNM1	dynamin 1	1759	protein_coding	chr9	3.7599	3.07554	27.8087	1.01533e-22	4.48718e-21	41.5176
ENSG00000126803	HSPA2	heat shock protein family A (Hsp70) member 2	3306	protein_coding	chr14	1.64455	3.19836	27.4238	1.50926e-22	6.42262e-21	41.5029
ENSG00000185361	TNFAIP8L1	TNF alpha induced protein 8 like 1	126282	protein_coding	chr19	1.87454	4.0048	27.3588	1.61443e-22	6.84596e-21	41.4923
ENSG00000135047	CTSL	cathepsin L	1514	protein_coding	chr9	-1.72725	6.15434	-27.4573	1.45772e-22	6.22528e-21	41.4765
ENSG00000120594	PLXDC2	plexin domain containing 2	84898	protein_coding	chr10	-3.12138	1.20545	-27.6295	1.22028e-22	5.32456e-21	41.4405
ENSG00000125398	SOX9	SRY-box transcription factor 9	6662	protein_coding	chr17	1.26665	4.80073	27.5566	1.31559e-22	5.69915e-21	41.4325
ENSG00000197530	MIB2	MIB E3 ubiquitin protein ligase 2	142678	protein_coding	chr1	1.5842	4.30393	27.306	1.70558e-22	7.19449e-21	41.3734
ENSG00000135924	DNAJB2	DnaJ heat shock protein family (Hsp40) member B2	3300	protein_coding	chr2	1.28898	6.15638	27.4675	1.44245e-22	6.17103e-21	41.3658
ENSG00000150687	PRSS23	serine protease 23	11098	protein_coding	chr11	0.842831	9.0105	27.818	1.0057e-22	4.4528e-21	41.3616
ENSG00000107566	ERLIN1	ER lipid raft associated 1	10613	protein_coding	chr10	-1.10314	7.21745	-27.5007	1.39375e-22	5.97328e-21	41.3373
ENSG00000072135	PTPN18	protein tyrosine phosphatase non-receptor type 18	26469	protein_coding	chr2	2.15241	2.96277	27.2473	1.81308e-22	7.62125e-21	41.2958
ENSG00000143126	CELSR2	cadherin EGF LAG seven-pass G-type receptor 2	1952	protein_coding	chr1	2.34178	2.83546	27.2251	1.85553e-22	7.77777e-21	41.2956
ENSG00000162298	SYVN1	synoviolin 1	84447	protein_coding	chr11	1.11442	5.79097	27.3824	1.57536e-22	6.69207e-21	41.2768
ENSG00000115816	CEBPZ	CCAAT enhancer binding protein zeta	10153	protein_coding	chr2	-1.27331	6.63655	-27.3386	1.64878e-22	6.97933e-21	41.252
ENSG00000204217	BMPR2	bone morphogenetic protein receptor type 2	659	protein_coding	chr2	1.24046	6.84735	27.4362	1.48986e-22	6.35131e-21	41.2299
ENSG00000113594	LIFR	LIF receptor subunit alpha	3977	protein_coding	chr5	-2.11079	3.57342	-27.1007	2.11335e-22	8.74609e-21	41.2235
ENSG00000013364	MVP	major vault protein	9961	protein_coding	chr16	1.22788	7.88288	27.5166	1.37103e-22	5.89691e-21	41.2186
ENSG00000277161	PIGW	phosphatidylinositol glycan anchor biosynthesis class W	284098	protein_coding	chr17	-1.71196	5.19131	-27.1229	2.06488e-22	8.58976e-21	41.2181
ENSG00000047578	KATNIP	katanin interacting protein	23247	protein_coding	chr16	1.29277	5.42875	27.2245	1.85677e-22	7.77777e-21	41.185
ENSG00000166881	NEMP1	nuclear envelope integral membrane protein 1	23306	protein_coding	chr12	-1.23037	6.50525	-27.2725	1.76606e-22	7.4366e-21	41.1701
ENSG00000033170	FUT8	fucosyltransferase 8	2530	protein_coding	chr14	-1.5719	5.18522	-27.0924	2.13198e-22	8.80803e-21	41.1332
ENSG00000163638	ADAMTS9	ADAM metallopeptidase with thrombospondin type 1 motif 9	56999	protein_coding	chr3	1.13269	4.60368	27.1825	1.94009e-22	8.09862e-21	41.1308
ENSG00000182481	KPNA2	karyopherin subunit alpha 2	3838	protein_coding	chr17	-0.905277	8.95507	-27.5141	1.37451e-22	5.90133e-21	41.1212
ENSG00000119326	CTNNAL1	catenin alpha like 1	8727	protein_coding	chr9	-1.33905	6.38655	-27.1633	1.9793e-22	8.24798e-21	41.1112
ENSG00000166016	ABTB2	ankyrin repeat and BTB domain containing 2	25841	protein_coding	chr11	-4.49449	3.1222	-29.1005	2.78405e-23	1.42674e-21	41.0949
ENSG00000137040	RANBP6	RAN binding protein 6	26953	protein_coding	chr9	-1.89756	4.88442	-26.9493	2.47771e-22	1.00468e-20	41.0518
ENSG00000145685	LHFPL2	LHFPL tetraspan subfamily member 2	10184	protein_coding	chr5	-1.06082	6.13155	-27.0873	2.14329e-22	8.8396e-21	41.0327
ENSG00000128944	KNSTRN	kinetochore localized astrin (SPAG5) binding protein	90417	protein_coding	chr15	-1.22394	6.30432	-27.0662	2.19119e-22	9.00631e-21	41.0124
ENSG00000135318	NT5E	5'-nucleotidase ecto	4907	protein_coding	chr6	-1.0019	6.88809	-27.1894	1.92601e-22	8.05381e-21	40.9917
ENSG00000116830	TTF2	transcription termination factor 2	8458	protein_coding	chr1	-0.936423	6.36115	-27.1087	2.09569e-22	8.68793e-21	40.9793
ENSG00000085117	CD82	CD82 molecule	3732	protein_coding	chr11	-2.25887	4.34265	-26.8758	2.67756e-22	1.07846e-20	40.9664
ENSG00000125864	BFSP1	beaded filament structural protein 1	631	protein_coding	chr20	2.85828	2.11844	26.9268	2.53711e-22	1.02532e-20	40.9578
ENSG00000184117	NIPSNAP1	nipsnap homolog 1	8508	protein_coding	chr22	1.18313	6.18878	27.0408	2.25055e-22	9.23453e-21	40.9451
ENSG00000166963	MAP1A	microtubule associated protein 1A	4130	protein_coding	chr15	1.497	4.46853	26.8641	2.71092e-22	1.08653e-20	40.9266
ENSG00000168066	SF1	splicing factor 1	7536	protein_coding	chr11	0.903392	8.50341	27.3256	1.6711e-22	7.06141e-21	40.9208
ENSG00000141380	SS18	SS18 subunit of BAF chromatin remodeling complex	6760	protein_coding	chr18	-0.913218	7.40465	-27.1212	2.06861e-22	8.59044e-21	40.8878
ENSG00000197375	SLC22A5	solute carrier family 22 member 5	6584	protein_coding	chr5	-1.42641	4.34683	-26.7955	2.91477e-22	1.16578e-20	40.8755
ENSG00000133056	PIK3C2B	phosphatidylinositol-4-phosphate 3-kinase catalytic subunit type 2 beta	5287	protein_coding	chr1	2.06458	3.44354	26.7717	2.98921e-22	1.17992e-20	40.8755
ENSG00000101654	RNMT	RNA guanine-7 methyltransferase	8731	protein_coding	chr18	-1.29892	6.13143	-26.9086	2.5863e-22	1.04344e-20	40.8619
ENSG00000197170	PSMD12	proteasome 26S subunit, non-ATPase 12	5718	protein_coding	chr17	-1.42101	6.83293	-26.9729	2.41699e-22	9.83373e-21	40.8347
ENSG00000136153	LMO7	LIM domain 7	4008	protein_coding	chr13	-1.45358	4.53393	-26.7792	2.9655e-22	1.17615e-20	40.8203
ENSG00000067606	PRKCZ	protein kinase C zeta	5590	protein_coding	chr1	1.4346	4.57912	26.7927	2.92341e-22	1.16578e-20	40.8117
ENSG00000154380	ENAH	ENAH actin regulator	55740	protein_coding	chr1	0.853106	7.81004	27.084	2.15066e-22	8.85485e-21	40.8033
ENSG00000204682	MIR1915HG	MIR1915 host gene	399726	lncRNA	chr10	2.91412	4.18468	26.7466	3.06973e-22	1.20419e-20	40.7831
ENSG00000070047	PHRF1	PHD and ring finger domains 1	57661	protein_coding	chr11	1.12005	6.82306	26.9961	2.3586e-22	9.64502e-21	40.7825
ENSG00000146122	DAAM2	dishevelled associated activator of morphogenesis 2	23500	protein_coding	chr6	1.18576	4.37866	26.8664	2.70423e-22	1.08653e-20	40.7637
ENSG00000075891	PAX2	paired box 2	5076	protein_coding	chr10	2.74462	1.07221	26.7677	3.00201e-22	1.18148e-20	40.7597
ENSG00000163435	ELF3	E74 like ETS transcription factor 3	1999	protein_coding	chr1	4.36356	1.06058	27.9321	8.95102e-23	4.0298e-21	40.7166
ENSG00000172732	MUS81	MUS81 structure-specific endonuclease subunit	80198	protein_coding	chr11	1.19301	6.0095	26.864	2.71114e-22	1.08653e-20	40.7131
ENSG00000249790				lncRNA	chr12	2.08496	2.92425	26.6123	3.54094e-22	1.36678e-20	40.7075
ENSG00000090316	MAEA	macrophage erythroblast attacher, E3 ubiquitin ligase	10296	protein_coding	chr4	-1.08383	7.68401	-26.9828	2.39193e-22	9.75538e-21	40.7069
ENSG00000144645	OSBPL10	oxysterol binding protein like 10	114884	protein_coding	chr3	-1.6202	4.53139	-26.6147	3.53187e-22	1.36547e-20	40.6967
ENSG00000108557	RAI1	retinoic acid induced 1	10743	protein_coding	chr17	1.36238	6.92096	26.9821	2.39369e-22	9.75538e-21	40.6904
ENSG00000135365	PHF21A	PHD finger protein 21A	51317	protein_coding	chr11	1.50893	5.50942	26.7529	3.04925e-22	1.19811e-20	40.688
ENSG00000185760	KCNQ5	potassium voltage-gated channel subfamily Q member 5	56479	protein_coding	chr6	-1.55292	2.30243	-26.621	3.50852e-22	1.35862e-20	40.6858
ENSG00000177225	GATD1	glutamine amidotransferase class 1 domain containing 1	347862	protein_coding	chr11	1.27542	6.52384	26.7776	2.97055e-22	1.17615e-20	40.6156
ENSG00000214944	ARHGEF28	Rho guanine nucleotide exchange factor 28	64283	protein_coding	chr5	-1.0268	6.87106	-26.7448	3.0757e-22	1.20457e-20	40.581
ENSG00000100644	HIF1A	hypoxia inducible factor 1 subunit alpha	3091	protein_coding	chr14	-0.829947	9.00774	-26.965	2.43724e-22	9.89937e-21	40.5643
ENSG00000131149	GSE1	Gse1 coiled-coil protein	23199	protein_coding	chr16	-1.64788	5.24027	-26.5232	3.89414e-22	1.49592e-20	40.5588
ENSG00000120129	DUSP1	dual specificity phosphatase 1	1843	protein_coding	chr5	-1.09003	6.77098	-26.7766	2.97382e-22	1.17615e-20	40.5502
ENSG00000132313	MRPL35	mitochondrial ribosomal protein L35	51318	protein_coding	chr2	-1.11828	5.75168	-26.5853	3.64447e-22	1.40449e-20	40.546
ENSG00000104728	ARHGEF10	Rho guanine nucleotide exchange factor 10	9639	protein_coding	chr8	-1.16064	1.85167	-26.6521	3.39393e-22	1.31849e-20	40.5407
ENSG00000039139	DNAH5	dynein axonemal heavy chain 5	1767	protein_coding	chr5	2.08979	3.00571	26.4796	4.08003e-22	1.55493e-20	40.5391
ENSG00000198542	ITGBL1	integrin subunit beta like 1	9358	protein_coding	chr13	1.46783	4.17606	26.4803	4.077e-22	1.55493e-20	40.5302
ENSG00000050165	DKK3	dickkopf WNT signaling pathway inhibitor 3	27122	protein_coding	chr11	1.01645	5.52331	26.6638	3.35213e-22	1.30435e-20	40.5291
ENSG00000163811	WDR43	WD repeat domain 43	23160	protein_coding	chr2	-1.04596	7.19875	-26.7158	3.17194e-22	1.24025e-20	40.5215
ENSG00000131711	MAP1B	microtubule associated protein 1B	4131	protein_coding	chr5	-1.50574	6.20063	-26.7787	2.96717e-22	1.17615e-20	40.5078
ENSG00000185950	IRS2	insulin receptor substrate 2	8660	protein_coding	chr13	1.32528	5.42739	26.6785	3.29991e-22	1.2882e-20	40.5024
ENSG00000137642	SORL1	sortilin related receptor 1	6653	protein_coding	chr11	-2.10414	5.31083	-26.4092	4.39985e-22	1.66627e-20	40.4925
ENSG00000160326	SLC2A6	solute carrier family 2 member 6	11182	protein_coding	chr9	1.54352	4.42954	26.4311	4.29809e-22	1.63287e-20	40.4644
ENSG00000108439	PNPO	pyridoxamine 5'-phosphate oxidase	55163	protein_coding	chr17	-1.17387	6.07639	-26.5464	3.79892e-22	1.46168e-20	40.4495
ENSG00000272405				lncRNA	chr1	3.59543	1.90453	26.7934	2.92137e-22	1.16578e-20	40.4283
ENSG00000113716	HMGXB3	HMG-box containing 3	22993	protein_coding	chr5	-0.77007	7.00336	-26.6233	3.49978e-22	1.35742e-20	40.3996
ENSG00000135624	CCT7	chaperonin containing TCP1 subunit 7	10574	protein_coding	chr2	-0.880942	8.7627	-26.7882	2.93735e-22	1.16941e-20	40.3697
ENSG00000166106	ADAMTS15	ADAM metallopeptidase with thrombospondin type 1 motif 15	170689	protein_coding	chr11	1.2405	4.89963	26.4864	4.05063e-22	1.54863e-20	40.3665
ENSG00000166313	APBB1	amyloid beta precursor protein binding family B member 1	322	protein_coding	chr11	-2.56509	4.70576	-26.2692	5.11527e-22	1.90722e-20	40.3379
ENSG00000104833	TUBB4A	tubulin beta 4A class IVa	10382	protein_coding	chr19	4.19678	3.11302	26.7705	2.99315e-22	1.17992e-20	40.3117
ENSG00000162073	PAQR4	progestin and adipoQ receptor family member 4	124222	protein_coding	chr16	1.28079	5.56973	26.4234	4.33354e-22	1.64374e-20	40.3035
ENSG00000180329	CCDC43	coiled-coil domain containing 43	124808	protein_coding	chr17	-1.17824	5.35919	-26.3431	4.72384e-22	1.77779e-20	40.3023
ENSG00000177595	PIDD1	p53-induced death domain protein 1	55367	protein_coding	chr11	1.67141	4.72429	26.298	4.9589e-22	1.85466e-20	40.2817
ENSG00000068489	PRR11	proline rich 11	55771	protein_coding	chr17	-1.10249	7.00407	-26.4995	3.99422e-22	1.52949e-20	40.2721
ENSG00000241945	PWP2	PWP2 small subunit processome component	5822	protein_coding	chr21	-2.61217	3.94653	-26.202	5.50022e-22	2.03813e-20	40.2477
ENSG00000003249	DBNDD1	dysbindin domain containing 1	79007	protein_coding	chr16	2.11306	3.85487	26.1829	5.61504e-22	2.07429e-20	40.2472
ENSG00000183386	FHL3	four and a half LIM domains 3	2275	protein_coding	chr1	1.85675	4.29562	26.2577	5.17934e-22	1.92812e-20	40.2273
ENSG00000167522	ANKRD11	ankyrin repeat domain 11	29123	protein_coding	chr16	1.05451	8.17447	26.6696	3.33152e-22	1.29843e-20	40.2225
ENSG00000153066	TXNDC11	thioredoxin domain containing 11	51061	protein_coding	chr16	1.01457	5.50165	26.331	4.78575e-22	1.79548e-20	40.1983
ENSG00000168785	TSPAN5	tetraspanin 5	10098	protein_coding	chr4	-1.29852	5.72283	-26.2749	5.08376e-22	1.89841e-20	40.1935
ENSG00000113583	C5orf15	chromosome 5 open reading frame 15	56951	protein_coding	chr5	1.14271	6.61225	26.4061	4.41458e-22	1.66922e-20	40.1863
ENSG00000101004	NINL	ninein like	22981	protein_coding	chr20	1.8241	2.85429	26.1987	5.51974e-22	2.04222e-20	40.1792
ENSG00000147799	ARHGAP39	Rho GTPase activating protein 39	80728	protein_coding	chr8	1.66803	4.38735	26.1599	5.7563e-22	2.11872e-20	40.1724
ENSG00000125970	RALY	RALY heterogeneous nuclear ribonucleoprotein	22913	protein_coding	chr20	1.3647	7.52954	26.4691	4.12623e-22	1.57005e-20	40.1554
ENSG00000260604				lncRNA	chr6	-1.86369	1.69665	-26.1013	6.13373e-22	2.23844e-20	40.1547
ENSG00000123933	MXD4	MAX dimerization protein 4	10608	protein_coding	chr4	1.50873	4.87789	26.2281	5.3474e-22	1.98761e-20	40.1333
ENSG00000148843	PDCD11	programmed cell death 11	22984	protein_coding	chr10	-0.893366	7.49115	-26.3872	4.50512e-22	1.70079e-20	40.0976
ENSG00000153107	ANAPC1	anaphase promoting complex subunit 1	64682	protein_coding	chr2	-1.05248	7.29604	-26.3525	4.67635e-22	1.76267e-20	40.0909
ENSG00000169136	ATF5	activating transcription factor 5	22809	protein_coding	chr19	-2.08631	5.35668	-26.0932	6.18815e-22	2.25488e-20	40.0904
ENSG00000183647	ZNF530	zinc finger protein 530	348327	protein_coding	chr19	-1.62045	3.93652	-26.0434	6.53216e-22	2.36237e-20	40.074
ENSG00000263753	LINC00667	long intergenic non-protein coding RNA 667	339290	lncRNA	chr18	-1.12395	5.22883	-26.1622	5.74247e-22	2.11812e-20	40.0727
ENSG00000173273	TNKS	tankyrase	8658	protein_coding	chr8	1.1613	5.45376	26.1591	5.7617e-22	2.11872e-20	40.0509
ENSG00000131899	LLGL1	LLGL scribble cell polarity complex component 1	3996	protein_coding	chr17	1.09929	6.99508	26.3399	4.74023e-22	1.78117e-20	40.0428
ENSG00000172037	LAMB2	laminin subunit beta 2	3913	protein_coding	chr3	1.16013	6.87299	26.321	4.83746e-22	1.81205e-20	40.0342
ENSG00000107551	RASSF4	Ras association domain family member 4	83937	protein_coding	chr10	2.10805	2.7411	25.974	7.04447e-22	2.51741e-20	40.0065
ENSG00000107984	DKK1	dickkopf WNT signaling pathway inhibitor 1	22943	protein_coding	chr10	-3.75935	3.81271	-26.5146	3.9301e-22	1.50733e-20	39.9855
ENSG00000280081	LINC01667	long intergenic non-protein coding RNA 1667	441058	transcribed_processed_pseudogene	chr21	2.31038	2.57817	25.9363	7.34042e-22	2.61154e-20	39.976
ENSG00000006534	ALDH3B1	aldehyde dehydrogenase 3 family member B1	221	protein_coding	chr11	1.9045	4.55675	25.9044	7.60012e-22	2.68806e-20	39.9315
ENSG00000114268	PFKFB4	6-phosphofructo-2-kinase/fructose-2,6-biphosphatase 4	5210	protein_coding	chr3	1.66946	3.84771	25.9205	7.46788e-22	2.64906e-20	39.9242
ENSG00000122694	GLIPR2	GLI pathogenesis related 2	152007	protein_coding	chr9	2.01799	2.46674	25.8884	7.73478e-22	2.72368e-20	39.9127
ENSG00000165490	DDIAS	DNA damage induced apoptosis suppressor	220042	protein_coding	chr11	-1.28328	5.20036	-25.9782	7.01253e-22	2.5141e-20	39.9092
ENSG00000013563	DNASE1L1	deoxyribonuclease 1 like 1	1774	protein_coding	chrX	1.1048	5.48567	26.0136	6.74742e-22	2.43291e-20	39.8608
ENSG00000132294	EFR3A	EFR3 homolog A	23167	protein_coding	chr8	-1.19185	6.33532	-26.0295	6.63133e-22	2.39464e-20	39.8422
ENSG00000093009	CDC45	cell division cycle 45	8318	protein_coding	chr22	-1.08647	5.52892	-25.9944	6.88972e-22	2.4805e-20	39.8419
ENSG00000215305	VPS16	VPS16 core subunit of CORVET and HOPS complexes	64601	protein_coding	chr20	1.3144	5.2046	25.9558	7.18563e-22	2.56404e-20	39.8192
ENSG00000160113	NR2F6	nuclear receptor subfamily 2 group F member 6	2063	protein_coding	chr19	1.99529	5.16325	25.9779	7.01435e-22	2.5141e-20	39.8093
ENSG00000125505	MBOAT7	membrane bound O-acyltransferase domain containing 7	79143	protein_coding	chr19	0.958456	7.72705	26.2161	5.41709e-22	2.01042e-20	39.8067
ENSG00000103126	AXIN1	axin 1	8312	protein_coding	chr16	1.44279	5.29725	25.9245	7.43539e-22	2.64143e-20	39.7656
ENSG00000164619	BMPER	BMP binding endothelial regulator	168667	protein_coding	chr7	-4.16788	2.66836	-26.1145	6.04646e-22	2.2133e-20	39.7472
ENSG00000078808	SDF4	stromal cell derived factor 4	51150	protein_coding	chr1	1.18459	7.20422	26.0747	6.31352e-22	2.29709e-20	39.7431
ENSG00000173276	ZBTB21	zinc finger and BTB domain containing 21	49854	protein_coding	chr21	-1.57378	4.75526	-25.7516	8.98511e-22	3.10496e-20	39.7248
ENSG00000234684	SDCBP2-AS1	SDCBP2 antisense RNA 1	100507495	lncRNA	chr20	2.05419	2.84131	25.7295	9.20566e-22	3.17661e-20	39.715
ENSG00000132821	VSTM2L	V-set and transmembrane domain containing 2 like	128434	protein_coding	chr20	3.75748	0.255699	25.8648	7.93678e-22	2.78667e-20	39.6961
ENSG00000176871	WSB2	WD repeat and SOCS box containing 2	55884	protein_coding	chr12	0.794592	7.1718	26.0458	6.5147e-22	2.3596e-20	39.6925
ENSG00000170606	HSPA4	heat shock protein family A (Hsp70) member 4	3308	protein_coding	chr5	-0.842944	8.53212	-26.1057	6.10496e-22	2.23132e-20	39.6866
ENSG00000111581	NUP107	nucleoporin 107	57122	protein_coding	chr12	-1.05115	6.64118	-25.8974	7.65843e-22	2.70075e-20	39.6755
ENSG00000108654	DDX5	DEAD-box helicase 5	1655	protein_coding	chr17	-0.808101	8.70524	-26.1453	5.84807e-22	2.1472e-20	39.6737
ENSG00000183309	ZNF623	zinc finger protein 623	9831	protein_coding	chr8	-1.25287	5.09531	-25.7817	8.69291e-22	3.02569e-20	39.6719
ENSG00000213694	S1PR3	sphingosine-1-phosphate receptor 3	1903	protein_coding	chr9	-3.30947	2.69675	-25.9744	7.0412e-22	2.51741e-20	39.6534
ENSG00000049246	PER3	period circadian regulator 3	8863	protein_coding	chr1	1.48691	4.70272	25.7521	8.98017e-22	3.10496e-20	39.6506
ENSG00000165678	GHITM	growth hormone inducible transmembrane protein	27069	protein_coding	chr10	-1.04149	7.32406	-25.9172	7.49503e-22	2.65478e-20	39.6472
ENSG00000007047	MARK4	microtubule affinity regulating kinase 4	57787	protein_coding	chr19	1.31743	5.26495	25.815	8.38117e-22	2.93414e-20	39.6455
ENSG00000143641	GALNT2	polypeptide N-acetylgalactosaminyltransferase 2	2590	protein_coding	chr1	0.8199	8.79304	26.1152	6.0421e-22	2.2133e-20	39.6333
ENSG00000196588	MRTFA	myocardin related transcription factor A	57591	protein_coding	chr22	1.21534	5.88958	25.954	7.19992e-22	2.56534e-20	39.6296
ENSG00000105223	PLD3	phospholipase D family member 3	23646	protein_coding	chr19	1.14087	6.21581	25.9007	7.6313e-22	2.69513e-20	39.6276
ENSG00000198331	HYLS1	HYLS1 centriolar and ciliogenesis associated	219844	protein_coding	chr11	-1.22741	4.34407	-25.6484	1.00655e-21	3.44373e-20	39.6217
ENSG00000179588	ZFPM1	zinc finger protein, FOG family member 1	161882	protein_coding	chr16	3.63913	0.874086	25.9902	6.9216e-22	2.48826e-20	39.5998
ENSG00000169972	PUSL1	pseudouridine synthase like 1	126789	protein_coding	chr1	1.70946	4.80901	25.7217	9.2849e-22	3.19937e-20	39.5998
ENSG00000198517	MAFK	MAF bZIP transcription factor K	7975	protein_coding	chr7	1.27855	6.2449	25.8621	7.96018e-22	2.79081e-20	39.5956
ENSG00000265843	LINC01029	long intergenic non-protein coding RNA 1029	101927715	lncRNA	chr18	-8.11518	-0.469357	-31.4144	3.11935e-24	2.10455e-22	39.5477
ENSG00000181610	MRPS23	mitochondrial ribosomal protein S23	51649	protein_coding	chr17	-1.51131	5.5456	-25.6644	9.88936e-22	3.38827e-20	39.5419
ENSG00000118707	TGIF2	TGFB induced factor homeobox 2	60436	protein_coding	chr20	1.17582	5.04917	25.7126	9.37847e-22	3.227e-20	39.5296
ENSG00000140983	RHOT2	ras homolog family member T2	89941	protein_coding	chr16	1.05799	6.37024	25.7925	8.59048e-22	2.9987e-20	39.5192
ENSG00000130522	JUND	JunD proto-oncogene, AP-1 transcription factor subunit	3727	protein_coding	chr19	2.04302	5.24999	25.769	8.81554e-22	3.05952e-20	39.5091
ENSG00000262246	CORO7	coronin 7	79585	protein_coding	chr16	1.5318	3.9085	25.5828	1.08211e-21	3.68653e-20	39.5019
ENSG00000145833	DDX46	DEAD-box helicase 46	9879	protein_coding	chr5	-1.09935	7.22094	-25.7899	8.6152e-22	3.00298e-20	39.4867
ENSG00000138623	SEMA7A	semaphorin 7A (John Milton Hagen blood group)	8482	protein_coding	chr15	-1.80702	4.25751	-25.4797	1.21296e-21	4.08037e-20	39.4815
ENSG00000111331	OAS3	2'-5'-oligoadenylate synthetase 3	4940	protein_coding	chr12	1.02973	7.08901	25.8024	8.49826e-22	2.97081e-20	39.455
ENSG00000166226	CCT2	chaperonin containing TCP1 subunit 2	10576	protein_coding	chr12	-1.00003	8.39224	-25.8801	7.80514e-22	2.74445e-20	39.4497
ENSG00000131475	VPS25	vacuolar protein sorting 25 homolog	84313	protein_coding	chr17	-1.01073	6.24708	-25.6783	9.73994e-22	3.34659e-20	39.4467
ENSG00000151491	EPS8	epidermal growth factor receptor pathway substrate 8	2059	protein_coding	chr12	-1.03491	6.21172	-25.6449	1.01049e-21	3.45229e-20	39.4376
ENSG00000170855	TRIAP1	TP53 regulated inhibitor of apoptosis 1	51499	protein_coding	chr12	-1.86511	4.46518	-25.4371	1.2718e-21	4.26044e-20	39.4266
ENSG00000187954	CYHR1	cysteine and histidine rich 1	50626	protein_coding	chr8	1.56595	4.81669	25.4954	1.19208e-21	4.02135e-20	39.4198
ENSG00000160818	GPATCH4	G-patch domain containing 4	54865	protein_coding	chr1	-1.72302	5.76053	-25.5123	1.16993e-21	3.9577e-20	39.4113
ENSG00000071127	WDR1	WD repeat domain 1	9948	protein_coding	chr4	0.773311	9.52015	26.0495	6.48886e-22	2.35377e-20	39.3898
ENSG00000171962	DRC3	dynein regulatory complex subunit 3	83450	protein_coding	chr17	2.09801	1.73608	25.4329	1.27772e-21	4.27433e-20	39.3483
ENSG00000158195	WASF2	WASP family member 2	10163	protein_coding	chr1	1.00829	7.75469	25.7785	8.7239e-22	3.03209e-20	39.336
ENSG00000087903	RFX2	regulatory factor X2	5990	protein_coding	chr19	1.46877	3.71712	25.4053	1.31747e-21	4.39509e-20	39.327
ENSG00000167721	TSR1	TSR1 ribosome maturation factor	55720	protein_coding	chr17	-0.821811	7.42268	-25.6014	1.06018e-21	3.61693e-20	39.2564
ENSG00000008294	SPAG9	sperm associated antigen 9	9043	protein_coding	chr17	-0.847865	7.63336	-25.6719	9.80875e-22	3.36544e-20	39.2291
ENSG00000123124	WWP1	WW domain containing E3 ubiquitin protein ligase 1	11059	protein_coding	chr8	-1.28093	5.28806	-25.3502	1.40076e-21	4.63444e-20	39.2232
ENSG00000153814	JAZF1	JAZF zinc finger 1	221895	protein_coding	chr7	-4.3599	2.76713	-27.0216	2.29622e-22	9.40592e-21	39.2184
ENSG00000266074	BAHCC1	BAH domain and coiled-coil containing 1	57597	protein_coding	chr17	1.36751	5.54699	25.5357	1.13999e-21	3.87274e-20	39.2057
ENSG00000121895	TMEM156	transmembrane protein 156	80008	protein_coding	chr4	-1.70765	4.45537	-25.2772	1.51973e-21	5.0074e-20	39.1998
ENSG00000082068	WDR70	WD repeat domain 70	55100	protein_coding	chr5	-1.51468	4.40342	-25.2482	1.56983e-21	5.14433e-20	39.1916
ENSG00000144554	FANCD2	FA complementation group D2	2177	protein_coding	chr3	-1.16088	5.84197	-25.3905	1.33941e-21	4.44959e-20	39.1801
ENSG00000100220	RTCB	RNA 2',3'-cyclic phosphate and 5'-OH ligase	51493	protein_coding	chr22	-0.952262	6.79856	-25.4884	1.20129e-21	4.04675e-20	39.1763
ENSG00000120885	CLU	clusterin	1191	protein_coding	chr8	1.45252	6.37875	25.4208	1.29501e-21	4.32615e-20	39.1264
ENSG00000171298	GAA	alpha glucosidase	2548	protein_coding	chr17	1.24531	5.42328	25.2122	1.63434e-21	5.31955e-20	39.066
ENSG00000142627	EPHA2	EPH receptor A2	1969	protein_coding	chr1	0.986824	8.06715	25.572	1.09511e-21	3.72553e-20	39.056
ENSG00000163485	ADORA1	adenosine A1 receptor	134	protein_coding	chr1	4.13999	1.94977	25.7611	8.89237e-22	3.08175e-20	39.0336
ENSG00000155366	RHOC	ras homolog family member C	389	protein_coding	chr1	0.98664	7.76147	25.4972	1.18973e-21	4.01904e-20	39.0203
ENSG00000160957	RECQL4	RecQ like helicase 4	9401	protein_coding	chr8	1.38251	6.04815	25.2706	1.53097e-21	5.03756e-20	39.0079
ENSG00000234616	JRK	Jrk helix-turn-helix protein	8629	protein_coding	chr8	-1.07866	6.01269	-25.2669	1.53723e-21	5.05125e-20	38.9934
ENSG00000080947	CROCCP3	CROCC pseudogene 3	114819	transcribed_unprocessed_pseudogene	chr1	2.32721	2.44991	25.0365	1.99085e-21	6.35122e-20	38.9799
ENSG00000169504	CLIC4	chloride intracellular channel 4	25932	protein_coding	chr1	1.27943	7.60495	25.391	1.33866e-21	4.44959e-20	38.9688
ENSG00000126001	CEP250	centrosomal protein 250	11190	protein_coding	chr20	1.36384	7.87971	25.4426	1.26398e-21	4.24014e-20	38.9624
ENSG00000090097	PCBP4	poly(rC) binding protein 4	57060	protein_coding	chr3	1.46805	4.63333	25.0985	1.85666e-21	5.93885e-20	38.9476
ENSG00000146223	RPL7L1	ribosomal protein L7 like 1	285855	protein_coding	chr6	-0.858618	7.67251	-25.3974	1.32908e-21	4.42768e-20	38.9474
ENSG00000158406	H4C8	H4 clustered histone 8	8365	protein_coding	chr6	-1.87918	3.75247	-25.1494	1.75344e-21	5.66892e-20	38.9397
ENSG00000099308	MAST3	microtubule associated serine/threonine kinase 3	23031	protein_coding	chr19	1.48326	3.96729	25.0397	1.98371e-21	6.33681e-20	38.9374
ENSG00000084090	STARD7	StAR related lipid transfer domain containing 7	56910	protein_coding	chr2	-0.950758	7.43148	-25.3251	1.44058e-21	4.75964e-20	38.9282
ENSG00000179111	HES7	hes family bHLH transcription factor 7	84667	protein_coding	chr17	3.58115	1.58241	25.4717	1.22375e-21	4.11092e-20	38.9178
ENSG00000147650	LRP12	LDL receptor related protein 12	29967	protein_coding	chr8	-1.48166	4.74169	-25.0174	2.03422e-21	6.46387e-20	38.9134
ENSG00000108256	NUFIP2	nuclear FMR1 interacting protein 2	57532	protein_coding	chr17	-0.989175	7.86527	-25.3893	1.34119e-21	4.44959e-20	38.8934
ENSG00000237550	RPL9P8	ribosomal protein L9 pseudogene 8	254948	transcribed_processed_pseudogene	chr15	-1.52436	7.34455	-25.2892	1.49941e-21	4.94722e-20	38.8858
ENSG00000269821	KCNQ1OT1	KCNQ1 opposite strand/antisense transcript 1	10984	lncRNA	chr11	1.84083	4.82911	25.1733	1.70712e-21	5.53399e-20	38.8691
ENSG00000131089	ARHGEF9	Cdc42 guanine nucleotide exchange factor 9	23229	protein_coding	chrX	-2.51055	2.47812	-25.1085	1.83605e-21	5.9043e-20	38.8389
ENSG00000187720	THSD4	thrombospondin type 1 domain containing 4	79875	protein_coding	chr15	-2.38353	3.53426	-24.9022	2.31715e-21	7.30045e-20	38.8295
ENSG00000165476	REEP3	receptor accessory protein 3	221035	protein_coding	chr10	1.20455	6.20426	25.1089	1.83519e-21	5.9043e-20	38.8143
ENSG00000103197	TSC2	TSC complex subunit 2	7249	protein_coding	chr16	0.89604	6.56291	25.2283	1.60506e-21	5.23131e-20	38.7975
ENSG00000067596	DHX8	DEAH-box helicase 8	1659	protein_coding	chr17	-1.04099	6.54414	-25.1469	1.75843e-21	5.67742e-20	38.7838
ENSG00000108582	CPD	carboxypeptidase D	1362	protein_coding	chr17	-0.888599	7.38212	-25.2409	1.58273e-21	5.17254e-20	38.7796
ENSG00000181649	PHLDA2	pleckstrin homology like domain family A member 2	7262	protein_coding	chr11	1.91244	3.83552	24.8605	2.42921e-21	7.58885e-20	38.7709
ENSG00000144579	CTDSP1	CTD small phosphatase 1	58190	protein_coding	chr2	1.08663	6.51755	25.1295	1.79323e-21	5.78203e-20	38.7571
ENSG00000139793	MBNL2	muscleblind like splicing regulator 2	10150	protein_coding	chr13	1.19343	5.87907	25.1063	1.84047e-21	5.91059e-20	38.7567
ENSG00000181163	NPM1	nucleophosmin 1	4869	protein_coding	chr5	-1.12158	10.6937	-25.5155	1.16586e-21	3.9495e-20	38.754
ENSG00000213928	IRF9	interferon regulatory factor 9	10379	protein_coding	chr14	1.36096	4.19818	24.9304	2.24451e-21	7.08535e-20	38.7512
ENSG00000198700	IPO9	importin 9	55705	protein_coding	chr1	0.67051	7.96787	25.2459	1.5738e-21	5.15035e-20	38.7493
ENSG00000094880	CDC23	cell division cycle 23	8697	protein_coding	chr5	-0.998592	5.97893	-24.982	2.11724e-21	6.70116e-20	38.7284
ENSG00000128510	CPA4	carboxypeptidase A4	51200	protein_coding	chr7	-1.13677	6.64779	-25.1001	1.85342e-21	5.93636e-20	38.7206
ENSG00000142156	COL6A1	collagen type VI alpha 1 chain	1291	protein_coding	chr21	-1.08396	8.87631	-25.2528	1.56169e-21	5.12464e-20	38.6942
ENSG00000089685	BIRC5	baculoviral IAP repeat containing 5	332	protein_coding	chr17	-1.16264	7.89498	-25.1572	1.7383e-21	5.62751e-20	38.6857
ENSG00000139726	DENR	density regulated re-initiation and release factor	8562	protein_coding	chr12	-1.00249	6.70552	-25.0123	2.04613e-21	6.49315e-20	38.6772
ENSG00000165732	DDX21	DExD-box helicase 21	9188	protein_coding	chr10	-0.973764	8.58519	-25.236	1.59137e-21	5.19375e-20	38.6766
ENSG00000141298	SSH2	slingshot protein phosphatase 2	85464	protein_coding	chr17	-1.17258	5.26333	-24.8727	2.39597e-21	7.50447e-20	38.5986
ENSG00000080031	PTPRH	protein tyrosine phosphatase receptor type H	5794	protein_coding	chr19	1.66909	3.14588	24.7041	2.90234e-21	8.96227e-20	38.598
ENSG00000006210	CX3CL1	C-X3-C motif chemokine ligand 1	6376	protein_coding	chr16	1.75204	2.84761	24.723	2.84041e-21	8.78229e-20	38.5967
ENSG00000116871	MAP7D1	MAP7 domain containing 1	55700	protein_coding	chr1	1.4745	8.12335	25.181	1.69255e-21	5.49417e-20	38.5447
ENSG00000163939	PBRM1	polybromo 1	55193	protein_coding	chr3	-0.964968	6.61317	-24.8769	2.38471e-21	7.47892e-20	38.4841
ENSG00000160796	NBEAL2	neurobeachin like 2	23218	protein_coding	chr3	1.30486	5.17017	24.8031	2.59299e-21	8.07952e-20	38.4839
ENSG00000140157	NIPA2	NIPA magnesium transporter 2	81614	protein_coding	chr15	-0.993006	6.11332	-24.7544	2.74081e-21	8.49615e-20	38.4615
ENSG00000198478	SH3BGRL2	SH3 domain binding glutamate rich protein like 2	83699	protein_coding	chr6	-4.57935	1.80107	-26.9365	2.51141e-22	1.01664e-20	38.4578
ENSG00000005884	ITGA3	integrin subunit alpha 3	3675	protein_coding	chr17	0.691985	10.3852	25.3746	1.36334e-21	4.51684e-20	38.4549
ENSG00000187608	ISG15	ISG15 ubiquitin like modifier	9636	protein_coding	chr1	1.60228	3.73867	24.6603	3.0512e-21	9.40989e-20	38.4549
ENSG00000152661	GJA1	gap junction protein alpha 1	2697	protein_coding	chr6	-1.25142	6.81865	-24.877	2.38424e-21	7.47892e-20	38.4514
ENSG00000064393	HIPK2	homeodomain interacting protein kinase 2	28996	protein_coding	chr7	-1.34728	8.68706	-25.101	1.85143e-21	5.93636e-20	38.4506
ENSG00000007541	PIGQ	phosphatidylinositol glycan anchor biosynthesis class Q	9091	protein_coding	chr16	1.10191	5.84478	24.8316	2.51042e-21	7.83239e-20	38.4339
ENSG00000231789	PIK3CD-AS2	PIK3CD antisense RNA 2	101929074	lncRNA	chr1	4.05885	1.24106	25.5269	1.15112e-21	3.90506e-20	38.4207
ENSG00000152465	NMT2	N-myristoyltransferase 2	9397	protein_coding	chr10	-1.13492	5.64376	-24.6035	3.25629e-21	9.97849e-20	38.4168
ENSG00000170525	PFKFB3	6-phosphofructo-2-kinase/fructose-2,6-biphosphatase 3	5209	protein_coding	chr10	0.80063	7.95326	25.0332	1.99835e-21	6.36669e-20	38.4098
ENSG00000198924	DCLRE1A	DNA cross-link repair 1A	9937	protein_coding	chr10	-1.64443	5.35784	-24.6271	3.1695e-21	9.74977e-20	38.3967
ENSG00000169499	PLEKHA2	pleckstrin homology domain containing A2	59339	protein_coding	chr8	-1.14259	6.56896	-24.7606	2.72127e-21	8.44645e-20	38.3688
ENSG00000184584	STING1	stimulator of interferon response cGAMP interactor 1	340061	protein_coding	chr5	1.28223	3.3104	24.532	3.53441e-21	1.07556e-19	38.3676
ENSG00000154646	TMPRSS15	transmembrane serine protease 15	5651	protein_coding	chr21	8.15779	2.92391	29.4478	1.98401e-23	1.05258e-21	38.3536
ENSG00000011021	CLCN6	chloride voltage-gated channel 6	1185	protein_coding	chr1	1.51074	5.20752	24.6534	3.07528e-21	9.47201e-20	38.3487
ENSG00000168014	C2CD3	C2 domain containing 3 centriole elongation regulator	26005	protein_coding	chr11	-0.784244	7.05242	-24.8974	2.32975e-21	7.32564e-20	38.3442
ENSG00000132436	FIGNL1	fidgetin like 1	63979	protein_coding	chr7	-1.89134	4.68711	-24.4703	3.79387e-21	1.1451e-19	38.3345
ENSG00000085063	CD59	CD59 molecule (CD59 blood group)	966	protein_coding	chr11	-0.827332	9.00617	-25.002	2.07002e-21	6.56034e-20	38.314
ENSG00000130147	SH3BP4	SH3 domain binding protein 4	23677	protein_coding	chr2	-0.768472	7.69546	-24.8681	2.40839e-21	7.53357e-20	38.2856
ENSG00000164484	TMEM200A	transmembrane protein 200A	114801	protein_coding	chr6	-5.77879	0.849337	-27.5329	1.34814e-22	5.82966e-21	38.2726
ENSG00000197971	MBP	myelin basic protein	4155	protein_coding	chr18	-2.60441	4.02591	-24.417	4.03452e-21	1.20416e-19	38.2286
ENSG00000233098	LOC339260	uncharacterized LOC339260	339260	lncRNA	chr17	1.12656	4.562	24.574	3.368e-21	1.02946e-19	38.2174
ENSG00000198554	WDHD1	WD repeat and HMG-box DNA binding protein 1	11169	protein_coding	chr14	-1.04426	5.60311	-24.5314	3.53666e-21	1.07556e-19	38.2158
ENSG00000115053	NCL	nucleolin	4691	protein_coding	chr2	-1.31944	10.0586	-24.9803	2.12139e-21	6.70547e-20	38.2011
ENSG00000185920	PTCH1	patched 1	5727	protein_coding	chr9	1.25203	4.35341	24.4911	3.70421e-21	1.11944e-19	38.1972
ENSG00000165424	ZCCHC24	zinc finger CCHC-type containing 24	219654	protein_coding	chr10	2.04555	3.67693	24.3334	4.44352e-21	1.30045e-19	38.1866
ENSG00000112146	FBXO9	F-box protein 9	26268	protein_coding	chr6	-1.0423	6.00316	-24.5624	3.41306e-21	1.04191e-19	38.1778
ENSG00000105612	DNASE2	deoxyribonuclease 2, lysosomal	1777	protein_coding	chr19	1.49019	4.77629	24.4342	3.95509e-21	1.18781e-19	38.1759
ENSG00000140416	TPM1	tropomyosin 1	7168	protein_coding	chr15	0.583696	9.45845	25.018	2.03301e-21	6.46387e-20	38.1736
ENSG00000108651	UTP6	UTP6 small subunit processome component	55813	protein_coding	chr17	-1.18228	6.03495	-24.5095	3.62685e-21	1.09882e-19	38.1699
ENSG00000197136	PCNX3	pecanex 3	399909	protein_coding	chr11	1.06276	7.38279	24.7645	2.70935e-21	8.42032e-20	38.1676
ENSG00000166401	SERPINB8	serpin family B member 8	5271	protein_coding	chr18	-2.69871	4.12513	-24.3566	4.32587e-21	1.27531e-19	38.1671
ENSG00000196141	SPATS2L	spermatogenesis associated serine rich 2 like	26010	protein_coding	chr2	0.798354	6.87842	24.6243	3.1796e-21	9.76835e-20	38.1588
ENSG00000142694	EVA1B	eva-1 homolog B	55194	protein_coding	chr1	2.00663	4.02865	24.3619	4.29929e-21	1.26903e-19	38.155
ENSG00000144339	TMEFF2	transmembrane protein with EGF like and two follistatin like domains 2	23671	protein_coding	chr2	2.3366	1.42177	24.3046	4.59379e-21	1.3363e-19	38.1532
ENSG00000196159	FAT4	FAT atypical cadherin 4	79633	protein_coding	chr4	-1.49633	5.00914	-24.4311	3.96934e-21	1.18835e-19	38.1388
ENSG00000070961	ATP2B1	ATPase plasma membrane Ca2+ transporting 1	490	protein_coding	chr12	-1.19837	6.63876	-24.5287	3.54768e-21	1.07755e-19	38.1369
ENSG00000105926	PALS2	protein associated with LIN7 2, MAGUK family member	51678	protein_coding	chr7	-1.21214	5.33368	-24.4286	3.98066e-21	1.18956e-19	38.1349
ENSG00000153879	CEBPG	CCAAT enhancer binding protein gamma	1054	protein_coding	chr19	-1.00994	5.71352	-24.4628	3.82715e-21	1.1537e-19	38.1007
ENSG00000174684	B4GAT1	beta-1,4-glucuronyltransferase 1	11041	protein_coding	chr11	1.14025	5.27851	24.4329	3.96122e-21	1.18817e-19	38.0898
ENSG00000124882	EREG	epiregulin	2069	protein_coding	chr4	-1.57904	4.23394	-24.3062	4.5853e-21	1.33545e-19	38.0883
ENSG00000129292	PHF20L1	PHD finger protein 20 like 1	51105	protein_coding	chr8	-1.14116	5.41135	-24.4046	4.0926e-21	1.21998e-19	38.0664
ENSG00000135521	LTV1	LTV1 ribosome biogenesis factor	84946	protein_coding	chr6	-1.3445	4.99373	-24.3347	4.43667e-21	1.30002e-19	38.0584
ENSG00000127334	DYRK2	dual specificity tyrosine phosphorylation regulated kinase 2	8445	protein_coding	chr12	-0.93549	5.66491	-24.4306	3.97171e-21	1.18835e-19	38.0496
ENSG00000197183	NOL4L	nucleolar protein 4 like	140688	protein_coding	chr20	1.7821	2.18549	24.1916	5.23768e-21	1.50363e-19	38.0229
ENSG00000134686	PHC2	polyhomeotic homolog 2	1912	protein_coding	chr1	0.887353	7.15509	24.5234	3.56954e-21	1.08282e-19	37.9906
ENSG00000174903	RAB1B	RAB1B, member RAS oncogene family	81876	protein_coding	chr11	1.01425	7.82005	24.6044	3.25261e-21	9.97849e-20	37.9893
ENSG00000131016	AKAP12	A-kinase anchoring protein 12	9590	protein_coding	chr6	-0.885828	8.48721	-24.7239	2.83776e-21	8.78229e-20	37.978
ENSG00000114491	UMPS	uridine monophosphate synthetase	7372	protein_coding	chr3	-1.15685	5.36415	-24.2772	4.74221e-21	1.37616e-19	37.9667
ENSG00000160888	IER2	immediate early response 2	9592	protein_coding	chr19	1.27455	5.69133	24.4573	3.85131e-21	1.15953e-19	37.9607
ENSG00000198169	ZNF251	zinc finger protein 251	90987	protein_coding	chr8	1.71301	3.66677	24.1372	5.58012e-21	1.58681e-19	37.9553
ENSG00000156256	USP16	ubiquitin specific peptidase 16	10600	protein_coding	chr21	-1.56453	5.74663	-24.2924	4.65913e-21	1.35368e-19	37.9544
ENSG00000258947	TUBB3	tubulin beta 3 class III	10381	protein_coding	chr16	1.1915	7.76276	24.5985	3.27463e-21	1.0022e-19	37.9497
ENSG00000108506	INTS2	integrator complex subunit 2	57508	protein_coding	chr17	-1.2933	5.53537	-24.319	4.51798e-21	1.31743e-19	37.948
ENSG00000141030	COPS3	COP9 signalosome subunit 3	8533	protein_coding	chr17	-0.991405	7.29867	-24.4518	3.87562e-21	1.1654e-19	37.9379
ENSG00000265241	RBM8A	RNA binding motif protein 8A	9939	protein_coding	chr1	-0.97341	6.83061	-24.3992	4.11806e-21	1.22605e-19	37.9373
ENSG00000153339	TRAPPC8	trafficking protein particle complex subunit 8	22878	protein_coding	chr18	-0.945505	6.36119	-24.3639	4.28925e-21	1.26762e-19	37.9334
ENSG00000180776	ZDHHC20	zinc finger DHHC-type palmitoyltransferase 20	253832	protein_coding	chr13	1.11043	5.97056	24.377	4.22496e-21	1.25169e-19	37.9331
ENSG00000178913	TAF7	TATA-box binding protein associated factor 7	6879	protein_coding	chr5	-0.983076	6.59778	-24.3462	4.37808e-21	1.2864e-19	37.9281
ENSG00000185651	UBE2L3	ubiquitin conjugating enzyme E2 L3	7332	protein_coding	chr22	-0.941778	7.32299	-24.505	3.64567e-21	1.10313e-19	37.9251
ENSG00000061656	SPAG4	sperm associated antigen 4	6676	protein_coding	chr20	2.6883	2.09435	24.2175	5.08204e-21	1.46594e-19	37.9247
ENSG00000169957	ZNF768	zinc finger protein 768	79724	protein_coding	chr16	1.33797	5.5292	24.322	4.50249e-21	1.31451e-19	37.8979
ENSG00000164465	DCBLD1	discoidin, CUB and LCCL domain containing 1	285761	protein_coding	chr6	-1.27467	4.89531	-24.1989	5.19302e-21	1.49437e-19	37.8866
ENSG00000196510	ANAPC7	anaphase promoting complex subunit 7	51434	protein_coding	chr12	-0.850708	6.49898	-24.3458	4.37981e-21	1.2864e-19	37.8798
ENSG00000112144	CILK1	ciliogenesis associated kinase 1	22858	protein_coding	chr6	-1.25227	4.54362	-24.1504	5.49483e-21	1.56884e-19	37.8628
ENSG00000175471	MCTP1	multiple C2 and transmembrane domain containing 1	79772	protein_coding	chr5	-1.22598	5.45309	-24.1583	5.44458e-21	1.55746e-19	37.8559
ENSG00000118007	STAG1	stromal antigen 1	10274	protein_coding	chr3	-1.07016	6.01077	-24.2567	4.85601e-21	1.40748e-19	37.8556
ENSG00000110400	NECTIN1	nectin cell adhesion molecule 1	5818	protein_coding	chr11	-2.25104	2.03955	-24.2047	5.15835e-21	1.48617e-19	37.8482
ENSG00000115295	CLIP4	CAP-Gly domain containing linker protein family member 4	79745	protein_coding	chr2	-1.87239	4.08283	-24.0678	6.05084e-21	1.70457e-19	37.8482
ENSG00000154945	ANKRD40	ankyrin repeat domain 40	91369	protein_coding	chr17	-0.983111	7.08353	-24.3448	4.38486e-21	1.2864e-19	37.8177
ENSG00000115204	MPV17	mitochondrial inner membrane protein MPV17	4358	protein_coding	chr2	0.909435	5.92473	24.2337	4.98727e-21	1.44379e-19	37.8076
ENSG00000061938	TNK2	tyrosine kinase non receptor 2	10188	protein_coding	chr3	1.26867	5.13295	24.2182	5.07812e-21	1.46594e-19	37.8073
ENSG00000173599	PC	pyruvate carboxylase	5091	protein_coding	chr11	1.39525	4.83284	24.2257	5.03405e-21	1.45558e-19	37.8041
ENSG00000133619	KRBA1	KRAB-A domain containing 1	84626	protein_coding	chr7	2.05695	2.7985	24.0058	6.50581e-21	1.80906e-19	37.7987
ENSG00000164347	GFM2	GTP dependent ribosome recycling factor mitochondrial 2	84340	protein_coding	chr5	-1.17819	5.81029	-24.1667	5.39176e-21	1.54418e-19	37.7917
ENSG00000110651	CD81	CD81 molecule	975	protein_coding	chr11	1.02287	5.19826	24.3517	4.35029e-21	1.28094e-19	37.7875
ENSG00000100104	SRRD	SRR1 domain containing	402055	protein_coding	chr22	-1.12304	4.97083	-24.1153	5.72424e-21	1.62295e-19	37.7792
ENSG00000103024	NME3	NME/NM23 nucleoside diphosphate kinase 3	4832	protein_coding	chr16	1.98269	3.74838	24.0014	6.53883e-21	1.81236e-19	37.7738
ENSG00000172932	ANKRD13D	ankyrin repeat domain 13D	338692	protein_coding	chr11	1.40448	4.62914	24.1054	5.79096e-21	1.6371e-19	37.7718
ENSG00000188153	COL4A5	collagen type IV alpha 5 chain	1287	protein_coding	chrX	2.46219	2.215	23.983	6.68164e-21	1.84135e-19	37.7625
ENSG00000198242	RPL23A	ribosomal protein L23a	6147	protein_coding	chr17	-1.45517	8.37604	-24.3923	4.15092e-21	1.23431e-19	37.7545
ENSG00000135486	HNRNPA1	heterogeneous nuclear ribonucleoprotein A1	3178	protein_coding	chr12	-1.03951	9.90008	-24.5439	3.48619e-21	1.06289e-19	37.7496
ENSG00000120053	GOT1	glutamic-oxaloacetic transaminase 1	2805	protein_coding	chr10	-1.09431	6.09378	-24.133	5.60757e-21	1.59274e-19	37.7181
ENSG00000174943	KCTD13	potassium channel tetramerization domain containing 13	253980	protein_coding	chr16	1.56068	4.03365	24.0123	6.45626e-21	1.80192e-19	37.7111
ENSG00000169045	HNRNPH1	heterogeneous nuclear ribonucleoprotein H1	3187	protein_coding	chr5	-0.820339	8.69409	-24.385	4.186e-21	1.24312e-19	37.7043
ENSG00000129219	PLD2	phospholipase D2	5338	protein_coding	chr17	1.28375	4.66652	24.0125	6.45445e-21	1.80192e-19	37.6989
ENSG00000148834	GSTO1	glutathione S-transferase omega 1	9446	protein_coding	chr10	-1.52523	7.09884	-24.15	5.49738e-21	1.56884e-19	37.6657
ENSG00000111266	DUSP16	dual specificity phosphatase 16	80824	protein_coding	chr12	1.11507	4.68252	24.004	6.5194e-21	1.80906e-19	37.6636
ENSG00000115649	CNPPD1	cyclin Pas1/PHO80 domain containing 1	27013	protein_coding	chr2	1.0562	6.0603	24.097	5.848e-21	1.65129e-19	37.6597
ENSG00000244405	ETV5	ETS variant transcription factor 5	2119	protein_coding	chr3	-1.51015	5.13555	-23.9639	6.83298e-21	1.88091e-19	37.6545
ENSG00000077782	FGFR1	fibroblast growth factor receptor 1	2260	protein_coding	chr8	0.79235	7.84923	24.3658	4.27976e-21	1.26637e-19	37.6414
ENSG00000168843	FSTL5	follistatin like 5	56884	protein_coding	chr4	2.34206	3.86853	23.8675	7.65249e-21	2.08269e-19	37.641
ENSG00000187535	IFT140	intraflagellar transport 140	9742	protein_coding	chr16	1.23849	4.58629	24.0323	6.30657e-21	1.76628e-19	37.624
ENSG00000165757	JCAD	junctional cadherin 5 associated	57608	protein_coding	chr10	-1.29138	5.22567	-24.0237	6.3705e-21	1.78211e-19	37.6054
ENSG00000133121	STARD13	StAR related lipid transfer domain containing 13	90627	protein_coding	chr13	-0.854042	5.83508	-24.1111	5.75238e-21	1.6281e-19	37.605
ENSG00000111321	LTBR	lymphotoxin beta receptor	4055	protein_coding	chr12	1.15074	6.92393	24.1962	5.20964e-21	1.49737e-19	37.6033
ENSG00000161533	ACOX1	acyl-CoA oxidase 1	51	protein_coding	chr17	-0.978192	6.05671	-24.0599	6.10658e-21	1.71425e-19	37.5709
ENSG00000178814	OPLAH	5-oxoprolinase, ATP-hydrolysing	26873	protein_coding	chr8	2.35962	-0.442019	23.8746	7.58846e-21	2.07229e-19	37.5701
ENSG00000165895	ARHGAP42	Rho GTPase activating protein 42	143872	protein_coding	chr11	-4.7964	0.685296	-24.7905	2.63043e-21	8.18561e-20	37.5597
ENSG00000287424				lncRNA	chr4	1.98023	3.0101	23.872	7.61178e-21	2.07395e-19	37.5534
ENSG00000153310	CYRIB	CYFIP related Rac1 interactor B	51571	protein_coding	chr8	-0.948397	5.4673	-23.9863	6.65586e-21	1.83834e-19	37.5518
ENSG00000159346	ADIPOR1	adiponectin receptor 1	51094	protein_coding	chr1	0.831238	7.09553	24.1397	5.56335e-21	1.58391e-19	37.5474
ENSG00000109099	PMP22	peripheral myelin protein 22	5376	protein_coding	chr17	-1.94864	4.65668	-23.7781	8.50357e-21	2.28081e-19	37.5364
ENSG00000218336	TENM3	teneurin transmembrane protein 3	55714	protein_coding	chr4	0.932338	5.61925	24.3227	4.49878e-21	1.31451e-19	37.5115
ENSG00000141959	PFKL	phosphofructokinase, liver type	5211	protein_coding	chr21	0.978978	6.6431	24.071	6.0279e-21	1.70009e-19	37.507
ENSG00000105426	PTPRS	protein tyrosine phosphatase receptor type S	5802	protein_coding	chr19	2.24825	2.54869	23.792	8.36513e-21	2.2512e-19	37.5018
ENSG00000166342	NETO1	neuropilin and tolloid like 1	81832	protein_coding	chr18	1.57181	0.174698	23.7576	8.71209e-21	2.32476e-19	37.5006
ENSG00000114861	FOXP1	forkhead box P1	27086	protein_coding	chr3	-0.924007	6.09258	-24.0624	6.08845e-21	1.71116e-19	37.4921
ENSG00000134508	CABLES1	Cdk5 and Abl enzyme substrate 1	91768	protein_coding	chr18	-1.60294	4.24674	-23.748	8.81153e-21	2.34513e-19	37.4832
ENSG00000136448	NMT1	N-myristoyltransferase 1	4836	protein_coding	chr17	-0.716651	7.94531	-24.1851	5.2773e-21	1.5132e-19	37.4828
ENSG00000285976	PTP4A1	protein tyrosine phosphatase 4A1	7803	protein_coding	chr6	-1.11453	6.09887	-24.0569	6.12801e-21	1.71827e-19	37.4692
ENSG00000088280	ASAP3	ArfGAP with SH3 domain, ankyrin repeat and PH domain 3	55616	protein_coding	chr1	1.73099	3.8425	23.7095	9.22133e-21	2.45149e-19	37.4575
ENSG00000050344	NFE2L3	nuclear factor, erythroid 2 like 3	9603	protein_coding	chr7	-1.5534	5.28244	-23.7535	8.75443e-21	2.33251e-19	37.4169
ENSG00000155363	MOV10	Mov10 RISC complex RNA helicase	4343	protein_coding	chr1	0.928722	6.71729	24.0076	6.49193e-21	1.80906e-19	37.4168
ENSG00000176208	ATAD5	ATPase family AAA domain containing 5	79915	protein_coding	chr17	-1.20005	5.51094	-23.8731	7.60198e-21	2.07363e-19	37.4047
ENSG00000142192	APP	amyloid beta precursor protein	351	protein_coding	chr21	-0.775449	8.84187	-24.1452	5.52806e-21	1.57573e-19	37.3772
ENSG00000075426	FOSL2	FOS like 2, AP-1 transcription factor subunit	2355	protein_coding	chr2	-1.01305	7.42631	-23.9989	6.55829e-21	1.81567e-19	37.3683
ENSG00000253352	TUG1	taurine up-regulated 1	55000	lncRNA	chr22	-0.850805	7.73044	-24.0653	6.06823e-21	1.70747e-19	37.3668
ENSG00000115761	NOL10	nucleolar protein 10	79954	protein_coding	chr2	-1.07029	6.12379	-23.8625	7.69786e-21	2.09267e-19	37.3639
ENSG00000100075	SLC25A1	solute carrier family 25 member 1	6576	protein_coding	chr22	1.13384	6.87225	24.0059	6.50504e-21	1.80906e-19	37.3553
ENSG00000136444	RSAD1	radical S-adenosyl methionine domain containing 1	55316	protein_coding	chr17	-1.15641	5.49394	-23.7942	8.34346e-21	2.24788e-19	37.3535
ENSG00000144659	SLC25A38	solute carrier family 25 member 38	54977	protein_coding	chr3	-1.20282	4.85318	-23.7006	9.31981e-21	2.47494e-19	37.3498
ENSG00000170485	NPAS2	neuronal PAS domain protein 2	4862	protein_coding	chr2	-4.56873	3.02416	-24.0042	6.51774e-21	1.80906e-19	37.3495
ENSG00000143164	DCAF6	DDB1 and CUL4 associated factor 6	55827	protein_coding	chr1	0.932899	6.32591	23.8799	7.54204e-21	2.06429e-19	37.3469
ENSG00000126934	MAP2K2	mitogen-activated protein kinase kinase 2	5605	protein_coding	chr19	1.04734	7.07662	23.9854	6.66309e-21	1.83834e-19	37.3253
ENSG00000175634	RPS6KB2	ribosomal protein S6 kinase B2	6199	protein_coding	chr11	1.20106	5.54754	23.801	8.27614e-21	2.23224e-19	37.3125
ENSG00000182224	CYB5D1	cytochrome b5 domain containing 1	124637	protein_coding	chr17	-1.07097	5.01542	-23.6964	9.366e-21	2.48447e-19	37.3102
ENSG00000157110	RBPMS	RNA binding protein, mRNA processing factor	11030	protein_coding	chr8	0.956945	7.35287	23.9865	6.6541e-21	1.83834e-19	37.3079
ENSG00000109971	HSPA8	heat shock protein family A (Hsp70) member 8	3312	protein_coding	chr11	-0.802984	11.2266	-24.384	4.19088e-21	1.24312e-19	37.2997
ENSG00000154370	TRIM11	tripartite motif containing 11	81559	protein_coding	chr1	1.17633	5.55077	23.8103	8.18567e-21	2.21279e-19	37.2873
ENSG00000163171	CDC42EP3	CDC42 effector protein 3	10602	protein_coding	chr2	-0.88158	6.44756	-23.8772	7.56531e-21	2.06831e-19	37.2864
ENSG00000108395	TRIM37	tripartite motif containing 37	4591	protein_coding	chr17	-0.866895	6.51396	-23.859	7.72924e-21	2.09883e-19	37.2809
ENSG00000254681	PKD1P5	polycystin 1, transient receptor potential channel interacting pseudogene 5	348156	transcribed_unprocessed_pseudogene	chr16	1.80757	4.93953	23.8196	8.09721e-21	2.19134e-19	37.2807
ENSG00000082781	ITGB5	integrin subunit beta 5	3693	protein_coding	chr3	-1.178	6.8207	-23.8423	7.88331e-21	2.13586e-19	37.2639
ENSG00000153487	ING1	inhibitor of growth family member 1	3621	protein_coding	chr13	1.286	3.77153	23.6421	9.98904e-21	2.63234e-19	37.2621
ENSG00000184809				lncRNA	chr21	-4.55316	1.8803	-24.9016	2.31871e-21	7.30045e-20	37.2476
ENSG00000130511	SSBP4	single stranded DNA binding protein 4	170463	protein_coding	chr19	1.40843	5.26227	23.7893	8.39153e-21	2.25579e-19	37.2281
ENSG00000166888	STAT6	signal transducer and activator of transcription 6	6778	protein_coding	chr12	0.904794	6.75962	23.7687	8.59778e-21	2.2984e-19	37.228
ENSG00000143315	PIGM	phosphatidylinositol glycan anchor biosynthesis class M	93183	protein_coding	chr1	-1.16221	4.73501	-23.6457	9.94643e-21	2.62398e-19	37.2268
ENSG00000067798	NAV3	neuron navigator 3	89795	protein_coding	chr12	-1.50337	5.33702	-23.6088	1.03928e-20	2.7268e-19	37.2256
ENSG00000178033	CALHM5	calcium homeostasis modulator family member 5	254228	protein_coding	chr6	-2.06124	3.33435	-23.5208	1.15401e-20	2.98236e-19	37.2145
ENSG00000163378	EOGT	EGF domain specific O-linked N-acetylglucosamine transferase	285203	protein_coding	chr3	-1.03399	4.92214	-23.6567	9.81747e-21	2.5928e-19	37.2104
ENSG00000164045	CDC25A	cell division cycle 25A	993	protein_coding	chr3	-1.08164	5.69322	-23.6671	9.69764e-21	2.56397e-19	37.2096
ENSG00000198826	ARHGAP11A	Rho GTPase activating protein 11A	9824	protein_coding	chr15	-1.14672	6.97177	-23.8084	8.20482e-21	2.21549e-19	37.2083
ENSG00000138614	INTS14	integrator complex subunit 14	81556	protein_coding	chr15	-1.30694	5.01804	-23.5742	1.08289e-20	2.82585e-19	37.2046
ENSG00000164949	GEM	GTP binding protein overexpressed in skeletal muscle	2669	protein_coding	chr8	-2.22495	4.12041	-23.4978	1.18615e-20	3.06213e-19	37.197
ENSG00000091527	CDV3	CDV3 homolog	55573	protein_coding	chr3	-0.867004	8.08767	-23.9167	7.22241e-21	1.98583e-19	37.1812
ENSG00000141448	GATA6	GATA binding protein 6	2627	protein_coding	chr18	-3.28485	1.90265	-23.8949	7.4098e-21	2.03503e-19	37.1746
ENSG00000160294	MCM3AP	minichromosome maintenance complex component 3 associated protein	8888	protein_coding	chr21	-0.917729	7.53477	-23.8474	7.83547e-21	2.12528e-19	37.146
ENSG00000161960	EIF4A1	eukaryotic translation initiation factor 4A1	1973	protein_coding	chr17	-0.729861	9.96671	-24.1148	5.72741e-21	1.62295e-19	37.141
ENSG00000278311	GGNBP2	gametogenetin binding protein 2	79893	protein_coding	chr17	-0.936937	6.19909	-23.6923	9.41211e-21	2.49395e-19	37.1364
ENSG00000204371	EHMT2	euchromatic histone lysine methyltransferase 2	10919	protein_coding	chr6	0.946076	6.64911	23.7867	8.41735e-21	2.2602e-19	37.1184
ENSG00000160959	LRRC14	leucine rich repeat containing 14	9684	protein_coding	chr8	1.6313	4.88035	23.5366	1.13246e-20	2.93295e-19	37.1168
ENSG00000170955	CAVIN3	caveolae associated protein 3	112464	protein_coding	chr11	1.78252	3.36489	23.5985	1.05201e-20	2.7542e-19	37.1022
ENSG00000198231	DDX42	DEAD-box helicase 42	11325	protein_coding	chr17	-0.998221	7.19438	-23.7572	8.71569e-21	2.32476e-19	37.0984
ENSG00000105825	TFPI2	tissue factor pathway inhibitor 2	7980	protein_coding	chr7	-2.41652	5.17346	-23.4074	1.3216e-20	3.37563e-19	37.0882
ENSG00000173757	STAT5B	signal transducer and activator of transcription 5B	6777	protein_coding	chr17	-0.928497	5.61087	-23.6244	1.02014e-20	2.68243e-19	37.0812
ENSG00000186141	POLR3C	RNA polymerase III subunit C	10623	protein_coding	chr1	-1.16838	5.71293	-23.5644	1.09554e-20	2.85575e-19	37.0653
ENSG00000177697	CD151	CD151 molecule (Raph blood group)	977	protein_coding	chr11	0.944661	8.70545	23.8889	7.46229e-21	2.04712e-19	37.0558
ENSG00000102316	MAGED2	MAGE family member D2	10916	protein_coding	chrX	1.05535	5.63632	23.579	1.07678e-20	2.81295e-19	37.0339
ENSG00000183458	PKD1P3	polycystin 1, transient receptor potential channel interacting pseudogene 3	339039	transcribed_unprocessed_pseudogene	chr16	1.60512	5.47787	23.6263	1.01778e-20	2.67915e-19	37.0164
ENSG00000167920	KRT10-AS1	KRT10 antisense RNA 1	147184	lncRNA	chr17	-1.71749	4.3341	-23.3396	1.4335e-20	3.64212e-19	36.9916
ENSG00000088298	EDEM2	ER degradation enhancing alpha-mannosidase like protein 2	55741	protein_coding	chr20	1.11419	5.51667	23.524	1.14961e-20	2.97417e-19	36.9875
ENSG00000076248	UNG	uracil DNA glycosylase	7374	protein_coding	chr12	-1.08624	6.54099	-23.5988	1.05169e-20	2.7542e-19	36.9832
ENSG00000163110	PDLIM5	PDZ and LIM domain 5	10611	protein_coding	chr4	0.876501	6.11941	23.6155	1.03099e-20	2.70801e-19	36.9726
ENSG00000065054	SLC9A3R2	SLC9A3 regulator 2	9351	protein_coding	chr16	1.38577	6.2389	23.6848	9.49557e-21	2.5133e-19	36.9723
ENSG00000101057	MYBL2	MYB proto-oncogene like 2	4605	protein_coding	chr20	1.09117	7.71029	23.7694	8.5914e-21	2.2984e-19	36.972
ENSG00000124313	IQSEC2	IQ motif and Sec7 domain ArfGEF 2	23096	protein_coding	chrX	1.34251	3.78959	23.3655	1.38964e-20	3.53814e-19	36.9605
ENSG00000101400	SNTA1	syntrophin alpha 1	6640	protein_coding	chr20	1.78127	4.4664	23.3369	1.43829e-20	3.65043e-19	36.9567
ENSG00000121578	B4GALT4	beta-1,4-galactosyltransferase 4	8702	protein_coding	chr3	-1.10222	5.33425	-23.4615	1.23869e-20	3.19091e-19	36.9527
ENSG00000157184	CPT2	carnitine palmitoyltransferase 2	1376	protein_coding	chr1	1.66241	3.70941	23.2899	1.52185e-20	3.83825e-19	36.9409
ENSG00000079785	DDX1	DEAD-box helicase 1	1653	protein_coding	chr2	-1.07844	7.29238	-23.5885	1.06468e-20	2.78436e-19	36.9297
ENSG00000029153	ARNTL2	aryl hydrocarbon receptor nuclear translocator like 2	56938	protein_coding	chr12	-1.1911	5.71927	-23.4423	1.26746e-20	3.26155e-19	36.9233
ENSG00000151835	SACS	sacsin molecular chaperone	26278	protein_coding	chr13	-1.25597	7.88223	-23.774	8.5444e-21	2.28922e-19	36.9227
ENSG00000153317	ASAP1	ArfGAP with SH3 domain, ankyrin repeat and PH domain 1	50807	protein_coding	chr8	-1.00262	6.98145	-23.5497	1.115e-20	2.9002e-19	36.9038
ENSG00000166147	FBN1	fibrillin 1	2200	protein_coding	chr15	-1.92228	2.95803	-23.2489	1.59884e-20	4.00309e-19	36.9011
ENSG00000143344	RGL1	ral guanine nucleotide dissociation stimulator like 1	23179	protein_coding	chr1	1.26513	4.55865	23.3266	1.45603e-20	3.6877e-19	36.898
ENSG00000156502	SUPV3L1	Suv3 like RNA helicase	6832	protein_coding	chr10	-0.982203	5.53972	-23.4171	1.30636e-20	3.34733e-19	36.8965
ENSG00000243811	APOBEC3D	apolipoprotein B mRNA editing enzyme catalytic subunit 3D	140564	protein_coding	chr22	2.26402	2.20497	23.2408	1.6145e-20	4.03392e-19	36.8855
ENSG00000046774	MAGEC2	MAGE family member C2	51438	protein_coding	chrX	-0.841739	3.79605	-23.5372	1.13174e-20	2.93295e-19	36.8678
ENSG00000144749	LRIG1	leucine rich repeats and immunoglobulin like domains 1	26018	protein_coding	chr3	-2.64743	2.64488	-23.3461	1.42239e-20	3.6177e-19	36.8474
ENSG00000096746	HNRNPH3	heterogeneous nuclear ribonucleoprotein H3	3189	protein_coding	chr10	-1.60305	6.95866	-23.411	1.31591e-20	3.36822e-19	36.8384
ENSG00000129460	NGDN	neuroguidin	25983	protein_coding	chr14	-1.08064	4.87798	-23.288	1.52525e-20	3.84274e-19	36.8229
ENSG00000188290	HES4	hes family bHLH transcription factor 4	57801	protein_coding	chr1	4.91187	2.50256	23.1705	1.75762e-20	4.37334e-19	36.8033
ENSG00000162585	FAAP20	FA core complex associated protein 20	199990	protein_coding	chr1	1.40476	5.58331	23.4063	1.32338e-20	3.37659e-19	36.8007
ENSG00000116679	IVNS1ABP	influenza virus NS1A binding protein	10625	protein_coding	chr1	0.832533	7.27751	23.5408	1.12688e-20	2.92794e-19	36.7718
ENSG00000110108	TMEM109	transmembrane protein 109	79073	protein_coding	chr11	0.984664	6.80105	23.4752	1.21853e-20	3.14235e-19	36.7652
ENSG00000187583	PLEKHN1	pleckstrin homology domain containing N1	84069	protein_coding	chr1	2.14853	2.85718	23.1389	1.82614e-20	4.53447e-19	36.761
ENSG00000099331	MYO9B	myosin IXB	4650	protein_coding	chr19	0.972248	7.14133	23.5627	1.09782e-20	2.85861e-19	36.7471
ENSG00000124496	TRERF1	transcriptional regulating factor 1	55809	protein_coding	chr6	-1.79758	4.60801	-23.1127	1.88491e-20	4.66119e-19	36.7375
ENSG00000141401	IMPA2	inositol monophosphatase 2	3613	protein_coding	chr18	1.19714	5.3852	23.3037	1.49679e-20	3.78296e-19	36.7178
ENSG00000070182	SPTB	spectrin beta, erythrocytic	6710	protein_coding	chr14	-1.89273	1.35945	-23.0872	1.94403e-20	4.78772e-19	36.7152
ENSG00000130720	FIBCD1	fibrinogen C domain containing 1	84929	protein_coding	chr9	3.12823	0.0802989	23.4276	1.28991e-20	3.30871e-19	36.7044
ENSG00000188559	RALGAPA2	Ral GTPase activating protein catalytic subunit alpha 2	57186	protein_coding	chr20	0.922818	4.95398	23.256	1.58532e-20	3.97336e-19	36.6953
ENSG00000188613	NANOS1	nanos C2HC-type zinc finger 1	340719	protein_coding	chr10	2.61163	1.70484	23.1132	1.88374e-20	4.66119e-19	36.6788
ENSG00000125875	TBC1D20	TBC1 domain family member 20	128637	protein_coding	chr20	0.883604	5.98425	23.2984	1.50627e-20	3.80294e-19	36.6641
ENSG00000105419	MEIS3	Meis homeobox 3	56917	protein_coding	chr19	2.94743	2.81045	23.079	1.96348e-20	4.83068e-19	36.6525
ENSG00000080819	CPOX	coproporphyrinogen oxidase	1371	protein_coding	chr3	-1.21553	5.90299	-23.2099	1.67588e-20	4.1786e-19	36.6482
ENSG00000132300	PTCD3	pentatricopeptide repeat domain 3	55037	protein_coding	chr2	-1.08745	5.86453	-23.2207	1.65408e-20	4.12853e-19	36.6481
ENSG00000165868	HSPA12A	heat shock protein family A (Hsp70) member 12A	259217	protein_coding	chr10	-1.49121	4.74768	-23.0979	1.91899e-20	4.74059e-19	36.6469
ENSG00000120889	TNFRSF10B	TNF receptor superfamily member 10b	8795	protein_coding	chr8	0.748575	6.41562	23.3333	1.44449e-20	3.66231e-19	36.6432
ENSG00000125445	MRPS7	mitochondrial ribosomal protein S7	51081	protein_coding	chr17	-0.962085	6.47232	-23.2868	1.52747e-20	3.84274e-19	36.6273
ENSG00000123908	AGO2	argonaute RISC catalytic component 2	27161	protein_coding	chr8	-0.872568	7.09616	-23.4304	1.2857e-20	3.30143e-19	36.6179
ENSG00000183474	GTF2H2C	GTF2H2 family member C	728340	protein_coding	chr5	-1.29002	5.68524	-23.1753	1.74746e-20	4.35257e-19	36.6083
ENSG00000110011	DNAJC4	DnaJ heat shock protein family (Hsp40) member C4	3338	protein_coding	chr11	1.84058	3.02353	22.995	2.17447e-20	5.3118e-19	36.6037
ENSG00000125991	ERGIC3	ERGIC and golgi 3	51614	protein_coding	chr20	0.841686	7.61509	23.4078	1.32087e-20	3.37563e-19	36.5998
ENSG00000120800	UTP20	UTP20 small subunit processome component	27340	protein_coding	chr12	-1.07485	7.4243	-23.3689	1.38408e-20	3.52773e-19	36.5844
ENSG00000198431	TXNRD1	thioredoxin reductase 1	7296	protein_coding	chr12	-0.893417	8.91488	-23.4347	1.27911e-20	3.28801e-19	36.583
ENSG00000179627	ZBTB42	zinc finger and BTB domain containing 42	100128927	protein_coding	chr14	2.30185	3.08511	22.9871	2.19559e-20	5.35252e-19	36.5692
ENSG00000172890	NADSYN1	NAD synthetase 1	55191	protein_coding	chr11	1.12557	4.67381	23.0957	1.92418e-20	4.74854e-19	36.553
ENSG00000142687	KIAA0319L	KIAA0319 like	79932	protein_coding	chr1	1.00606	6.36894	23.2479	1.60074e-20	4.00368e-19	36.5429
ENSG00000090006	LTBP4	latent transforming growth factor beta binding protein 4	8425	protein_coding	chr19	0.961659	5.98402	23.306	1.4927e-20	3.7766e-19	36.5224
ENSG00000197562	RAB40C	RAB40C, member RAS oncogene family	57799	protein_coding	chr16	1.13505	4.40059	23.0556	2.02006e-20	4.96482e-19	36.495
ENSG00000124459	ZNF45	zinc finger protein 45	7596	protein_coding	chr19	-1.16941	4.81205	-23.0297	2.08482e-20	5.10835e-19	36.4826
ENSG00000087510	TFAP2C	transcription factor AP-2 gamma	7022	protein_coding	chr20	2.21262	1.1575	22.8761	2.51422e-20	6.05575e-19	36.451
ENSG00000115641	FHL2	four and a half LIM domains 2	2274	protein_coding	chr2	-0.94658	6.52599	-23.1357	1.83322e-20	4.54737e-19	36.449
ENSG00000087995	METTL2A	methyltransferase like 2A	339175	protein_coding	chr17	-1.34982	4.52331	-22.9448	2.31185e-20	5.60194e-19	36.4285
ENSG00000129474	AJUBA	ajuba LIM protein	84962	protein_coding	chr14	-0.907071	7.90541	-23.2685	1.56162e-20	3.91804e-19	36.4249
ENSG00000142599	RERE	arginine-glutamic acid dipeptide repeats	473	protein_coding	chr1	0.912558	7.35525	23.2863	1.52841e-20	3.84274e-19	36.4198
ENSG00000125630	POLR1B	RNA polymerase I subunit B	84172	protein_coding	chr2	-0.909663	5.90959	-23.049	2.03647e-20	5.00005e-19	36.3915
ENSG00000167699	GLOD4	glyoxalase domain containing 4	51031	protein_coding	chr17	-1.02853	5.89031	-22.9569	2.27797e-20	5.53098e-19	36.3026
ENSG00000157423	HYDIN	HYDIN axonemal central pair apparatus protein	54768	protein_coding	chr16	-3.80558	1.28586	-23.8817	7.52578e-21	2.06218e-19	36.2842
ENSG00000164338	UTP15	UTP15 small subunit processome component	84135	protein_coding	chr5	-1.24885	5.61307	-22.9122	2.40548e-20	5.81712e-19	36.2653
ENSG00000179965	ZNF771	zinc finger protein 771	51333	protein_coding	chr16	1.70429	3.75315	22.8194	2.6949e-20	6.45865e-19	36.2618
ENSG00000116273	PHF13	PHD finger protein 13	148479	protein_coding	chr1	0.986036	6.03871	23.011	2.13261e-20	5.22013e-19	36.2562
ENSG00000159335	PTMS	parathymosin	5763	protein_coding	chr12	1.59669	7.59558	23.2718	1.55531e-20	3.90627e-19	36.2551
ENSG00000134138	MEIS2	Meis homeobox 2	4212	protein_coding	chr15	1.06416	6.00929	22.9796	2.21589e-20	5.39656e-19	36.2516
ENSG00000159202	UBE2Z	ubiquitin conjugating enzyme E2 Z	65264	protein_coding	chr17	-0.74028	7.90411	-23.1545	1.79193e-20	4.45412e-19	36.246
ENSG00000264247	ZNF407-AS1	ZNF407 antisense RNA 1	400657	lncRNA	chr18	-1.87205	2.99286	-22.6948	3.1407e-20	7.42365e-19	36.2386
ENSG00000169252	ADRB2	adrenoceptor beta 2	154	protein_coding	chr5	-2.7068	3.37109	-22.8275	2.66825e-20	6.40115e-19	36.2377
ENSG00000108468	CBX1	chromobox 1	10951	protein_coding	chr17	-1.09896	7.08399	-23.003	2.1536e-20	5.26615e-19	36.2308
ENSG00000253368	TRNP1	TMF1 regulated nuclear protein 1	388610	protein_coding	chr1	1.27037	7.00699	23.0878	1.94267e-20	4.78772e-19	36.2248
ENSG00000116793	PHTF1	putative homeodomain transcription factor 1	10745	protein_coding	chr1	0.984309	5.43943	22.8792	2.50474e-20	6.03897e-19	36.2043
ENSG00000175115	PACS1	phosphofurin acidic cluster sorting protein 1	55690	protein_coding	chr11	0.949085	6.65257	23.0301	2.08377e-20	5.10835e-19	36.1991
ENSG00000137760	ALKBH8	alkB homolog 8, tRNA methyltransferase	91801	protein_coding	chr11	-1.39283	4.94696	-22.774	2.84917e-20	6.76921e-19	36.1982
ENSG00000197892	KIF13B	kinesin family member 13B	23303	protein_coding	chr8	1.52443	4.08266	22.6721	3.22989e-20	7.60461e-19	36.1736
ENSG00000169118	CSNK1G1	casein kinase 1 gamma 1	53944	protein_coding	chr15	-0.890345	5.53952	-22.8972	2.45009e-20	5.91903e-19	36.1711
ENSG00000139437	TCHP	trichoplein keratin filament binding	84260	protein_coding	chr12	-1.29629	5.14029	-22.7813	2.82382e-20	6.7208e-19	36.1694
ENSG00000115484	CCT4	chaperonin containing TCP1 subunit 4	10575	protein_coding	chr2	-0.713031	8.51525	-23.1331	1.83904e-20	4.55712e-19	36.16
ENSG00000125170	DOK4	docking protein 4	55715	protein_coding	chr16	2.2394	3.47061	22.6466	3.33318e-20	7.82353e-19	36.1576
ENSG00000100473	COCH	cochlin	1690	protein_coding	chr14	-2.1947	1.78356	-22.611	3.48296e-20	8.12107e-19	36.1296
ENSG00000113194	FAF2	Fas associated factor family member 2	23197	protein_coding	chr5	-0.696615	7.27042	-22.9893	2.18979e-20	5.3438e-19	36.1265
ENSG00000137486	ARRB1	arrestin beta 1	408	protein_coding	chr11	3.57931	4.09691	22.845	2.61153e-20	6.27758e-19	36.1214
ENSG00000174165	ZDHHC24	zinc finger DHHC-type containing 24	254359	protein_coding	chr11	1.29808	4.1236	22.6902	3.15852e-20	7.45843e-19	36.1107
ENSG00000125386	FAM193A	family with sequence similarity 193 member A	8603	protein_coding	chr4	0.884094	5.91055	22.8872	2.48013e-20	5.9856e-19	36.0721
ENSG00000047315	POLR2B	RNA polymerase II subunit B	5431	protein_coding	chr4	-0.846962	7.74691	-22.9677	2.24814e-20	5.46957e-19	36.0688
ENSG00000136854	STXBP1	syntaxin binding protein 1	6812	protein_coding	chr9	0.857687	5.50471	22.7912	2.78964e-20	6.6526e-19	36.0684
ENSG00000112297	CRYBG1	crystallin beta-gamma domain containing 1	202	protein_coding	chr6	-0.946209	6.44093	-22.9166	2.39261e-20	5.79181e-19	36.0603
ENSG00000184900	SUMO3	small ubiquitin like modifier 3	6612	protein_coding	chr21	-1.02213	6.5141	-22.8079	2.73297e-20	6.54337e-19	36.0352
ENSG00000169607	CKAP2L	cytoskeleton associated protein 2 like	150468	protein_coding	chr2	-1.08163	6.29852	-22.7848	2.81154e-20	6.69819e-19	36.0196
ENSG00000141560	FN3KRP	fructosamine 3 kinase related protein	79672	protein_coding	chr17	-1.17532	5.90093	-22.6804	3.19672e-20	7.53387e-19	36.0065
ENSG00000213551	DNAJC9	DnaJ heat shock protein family (Hsp40) member C9	23234	protein_coding	chr10	-0.956785	6.90714	-22.7966	2.7713e-20	6.61541e-19	35.9935
ENSG00000064601	CTSA	cathepsin A	5476	protein_coding	chr20	0.81711	8.30737	22.9649	2.25573e-20	5.4825e-19	35.9699
ENSG00000071564	TCF3	transcription factor 3	6929	protein_coding	chr19	1.13028	6.47157	22.8425	2.61956e-20	6.2906e-19	35.9649
ENSG00000120705	ETF1	eukaryotic translation termination factor 1	2107	protein_coding	chr5	-0.766398	8.44474	-22.9476	2.3039e-20	5.5883e-19	35.9491
ENSG00000166311	SMPD1	sphingomyelin phosphodiesterase 1	6609	protein_coding	chr11	1.16643	4.9608	22.6277	3.41158e-20	7.97006e-19	35.945
ENSG00000169446	MMGT1	membrane magnesium transporter 1	93380	protein_coding	chrX	-1.15038	5.97575	-22.6887	3.16424e-20	7.46464e-19	35.944
ENSG00000172366	MCRIP2	MAPK regulated corepressor interacting protein 2	84331	protein_coding	chr16	1.73546	2.93084	22.4598	4.2006e-20	9.65416e-19	35.9422
ENSG00000075651	PLD1	phospholipase D1	5337	protein_coding	chr3	1.21264	5.14967	22.654	3.30288e-20	7.76885e-19	35.9247
ENSG00000044090	CUL7	cullin 7	9820	protein_coding	chr6	0.907362	6.20868	22.802	2.75301e-20	6.5848e-19	35.9239
ENSG00000108826	MRPL27	mitochondrial ribosomal protein L27	51264	protein_coding	chr17	-1.48447	5.40037	-22.5968	3.54465e-20	8.25691e-19	35.9158
ENSG00000134030	CTIF	cap binding complex dependent translation initiation factor	9811	protein_coding	chr18	0.911014	5.72155	22.7337	2.99388e-20	7.09749e-19	35.913
ENSG00000004897	CDC27	cell division cycle 27	996	protein_coding	chr17	-0.930205	7.73696	-22.845	2.61153e-20	6.27758e-19	35.9062
ENSG00000083799	CYLD	CYLD lysine 63 deubiquitinase	1540	protein_coding	chr16	-1.46513	5.79058	-22.551	3.75132e-20	8.69857e-19	35.9043
ENSG00000163395	IGFN1	immunoglobulin like and fibronectin type III domain containing 1	91156	protein_coding	chr1	-2.68071	5.51599	-22.6384	3.36703e-20	7.88894e-19	35.9041
ENSG00000181588	MEX3D	mex-3 RNA binding family member D	399664	protein_coding	chr19	1.96464	4.5705	22.5687	3.66999e-20	8.53236e-19	35.895
ENSG00000101986	ABCD1	ATP binding cassette subfamily D member 1	215	protein_coding	chrX	1.21276	4.22585	22.5794	3.62165e-20	8.42812e-19	35.865
ENSG00000006652	IFRD1	interferon related developmental regulator 1	3475	protein_coding	chr7	-1.17598	4.88194	-22.4845	4.07365e-20	9.38031e-19	35.8563
ENSG00000006282	SPATA20	spermatogenesis associated 20	64847	protein_coding	chr17	-0.995129	6.44426	-22.6299	3.40239e-20	7.96405e-19	35.8452
ENSG00000116337	AMPD2	adenosine monophosphate deaminase 2	271	protein_coding	chr1	0.891072	7.11326	22.7567	2.91024e-20	6.90601e-19	35.8265
ENSG00000088205	DDX18	DEAD-box helicase 18	8886	protein_coding	chr2	-1.08414	6.94836	-22.6459	3.33587e-20	7.82353e-19	35.8135
ENSG00000104320	NBN	nibrin	4683	protein_coding	chr8	-1.33875	6.22176	-22.5593	3.71269e-20	8.62331e-19	35.8116
ENSG00000134001	EIF2S1	eukaryotic translation initiation factor 2 subunit alpha	1965	protein_coding	chr14	-1.12345	6.81775	-22.6484	3.32567e-20	7.81484e-19	35.8044
ENSG00000137266	SLC22A23	solute carrier family 22 member 23	63027	protein_coding	chr6	-1.43364	3.1422	-22.3823	4.62619e-20	1.05718e-18	35.7969
ENSG00000170190	SLC16A5	solute carrier family 16 member 5	9121	protein_coding	chr17	1.17484	3.39409	22.5329	3.83625e-20	8.87608e-19	35.7645
ENSG00000162687	KCNT2	potassium sodium-activated channel subfamily T member 2	343450	protein_coding	chr1	4.02447	1.72758	22.7738	2.84978e-20	6.76921e-19	35.7496
ENSG00000080986	NDC80	NDC80 kinetochore complex component	10403	protein_coding	chr18	-1.1455	6.46909	-22.5508	3.75231e-20	8.69857e-19	35.7188
ENSG00000175352	NRIP3	nuclear receptor interacting protein 3	56675	protein_coding	chr11	-1.82089	2.80111	-22.2968	5.14811e-20	1.15994e-18	35.7187
ENSG00000172888	ZNF621	zinc finger protein 621	285268	protein_coding	chr3	-1.04662	5.07842	-22.4264	4.37917e-20	1.00358e-18	35.6832
ENSG00000170854	RIOX2	ribosomal oxygenase 2	84864	protein_coding	chr3	-1.1897	5.10909	-22.3391	4.88261e-20	1.10841e-18	35.6771
ENSG00000143815	LBR	lamin B receptor	3930	protein_coding	chr1	0.759455	7.34413	22.6278	3.41125e-20	7.97006e-19	35.6688
[truncated: 23,048 more rows]

## Sheet: HCC68_WT3vsLOH3230
ENSEMBL	SYMBOL	GENENAME	ENTREZID	type_of_gene	chromosome	logFC	AveExpr	t	P.Value	adj.P.Val	B
[truncated: 24,086 more rows]

## Sheet: HLE_WT34vsLOH3431
ENSEMBL	SYMBOL	GENENAME	ENTREZID	type_of_gene	chromosome	logFC	AveExpr	t	P.Value	adj.P.Val	B
[truncated: 24,086 more rows]

[truncated: 3 more sheets: siNUDT17, siNUDT18, siNUDT17+18]
