# Supplementary material for: Chromosome 8p engineering reveals increased metastatic potential targetable by patient-specific synthetic lethality in liver cancer
Source: Sci Adv. 2023 Dec 22;9(51):eadh1442. doi: 10.1126/sciadv.adh1442 (PMC10745716; doi:10.1126/sciadv.adh1442)
Supplement: Supplementary file 2 — Data S1 to S5 [file sciadv.adh1442_data_s1_to_s5.zip › adh1442_Data_S2.xlsx]

## Sheet: overview
sheet	description
KEGG_8pclones	KEGG analysis comparing gene expression of WT vs LOH clones (per cell line)
IPA_HLF	Ingenuity canonical pathways comparing gene expression of HLF WT vs LOH clones
IPA_HCC68	Ingenuity canonical pathways comparing gene expression of HCC68 WT vs LOH clones
IPA_HLE	Ingenuity canonical pathways comparing gene expression of HLE WT vs LOH clones
IPA_TCGA	Ingenuity canonical pathways comparing mean gene expression of TCGA-LIHC cohort clustered in 8pWT and 8pLOH patients
KEGG_siNUDT	KEGG analysis comparing gene expression of siNUDT17, siNUDT18 or siCombi (siNUDT17+siNUDT18) vs siCTRL

## Sheet: KEGG_8pclones
Name	Main_Category	Sub_Category	NES_HLF_WT41_vs_LOH4194	NES_HLF_WT45_vs_LOH87	NES_HLE_WT34_vs_LOH3431	NES_HCC68_WT3_vs_LOH3230	pval_HLF_WT41_vs_LOH4194	pval_HLF_WT45_vs_LOH87	pval_HLE_WT34_vs_LOH3431	pval_HCC68_WT3_vs_LOH3230	FDR_HLF_WT41_vs_LOH4194	FDR_HLF_WT45_vs_LOH87	FDR_HLE_WT34_vs_LOH3431	FDR_HCC68_WT3_vs_LOH3230
hsa04530_Tight_junction	4. Cellular Processes	4.3. Cellular community - eukaryotes	1.84	1.13	1.52	1.6	0	0.1914	0.0037	0.0021	0.0004	0.3523	0.0291	0.0311
hsa04330_Notch_signaling_pathway	3. Environmental Information Processing	3.2. Signal transduction	1.84	1.64	-1.41	0.84	0.0003	0.0065	0.0288	0.7129	0.0161	0.0412	0.0928	0.7652
hsa04390_Hippo_signaling_pathway	3. Environmental Information Processing	3.2. Signal transduction	1.8	1.47	1.4	1.49	0	0.0065	0.0177	0.0141	0.0009	0.0412	0.0755	0.1006
hsa04964_Proximal_tubule_bicarbonate_reclamation	5. Organismal Systems	5.5. Excretory system	1.78	-0.79	1.54	-1.22	0.0019	0.7947	0.0214	0.1986	0.0407	0.8445	0.0819	0.3973
hsa05144_Malaria	6. Human Diseases	6.10. Infectious diseases: Parasitic	1.75	1.57	-1.96	1.8	0.0015	0.0127	0.0002	0.0014	0.0407	0.065	0.004	0.0271
hsa00650_Butanoate_metabolism	1. Metabolism	1.1. Carbohydrate metabolism	1.75	-0.92	1.23	0.98	0.0036	0.564	0.2125	0.4727	0.0602	0.6521	0.3545	0.6238
hsa00534_Glycosaminoglycan_biosynthesis	1. Metabolism	1.7. Glycan biosynthesis and metabolism	1.74	1.48	0.97	1.13	0.0033	0.066	0.5309	0.3138	0.0602	0.1756	0.6161	0.5212
hsa00514_Other_types_of_O-glycan_biosynthesis	1. Metabolism	1.7. Glycan biosynthesis and metabolism	1.72	1.05	-1.03	1.32	0.0019	0.3669	0.3824	0.1172	0.0407	0.5182	0.5003	0.2904
hsa05410_Hypertrophic_cardiomyopathy	6. Human Diseases	6.6. Cardiovascular diseases	1.71	1.41	-1.46	-1.39	0.0004	0.0416	0.0139	0.0609	0.0198	0.1355	0.069	0.2146
hsa04146_Peroxisome	4. Cellular Processes	4.1. Transport and catabolism	1.71	1.35	1.02	1.31	0.0007	0.0531	0.4241	0.092	0.0244	0.1515	0.5273	0.2533
hsa04141_Protein_processing_in_endoplasmic_reticulum	2. Genetic Information Processing	2.3. Folding, sorting and degradation	1.71	1.07	1.38	1.06	0.0001	0.313	0.0166	0.3451	0.0032	0.4892	0.0739	0.5435
hsa05165_Human_papillomavirus_infection	6. Human Diseases	6.9. Infectious diseases: Viral	1.69	1.8	-1.72	1.22	0	0	0	0.0804	0.0003	0	0.0002	0.243
hsa03050_Proteasome	2. Genetic Information Processing	2.3. Folding, sorting and degradation	1.69	-2.21	-0.85	0.93	0.004	0	0.6928	0.5707	0.0612	0	0.7246	0.6696
hsa00601_Glycosphingolipid_biosynthesis	1. Metabolism	1.7. Glycan biosynthesis and metabolism	1.68	-0.81	0.59	-0.73	0.0078	0.7659	0.9527	0.8584	0.0841	0.8276	0.9604	0.8831
hsa00640_Propanoate_metabolism	1. Metabolism	1.1. Carbohydrate metabolism	1.68	1	0.76	1.49	0.0045	0.4491	0.845	0.0485	0.0654	0.5761	0.8666	0.1916
hsa05412_Arrhythmogenic_right_ventricular_cardiomyopathy	6. Human Diseases	6.6. Cardiovascular diseases	1.66	1.15	-1.16	-1.33	0.0019	0.2218	0.2083	0.0775	0.0407	0.386	0.3512	0.2424
hsa05414_Dilated_cardiomyopathy	6. Human Diseases	6.6. Cardiovascular diseases	1.66	1.58	-1.4	-1.32	0.001	0.0087	0.0281	0.084	0.0323	0.0495	0.0924	0.246
hsa00071_Fatty_acid_degradation	1. Metabolism	1.3. Lipid metabolism	1.64	-0.84	1.6	-1.08	0.0054	0.743	0.0069	0.3302	0.0728	0.8082	0.0461	0.5376
hsa00260_Glycine,_serine_and_threonine_metabolism	1. Metabolism	1.5. Amino acid metabolism	1.63	-0.66	1.2	-1.32	0.0057	0.9525	0.1938	0.1071	0.0728	0.9645	0.3359	0.2782
hsa04950_Maturity_onset_diabetes_of_the_young	6. Human Diseases	6.7. Endocrine and metabolic diseases	1.61	1.05	1.06	-1.84	0.0157	0.3783	0.4033	0.0019	0.13	0.5205	0.5153	0.0309
hsa05100_Bacterial_invasion_of_epithelial_cells	6. Human Diseases	6.8. Infectious diseases: Bacterial	1.6	1.44	-0.95	2	0.0064	0.0216	0.552	0	0.0764	0.0905	0.6371	0.0009
hsa01200_Carbon_metabolism	1. Metabolism	1.0 Global and overview maps	1.56	1.28	1.64	1.4	0.004	0.0759	0.001	0.0467	0.0612	0.1866	0.0114	0.1905
hsa00512_Mucin_type_O-glycan_biosynthesis	1. Metabolism	1.7. Glycan biosynthesis and metabolism	1.55	0.96	1.2	-0.88	0.0235	0.5369	0.2297	0.6414	0.1593	0.6356	0.3698	0.7122
hsa04512_ECM-receptor_interaction	3. Environmental Information Processing	3.3. Signaling molecules and interaction	1.55	1.91	-2.11	1.21	0.0035	0.0002	0	0.1841	0.0602	0.0026	0.0001	0.3824
hsa00590_Arachidonic_acid_metabolism	1. Metabolism	1.3. Lipid metabolism	1.54	-0.63	1.08	-1.19	0.0191	0.9667	0.3193	0.2029	0.1408	0.9697	0.4506	0.4003
hsa00270_Cysteine_and_methionine_metabolism	1. Metabolism	1.5. Amino acid metabolism	1.53	-1.06	1.48	-1.02	0.0198	0.3728	0.0211	0.4361	0.1415	0.5205	0.0818	0.6013
hsa04142_Lysosome	4. Cellular Processes	4.1. Transport and catabolism	1.53	1.34	1.51	0.97	0.0056	0.0362	0.0036	0.5237	0.0728	0.1208	0.0291	0.6458
hsa05164_Influenza_A	6. Human Diseases	6.9. Infectious diseases: Viral	1.51	0.96	-1.1	1.32	0.0066	0.5733	0.238	0.0676	0.0764	0.657	0.3762	0.2248
hsa04510_Focal_adhesion	4. Cellular Processes	4.3. Cellular community - eukaryotes	1.51	1.91	-1.92	1.44	0.0018	0	0	0.009	0.0407	0	0	0.0851
hsa04061_Viral_protein_interaction_with_cytokine_and_cytokine_receptor			1.5	1.19	-1.26	1	0.0237	0.184	0.1513	0.4691	0.1593	0.3451	0.2832	0.6216
hsa00030_Pentose_phosphate_pathway	1. Metabolism	1.1. Carbohydrate metabolism	1.49	1.82	1.26	1.66	0.0435	0.0013	0.173	0.0164	0.1892	0.0116	0.3147	0.1102
hsa05162_Measles	6. Human Diseases	6.9. Infectious diseases: Viral	1.48	1.03	-1.59	1.06	0.0065	0.3905	0.003	0.3643	0.0764	0.5328	0.027	0.559
hsa00052_Galactose_metabolism	1. Metabolism	1.1. Carbohydrate metabolism	1.47	1.02	1.44	-0.94	0.042	0.4417	0.045	0.5358	0.1881	0.5761	0.1341	0.6486
hsa00053_Ascorbate_and_aldarate_metabolism	1. Metabolism	1.1. Carbohydrate metabolism	1.46	-0.99	-0.89	-2.04	0.061	0.4668	0.5842	0	0.2337	0.5895	0.6539	0.0015
hsa01230_Biosynthesis_of_amino_acids	1. Metabolism	1.0 Global and overview maps	1.46	1.3	1.5	1.28	0.0302	0.0989	0.0156	0.1232	0.177	0.2278	0.0739	0.2983
hsa02010_ABC_transporters	3. Environmental Information Processing	3.1. Membrane transport	1.46	1.39	-1.22	0.89	0.0357	0.0693	0.1682	0.6157	0.1825	0.1795	0.3077	0.6931
hsa00280_Valine,_leucine_and_isoleucine_degradation	1. Metabolism	1.5. Amino acid metabolism	1.45	-1.29	1.04	1.05	0.035	0.099	0.3883	0.3663	0.1825	0.2278	0.5027	0.559
hsa04979_Cholesterol_metabolism	5. Organismal Systems	5.4. Digestive system	1.45	1.09	1.33	0.92	0.0377	0.3155	0.106	0.5739	0.1874	0.4907	0.2307	0.6696
hsa01521_EGFR_tyrosine_kinase_inhibitor_resistance	6. Human Diseases	6.12. Drug resistance: Antineoplastic	1.43	1.27	-1.46	1.33	0.0275	0.1045	0.0168	0.0815	0.1725	0.237	0.0739	0.243
hsa04650_Natural_killer_cell_mediated_cytotoxicity	5. Organismal Systems	5.1. Immune system	1.43	0.98	-1.44	0.95	0.0352	0.4914	0.0177	0.5187	0.1825	0.6052	0.0755	0.6458
hsa04145_Phagosome	4. Cellular Processes	4.1. Transport and catabolism	1.42	0.92	-1.23	-1.18	0.018	0.6491	0.0965	0.1387	0.1392	0.7207	0.2189	0.3145
hsa01100_Metabolic_pathways	1. Metabolism	1.0 Global and overview maps	1.42	1.18	1.46	1.18	0	0.0139	0	0.0345	0	0.0701	0	0.1682
hsa04971_Gastric_acid_secretion	5. Organismal Systems	5.4. Digestive system	1.42	1.3	-1	1.38	0.0342	0.0875	0.4436	0.0615	0.1825	0.2071	0.5411	0.2146
hsa04217_Necroptosis	4. Cellular Processes	4.2. Cell growth and death	1.42	1	1.2	1.1	0.0176	0.4762	0.1125	0.3012	0.1392	0.5958	0.2367	0.5104
hsa05417_Lipid_and_atherosclerosis			1.41	1.25	1.08	1.38	0.0145	0.053	0.2651	0.0214	0.1233	0.1515	0.4008	0.123
hsa03320_PPAR_signaling_pathway	5. Organismal Systems	5.2. Endocrine system	1.41	1.24	1.53	1.36	0.0378	0.126	0.0125	0.0698	0.1874	0.2709	0.0649	0.2248
hsa04144_Endocytosis	4. Cellular Processes	4.1. Transport and catabolism	1.4	1.29	1.05	1.85	0.0071	0.0286	0.3243	0	0.0791	0.107	0.4529	0.0002
hsa04922_Glucagon_signaling_pathway	5. Organismal Systems	5.2. Endocrine system	1.4	1.39	1.08	1.14	0.0469	0.0314	0.2934	0.2444	0.198	0.1129	0.4282	0.4497
hsa04910_Insulin_signaling_pathway	5. Organismal Systems	5.2. Endocrine system	1.4	1.63	1.15	1.12	0.0182	0.0011	0.1941	0.2882	0.1392	0.0104	0.3359	0.5015
hsa00010_Glycolysis__Gluconeogenesis	1. Metabolism	1.1. Carbohydrate metabolism	1.39	1.04	1.7	1.58	0.053	0.3776	0.0017	0.0106	0.2107	0.5205	0.0164	0.0856
hsa04810_Regulation_of_actin_cytoskeleton	4. Cellular Processes	4.5. Cell motility	1.39	1.59	-1.27	1.3	0.0146	0.0004	0.0243	0.0464	0.1233	0.0048	0.0857	0.1905
hsa04514_Cell_adhesion_molecules	3. Environmental Information Processing	3.3. Signaling molecules and interaction	1.39	1.71	-1.5	1.03	0.0244	0.0004	0.0071	0.4263	0.1601	0.0049	0.0462	0.599
hsa04015_Rap1_signaling_pathway	3. Environmental Information Processing	3.2. Signal transduction	1.38	1.65	-1.26	1.42	0.0143	0.0003	0.0385	0.0106	0.1233	0.0043	0.1193	0.0856
hsa04540_Gap_junction	4. Cellular Processes	4.3. Cellular community - eukaryotes	1.38	1.98	-1.24	1.32	0.0426	0	0.1353	0.0857	0.1881	0.0006	0.269	0.2481
hsa04550_Signaling_pathways_regulating_pluripotency_of_stem_cells	4. Cellular Processes	4.3. Cellular community - eukaryotes	1.37	1.34	-1	1.38	0.0251	0.0246	0.4543	0.0332	0.1614	0.0983	0.5484	0.1647
hsa00564_Glycerophospholipid_metabolism	1. Metabolism	1.3. Lipid metabolism	1.37	1.73	1.12	1.18	0.0399	0.0009	0.2413	0.2039	0.1881	0.009	0.3762	0.4003
hsa05200_Pathways_in_cancer	6. Human Diseases	6.1. Cancers: Overview	1.36	1.44	-1.29	1.37	0.0026	0.0005	0.0036	0.0046	0.0515	0.0055	0.0291	0.0516
hsa00620_Pyruvate_metabolism	1. Metabolism	1.1. Carbohydrate metabolism	1.36	0.94	1.28	1.27	0.0716	0.5697	0.1423	0.1561	0.248	0.6552	0.2745	0.3467
hsa04060_Cytokine-cytokine_receptor_interaction	3. Environmental Information Processing	3.3. Signaling molecules and interaction	1.36	1.18	-1.8	1.04	0.0311	0.1262	0	0.3986	0.1787	0.2709	0.0005	0.5816
hsa04350_TGF-beta_signaling_pathway	3. Environmental Information Processing	3.2. Signal transduction	1.35	-1.04	-1.35	1.38	0.0426	0.3742	0.0687	0.0435	0.1881	0.5205	0.1759	0.1892
hsa04933_AGE-RAGE_signaling_pathway_in_diabetic_complications	6. Human Diseases	6.7. Endocrine and metabolic diseases	1.34	1.9	-1.96	1.44	0.05	0	0	0.0278	0.2038	0.0006	0.0002	0.1491
hsa04115_p53_signaling_pathway	4. Cellular Processes	4.2. Cell growth and death	1.34	-1.37	1.02	1.32	0.0643	0.046	0.4336	0.0949	0.2398	0.143	0.5329	0.2569
hsa04360_Axon_guidance	5. Organismal Systems	5.8. Development	1.33	1.85	-1.28	1.27	0.0392	0	0.034	0.0687	0.1881	0.0001	0.1083	0.2248
hsa01240_Biosynthesis_of_cofactors			1.32	-1.35	1.28	-1.55	0.0417	0.0216	0.0622	0.0031	0.1881	0.0905	0.1694	0.0384
hsa04310_Wnt_signaling_pathway	3. Environmental Information Processing	3.2. Signal transduction	1.32	1.3	-1.18	1.4	0.0448	0.0448	0.1404	0.0314	0.1924	0.1428	0.2741	0.1587
hsa00600_Sphingolipid_metabolism	1. Metabolism	1.3. Lipid metabolism	1.31	1.06	1.11	-1.1	0.0972	0.3474	0.2518	0.298	0.2941	0.5032	0.3879	0.5078
hsa05224_Breast_cancer	6. Human Diseases	6.2. Cancers: Specific types	1.31	1.29	-1.06	-1.02	0.0547	0.0721	0.3118	0.3774	0.215	0.1814	0.4423	0.5679
hsa05206_MicroRNAs_in_cancer	6. Human Diseases	6.1. Cancers: Overview	1.3	1.46	-1.35	1.28	0.0498	0.0056	0.0235	0.0631	0.2038	0.0389	0.0857	0.2146
hsa04066_HIF-1_signaling_pathway	3. Environmental Information Processing	3.2. Signal transduction	1.3	1.26	1.33	1.55	0.0795	0.0714	0.0547	0.0119	0.2619	0.1814	0.1544	0.0909
hsa04916_Melanogenesis	5. Organismal Systems	5.2. Endocrine system	1.3	1.36	-1.33	1.48	0.0735	0.0364	0.0673	0.0152	0.2493	0.1208	0.1759	0.1052
hsa04215_Apoptosis	4. Cellular Processes	4.2. Cell growth and death	1.3	-1.15	-0.9	0.8	0.1241	0.2603	0.5848	0.7774	0.335	0.4365	0.6539	0.818
hsa05320_Autoimmune_thyroid_disease	6. Human Diseases	6.3. Immune diseases	1.29	0.64	-1.61	-1.78	0.1439	0.9389	0.0146	0.0024	0.343	0.9597	0.0711	0.0328
hsa04270_Vascular_smooth_muscle_contraction	5. Organismal Systems	5.3. Circulatory system	1.29	1.44	-1.28	0.93	0.0724	0.019	0.0512	0.583	0.2481	0.0848	0.1472	0.6752
hsa00480_Glutathione_metabolism	1. Metabolism	1.6. Metabolism of other amino acids	1.29	1.1	1.15	0.88	0.1337	0.2888	0.2312	0.653	0.339	0.4721	0.3703	0.7128
hsa05160_Hepatitis_C	6. Human Diseases	6.9. Infectious diseases: Viral	1.28	-1.05	1.08	1.58	0.0687	0.3226	0.2932	0.0033	0.248	0.4947	0.4282	0.0391
hsa05330_Allograft_rejection	6. Human Diseases	6.3. Immune diseases	1.28	0.61	-1.6	-1.78	0.1512	0.9598	0.0261	0.0045	0.3433	0.9689	0.0894	0.0514
hsa05230_Central_carbon_metabolism_in_cancer	6. Human Diseases	6.1. Cancers: Overview	1.28	1.48	1.26	1.52	0.1155	0.0197	0.1229	0.021	0.3234	0.0871	0.2537	0.123
hsa00040_Pentose_and_glucuronate_interconversions	1. Metabolism	1.1. Carbohydrate metabolism	1.27	-0.62	-0.93	-2.08	0.1518	0.952	0.5747	0	0.3433	0.9645	0.6539	0.0009
hsa04670_Leukocyte_transendothelial_migration	5. Organismal Systems	5.1. Immune system	1.27	1.49	1.11	1.62	0.1041	0.012	0.246	0.003	0.3019	0.0641	0.3808	0.0384
hsa03015_mRNA_surveillance_pathway	2. Genetic Information Processing	2.2. Translation	1.27	-1.21	1.64	1.35	0.1019	0.1392	0.0019	0.0627	0.3014	0.2843	0.0184	0.2146
hsa04213_Longevity_regulating_pathway	5. Organismal Systems	5.9. Aging	1.27	1.09	-0.84	1.29	0.1248	0.2727	0.7494	0.1133	0.335	0.4503	0.7734	0.2873
hsa05017_Spinocerebellar_ataxia			1.27	-1.6	1.08	1.03	0.0756	0.0017	0.2823	0.4273	0.2537	0.0134	0.4208	0.599
hsa00515_Mannose_type_O-glycan_biosynthesis	1. Metabolism	1.7. Glycan biosynthesis and metabolism	1.27	0.78	1.04	0.88	0.1562	0.7829	0.4089	0.6314	0.347	0.8375	0.5164	0.7059
hsa00510_N-Glycan_biosynthesis	1. Metabolism	1.7. Glycan biosynthesis and metabolism	1.26	1.06	0.88	-0.97	0.1367	0.3465	0.6597	0.5085	0.3414	0.5032	0.7011	0.6449
hsa05132_Salmonella_infection	6. Human Diseases	6.8. Infectious diseases: Bacterial	1.25	1.03	1.04	1.58	0.0474	0.3532	0.3354	0.0006	0.198	0.5032	0.4635	0.0135
hsa04612_Antigen_processing_and_presentation	5. Organismal Systems	5.1. Immune system	1.25	-1.14	-1.48	-1.48	0.1452	0.2371	0.0187	0.0417	0.343	0.4083	0.0755	0.1862
hsa00511_Other_glycan_degradation	1. Metabolism	1.7. Glycan biosynthesis and metabolism	1.25	1.01	1.07	-1.42	0.1724	0.4449	0.3944	0.0968	0.3602	0.5761	0.506	0.2575
hsa01212_Fatty_acid_metabolism	1. Metabolism	1.0 Global and overview maps	1.25	1.46	1.77	1.15	0.1452	0.0285	0.0007	0.2545	0.343	0.107	0.0088	0.463
hsa04114_Oocyte_meiosis	4. Cellular Processes	4.2. Cell growth and death	1.25	-1.41	0.95	1.07	0.0977	0.0272	0.566	0.346	0.2941	0.1044	0.6486	0.5435
hsa04920_Adipocytokine_signaling_pathway	5. Organismal Systems	5.2. Endocrine system	1.25	1.34	1.16	0.98	0.1393	0.0665	0.2222	0.4838	0.343	0.1756	0.3628	0.6307
hsa00830_Retinol_metabolism	1. Metabolism	1.8. Metabolism of cofactors and vitamins	1.24	-0.79	1.67	-1.81	0.1671	0.831	0.0025	0.0015	0.3564	0.8744	0.0227	0.0275
hsa00790_Folate_biosynthesis	1. Metabolism	1.8. Metabolism of cofactors and vitamins	1.24	-1.27	1.17	-1.1	0.2024	0.158	0.2625	0.3172	0.3913	0.3093	0.3987	0.5212
hsa05145_Toxoplasmosis	6. Human Diseases	6.10. Infectious diseases: Parasitic	1.24	1.54	1.12	1.34	0.1192	0.0037	0.2412	0.0681	0.3281	0.0273	0.3762	0.2248
hsa04151_PI3K-Akt_signaling_pathway	3. Environmental Information Processing	3.2. Signal transduction	1.24	1.51	-1.67	1.39	0.0521	0.0004	0	0.01	0.2095	0.0048	0.0005	0.0856
hsa05012_Parkinson_disease	6. Human Diseases	6.4. Neurodegenerative diseases	1.24	-1.68	1.13	-1.11	0.0569	0	0.1669	0.1653	0.2206	0.0002	0.3071	0.3571
hsa04621_NOD-like_receptor_signaling_pathway	5. Organismal Systems	5.1. Immune system	1.24	1.06	-1.36	1.22	0.0824	0.305	0.0129	0.1218	0.2652	0.4838	0.0661	0.2971
hsa04210_Apoptosis	4. Cellular Processes	4.2. Cell growth and death	1.24	1.01	0.98	1.09	0.0958	0.4224	0.5024	0.3059	0.2937	0.5621	0.5963	0.5157
hsa00980_Metabolism_of_xenobiotics_by_cytochrome_P450	1. Metabolism	1.11. Xenobiotics biodegradation and metabolism	1.23	0.91	-0.91	-1.63	0.1664	0.6078	0.5822	0.0094	0.3564	0.6867	0.6539	0.0856
hsa00330_Arginine_and_proline_metabolism	1. Metabolism	1.5. Amino acid metabolism	1.23	-1.25	1.24	-0.97	0.173	0.1329	0.1509	0.5024	0.3602	0.278	0.2832	0.6449
hsa00310_Lysine_degradation	1. Metabolism	1.5. Amino acid metabolism	1.23	0.84	0.9	1.35	0.1459	0.7788	0.6299	0.0769	0.343	0.836	0.6845	0.2424
hsa00340_Histidine_metabolism	1. Metabolism	1.5. Amino acid metabolism	1.23	0.67	0.8	1.01	0.212	0.9115	0.7403	0.4544	0.3946	0.9377	0.7665	0.6096
hsa00970_Aminoacyl-tRNA_biosynthesis	2. Genetic Information Processing	2.2. Translation	1.22	-1.5	1.87	-1.59	0.1792	0.0205	0.0003	0.0179	0.3676	0.0892	0.0052	0.1155
hsa04976_Bile_secretion	5. Organismal Systems	5.4. Digestive system	1.22	1.4	0.99	-1.4	0.1532	0.0475	0.4517	0.0578	0.3433	0.143	0.5484	0.2146
hsa00532_Glycosaminoglycan_biosynthesis	1. Metabolism	1.7. Glycan biosynthesis and metabolism	1.22	-1.09	-1.49	-1.16	0.2081	0.3519	0.0563	0.2811	0.3946	0.5032	0.1565	0.4946
hsa04931_Insulin_resistance	6. Human Diseases	6.7. Endocrine and metabolic diseases	1.22	1.4	-1.2	1.18	0.1291	0.0173	0.1386	0.2009	0.338	0.0798	0.2738	0.3993
hsa04062_Chemokine_signaling_pathway	5. Organismal Systems	5.1. Immune system	1.22	1.52	-1.44	1.14	0.102	0.0058	0.0044	0.234	0.3014	0.0389	0.0321	0.4405
hsa04072_Phospholipase_D_signaling_pathway	3. Environmental Information Processing	3.2. Signal transduction	1.22	1.64	-1.33	0.97	0.1084	0.0008	0.0161	0.5339	0.3063	0.008	0.0739	0.6486
hsa05231_Choline_metabolism_in_cancer	6. Human Diseases	6.1. Cancers: Overview	1.22	1.59	-1.38	0.86	0.1412	0.0031	0.0239	0.7202	0.343	0.0239	0.0857	0.7705
hsa00250_Alanine,_aspartate_and_glutamate_metabolism	1. Metabolism	1.5. Amino acid metabolism	1.21	-0.95	1.05	-1.19	0.1962	0.5426	0.3803	0.2167	0.385	0.6376	0.5003	0.4138
hsa00760_Nicotinate_and_nicotinamide_metabolism	1. Metabolism	1.8. Metabolism of cofactors and vitamins	1.21	-0.94	-1.32	1.55	0.203	0.5585	0.1275	0.0268	0.3913	0.6493	0.2599	0.1465
hsa00500_Starch_and_sucrose_metabolism	1. Metabolism	1.1. Carbohydrate metabolism	1.21	1.1	1.49	1.1	0.2143	0.3441	0.0267	0.3451	0.3946	0.5032	0.0904	0.5435
hsa04630_JAK-STAT_signaling_pathway	3. Environmental Information Processing	3.2. Signal transduction	1.21	1.02	-1.69	1.02	0.1368	0.4019	0.0004	0.4335	0.3414	0.5415	0.0064	0.6013
hsa04924_Renin_secretion	5. Organismal Systems	5.2. Endocrine system	1.21	1.36	1.12	0.97	0.1888	0.057	0.2569	0.4974	0.3753	0.1597	0.3921	0.6445
hsa05226_Gastric_cancer	6. Human Diseases	6.2. Cancers: Specific types	1.2	1.14	-1.18	1.17	0.1422	0.1913	0.1267	0.1875	0.343	0.3523	0.2598	0.3846
hsa04071_Sphingolipid_signaling_pathway	3. Environmental Information Processing	3.2. Signal transduction	1.19	1.36	0.98	1.43	0.1648	0.021	0.5055	0.0293	0.3564	0.0903	0.5963	0.1523
hsa04152_AMPK_signaling_pathway	3. Environmental Information Processing	3.2. Signal transduction	1.19	1.69	1.15	1.41	0.1586	0.0004	0.188	0.0395	0.3498	0.0049	0.3311	0.179
hsa00410_beta-Alanine_metabolism	1. Metabolism	1.6. Metabolism of other amino acids	1.19	1.21	0.88	1.28	0.244	0.2172	0.6343	0.1623	0.439	0.3807	0.6845	0.3554
hsa00562_Inositol_phosphate_metabolism	1. Metabolism	1.1. Carbohydrate metabolism	1.19	1.1	0.9	0.96	0.185	0.2968	0.637	0.4984	0.3701	0.4803	0.6845	0.6445
hsa05130_Pathogenic_Escherichia_coli_infection	6. Human Diseases	6.8. Infectious diseases: Bacterial	1.18	-1.06	1.06	1.92	0.1493	0.3291	0.2977	0	0.3433	0.4999	0.4318	0.0001
hsa00220_Arginine_biosynthesis	1. Metabolism	1.5. Amino acid metabolism	1.18	0.84	1.38	-0.75	0.2564	0.6938	0.0932	0.8065	0.4493	0.7651	0.2159	0.8459
hsa04520_Adherens_junction	4. Cellular Processes	4.3. Cellular community - eukaryotes	1.18	1.31	1.01	1.84	0.1836	0.0747	0.4422	0.0002	0.3701	0.1864	0.5411	0.0062
hsa04918_Thyroid_hormone_synthesis	5. Organismal Systems	5.2. Endocrine system	1.18	1.16	-1.07	1.4	0.1973	0.2176	0.3423	0.0536	0.385	0.3807	0.469	0.2054
hsa05168_Herpes_simplex_virus_1_infection	6. Human Diseases	6.9. Infectious diseases: Viral	1.18	-1.29	-1.28	0.83	0.0664	0.0083	0.009	0.9341	0.2429	0.0489	0.0535	0.9458
hsa05131_Shigellosis	6. Human Diseases	6.8. Infectious diseases: Bacterial	1.17	1.13	-1.19	1.5	0.1265	0.1701	0.0909	0.0021	0.3367	0.3261	0.214	0.0311
hsa05205_Proteoglycans_in_cancer	6. Human Diseases	6.1. Cancers: Overview	1.16	1.29	-1.44	1.8	0.173	0.0364	0.0052	0	0.3602	0.1208	0.0356	0.0015
hsa04940_Type_I_diabetes_mellitus	6. Human Diseases	6.7. Endocrine and metabolic diseases	1.16	-0.82	-1.93	-1.89	0.2693	0.749	0.0002	0.0006	0.4638	0.8121	0.004	0.0135
hsa04658_Th1_and_Th2_cell_differentiation	5. Organismal Systems	5.1. Immune system	1.15	1.37	0.93	-1.05	0.2136	0.0531	0.5849	0.3585	0.3946	0.1515	0.6539	0.5566
hsa05211_Renal_cell_carcinoma	6. Human Diseases	6.2. Cancers: Specific types	1.15	1.02	-1.13	1.11	0.2261	0.4087	0.2366	0.2905	0.4136	0.5461	0.3762	0.5015
hsa00230_Purine_metabolism	1. Metabolism	1.4. Nucleotide metabolism	1.15	-1.16	1.29	1.19	0.2145	0.174	0.0654	0.164	0.3946	0.3315	0.1744	0.3568
hsa03250_Viral_life_cycle			1.14	-1.35	-0.77	-0.99	0.2541	0.0525	0.8725	0.4297	0.4493	0.1515	0.8891	0.599
hsa00513_Various_types_of_N-glycan_biosynthesis	1. Metabolism	1.7. Glycan biosynthesis and metabolism	1.14	1.4	-0.86	-0.96	0.2646	0.0586	0.6957	0.5255	0.4606	0.1622	0.725	0.6458
hsa04150_mTOR_signaling_pathway	3. Environmental Information Processing	3.2. Signal transduction	1.14	1.05	1.26	1.45	0.2071	0.3244	0.0683	0.0131	0.3946	0.495	0.1759	0.0978
hsa05217_Basal_cell_carcinoma	6. Human Diseases	6.2. Cancers: Specific types	1.14	1.5	-1.53	1.28	0.2665	0.0256	0.011	0.1386	0.4613	0.0994	0.0593	0.3145
hsa05340_Primary_immunodeficiency	6. Human Diseases	6.3. Immune diseases	1.14	0.91	-0.95	-0.92	0.3313	0.565	0.5288	0.5639	0.5057	0.6521	0.6161	0.6651
hsa04913_Ovarian_steroidogenesis	5. Organismal Systems	5.2. Endocrine system	1.14	1.28	0.92	0.92	0.2788	0.1328	0.6106	0.5739	0.4689	0.278	0.671	0.6696
hsa05022_Pathways_of_neurodegeneration			1.14	-1.4	0.95	0.95	0.1314	0.001	0.6221	0.621	0.3388	0.0099	0.6813	0.6967
hsa04392_Hippo_signaling_pathway	3. Environmental Information Processing	3.2. Signal transduction	1.14	0.95	1.52	0.74	0.2946	0.5492	0.0197	0.8342	0.4689	0.643	0.0773	0.8637
hsa05146_Amoebiasis	6. Human Diseases	6.10. Infectious diseases: Parasitic	1.13	2.11	-1.66	1.56	0.2561	0	0.0012	0.0101	0.4493	0	0.0124	0.0856
hsa05167_Kaposi_sarcoma-associated_herpesvirus_infection	6. Human Diseases	6.9. Infectious diseases: Viral	1.13	1.01	-1.79	1	0.1935	0.4286	0	0.4837	0.3823	0.5656	0.0005	0.6307
hsa00380_Tryptophan_metabolism	1. Metabolism	1.5. Amino acid metabolism	1.13	-1.08	0.97	1.02	0.2734	0.3432	0.5045	0.4632	0.4658	0.5032	0.5963	0.6163
hsa00051_Fructose_and_mannose_metabolism	1. Metabolism	1.1. Carbohydrate metabolism	1.13	1.31	1.43	0.95	0.3039	0.1286	0.046	0.5123	0.475	0.2743	0.1359	0.6449
hsa04623_Cytosolic_DNA-sensing_pathway	5. Organismal Systems	5.1. Immune system	1.13	-0.81	-1.38	0.72	0.2922	0.7937	0.081	0.8921	0.4689	0.8445	0.1976	0.9119
hsa04340_Hedgehog_signaling_pathway	3. Environmental Information Processing	3.2. Signal transduction	1.12	1.5	-1.5	-1.02	0.3054	0.0183	0.0165	0.3946	0.4751	0.083	0.0739	0.5802
hsa05110_Vibrio_cholerae_infection	6. Human Diseases	6.8. Infectious diseases: Bacterial	1.12	-0.92	1.35	1.14	0.2873	0.6032	0.0922	0.2584	0.4689	0.6839	0.2151	0.4674
hsa04914_Progesterone-mediated_oocyte_maturation	5. Organismal Systems	5.2. Endocrine system	1.12	-1.3	-1.05	1.05	0.2713	0.0689	0.3249	0.3733	0.4647	0.1795	0.4529	0.5644
hsa04070_Phosphatidylinositol_signaling_system	3. Environmental Information Processing	3.2. Signal transduction	1.12	0.97	-1.08	0.9	0.2423	0.5287	0.2784	0.6395	0.4383	0.6306	0.4169	0.7122
hsa05204_Chemical_carcinogenesis	6. Human Diseases	6.1. Cancers: Overview	1.11	-0.9	1.11	-1.67	0.3121	0.6186	0.3	0.0062	0.4809	0.6936	0.4332	0.0643
hsa05207_Chemical_carcinogenesis			1.1	-1.16	-1.15	-1.44	0.2567	0.1395	0.163	0.0115	0.4493	0.2843	0.3017	0.0905
hsa04666_Fc_gamma_R-mediated_phagocytosis	5. Organismal Systems	5.1. Immune system	1.1	1.46	-1.12	1.46	0.2912	0.0125	0.2231	0.0169	0.4689	0.0649	0.3628	0.1113
hsa05010_Alzheimer_disease	6. Human Diseases	6.4. Neurodegenerative diseases	1.1	-1.43	0.99	-1.04	0.229	0.0011	0.488	0.2778	0.4165	0.0099	0.582	0.4915
hsa04611_Platelet_activation	5. Organismal Systems	5.1. Immune system	1.1	1.45	-1.06	1.08	0.2822	0.0159	0.3033	0.3387	0.4689	0.0777	0.436	0.5414
hsa05321_Inflammatory_bowel_disease	6. Human Diseases	6.3. Immune diseases	1.1	1.24	-1.47	0.86	0.315	0.1573	0.0285	0.6751	0.4831	0.3093	0.0927	0.7344
hsa04640_Hematopoietic_cell_lineage	5. Organismal Systems	5.1. Immune system	1.09	-1.39	-1.91	-1.48	0.3078	0.0336	0	0.0422	0.4765	0.1172	0.0009	0.1862
hsa05322_Systemic_lupus_erythematosus	6. Human Diseases	6.3. Immune diseases	1.09	-0.92	-0.82	-1.34	0.2956	0.6203	0.862	0.0463	0.4689	0.6936	0.8811	0.1905
hsa05020_Prion_disease	6. Human Diseases	6.4. Neurodegenerative diseases	1.09	-1.57	-0.95	1.11	0.2497	0.0001	0.5875	0.2376	0.4467	0.002	0.6546	0.4416
hsa05202_Transcriptional_misregulation_in_cancer	6. Human Diseases	6.1. Cancers: Overview	1.09	-1.1	-1.22	1.11	0.2974	0.2258	0.0859	0.2659	0.4695	0.3909	0.2069	0.4783
hsa01250_Biosynthesis_of_nucleotide_sugars			1.09	-1.01	0.89	1.11	0.3358	0.4444	0.6505	0.3333	0.51	0.5761	0.6935	0.5376
hsa01210_2-Oxocarboxylic_acid_metabolism	1. Metabolism	1.0 Global and overview maps	1.08	0.97	0.97	-0.82	0.3841	0.4792	0.5119	0.7129	0.5523	0.5958	0.6016	0.7652
hsa04014_Ras_signaling_pathway	3. Environmental Information Processing	3.2. Signal transduction	1.08	1.51	-1.21	1.33	0.2947	0.0015	0.0861	0.0355	0.4689	0.0125	0.2069	0.1682
hsa04068_FoxO_signaling_pathway	3. Environmental Information Processing	3.2. Signal transduction	1.08	-1.08	-1.32	0.98	0.2993	0.2989	0.0441	0.5116	0.4701	0.4813	0.1338	0.6449
hsa05014_Amyotrophic_lateral_sclerosis	6. Human Diseases	6.4. Neurodegenerative diseases	1.08	-1.76	1.38	0.91	0.2831	0	0.004	0.6939	0.4689	0	0.0302	0.7523
hsa00561_Glycerolipid_metabolism	1. Metabolism	1.3. Lipid metabolism	1.07	-1.19	-1.05	0.87	0.3736	0.2016	0.3641	0.6511	0.5519	0.3668	0.4905	0.7128
hsa00531_Glycosaminoglycan_degradation	1. Metabolism	1.7. Glycan biosynthesis and metabolism	1.06	1.74	-1.32	-1.2	0.4101	0.0038	0.1394	0.2269	0.5719	0.0275	0.2738	0.4297
hsa04973_Carbohydrate_digestion_and_absorption	5. Organismal Systems	5.4. Digestive system	1.06	1.14	1.03	-1.01	0.3825	0.272	0.4054	0.4279	0.5523	0.4503	0.516	0.599
hsa05169_Epstein-Barr_virus_infection	6. Human Diseases	6.9. Infectious diseases: Viral	1.06	-1.09	-1.59	0.96	0.3506	0.2537	0.0003	0.547	0.5275	0.43	0.0051	0.6523
hsa05418_Fluid_shear_stress_and_atherosclerosis	6. Human Diseases	6.6. Cardiovascular diseases	1.05	1.28	-1.38	1.33	0.3686	0.0778	0.028	0.0477	0.5486	0.1884	0.0924	0.1916
hsa04961_Endocrine_and_other_factor-regulated_calcium_reabsorption	5. Organismal Systems	5.5. Excretory system	1.05	-1.16	-1.56	1.52	0.3757	0.2174	0.0166	0.0283	0.5523	0.3807	0.0739	0.1491
hsa04915_Estrogen_signaling_pathway	5. Organismal Systems	5.2. Endocrine system	1.05	1.34	-1.22	1.05	0.3697	0.0466	0.1153	0.3816	0.5486	0.143	0.2407	0.5692
hsa00020_Citrate_cycle_(TCA_cycle)	1. Metabolism	1.1. Carbohydrate metabolism	1.05	-0.84	1.35	1.04	0.4003	0.7062	0.0989	0.4162	0.5678	0.7709	0.2212	0.593
hsa04659_Th17_cell_differentiation	5. Organismal Systems	5.1. Immune system	1.05	-0.92	-1.44	0.78	0.3654	0.6159	0.0234	0.864	0.5472	0.6934	0.0857	0.886
hsa04721_Synaptic_vesicle_cycle	5. Organismal Systems	5.6. Nervous system	1.04	-0.93	1.18	-0.99	0.3995	0.5866	0.2118	0.4465	0.5678	0.6699	0.3545	0.6041
hsa05225_Hepatocellular_carcinoma	6. Human Diseases	6.2. Cancers: Specific types	1.04	1.14	-1.21	1.21	0.4045	0.1857	0.1058	0.1257	0.5712	0.3457	0.2307	0.3021
hsa04935_Growth_hormone_synthesis,_secretion_and_action			1.04	1.5	-1.15	1.2	0.3842	0.008	0.1983	0.1744	0.5523	0.048	0.3407	0.3695
hsa05143_African_trypanosomiasis	6. Human Diseases	6.10. Infectious diseases: Parasitic	1.03	-1.02	-1.89	1.62	0.4453	0.4444	0.0004	0.023	0.5916	0.5761	0.0058	0.13
hsa04934_Cushing_syndrome	6. Human Diseases	6.7. Endocrine and metabolic diseases	1.03	1.47	-1.33	1.29	0.412	0.0076	0.0244	0.0633	0.5719	0.0462	0.0857	0.2146
hsa04120_Ubiquitin_mediated_proteolysis	2. Genetic Information Processing	2.3. Folding, sorting and degradation	1.03	-1.4	1.27	1.63	0.4313	0.0173	0.0655	0.001	0.5916	0.0798	0.1744	0.0219
hsa05135_Yersinia_infection			1.03	1.51	-1.31	1.44	0.4109	0.0059	0.0359	0.0195	0.5719	0.0389	0.1122	0.1201
hsa05332_Graft-versus-host_disease	6. Human Diseases	6.3. Immune diseases	1.02	-0.77	-2.03	-1.83	0.4435	0.836	0.0001	0.0013	0.5916	0.8768	0.0015	0.0261
hsa05142_Chagas_disease	6. Human Diseases	6.10. Infectious diseases: Parasitic	1.02	1.3	-1.31	1.59	0.4423	0.0718	0.0754	0.0085	0.5916	0.1814	0.1867	0.0829
hsa04960_Aldosterone-regulated_sodium_reabsorption	5. Organismal Systems	5.5. Excretory system	1.02	-1.1	-1.5	1.3	0.438	0.3033	0.0346	0.1455	0.5916	0.4835	0.1091	0.3277
hsa04261_Adrenergic_signaling_in_cardiomyocytes	5. Organismal Systems	5.3. Circulatory system	1.02	1.24	1.05	1.04	0.4239	0.1017	0.3371	0.4118	0.5858	0.2322	0.4638	0.5894
hsa04010_MAPK_signaling_pathway	3. Environmental Information Processing	3.2. Signal transduction	1.01	1.66	-1.3	1.36	0.4333	0	0.0187	0.0263	0.5916	0.0006	0.0755	0.146
hsa04371_Apelin_signaling_pathway	3. Environmental Information Processing	3.2. Signal transduction	1.01	1.33	0.97	1.31	0.4458	0.0472	0.5319	0.0592	0.5916	0.143	0.6161	0.2146
hsa04962_Vasopressin-regulated_water_reabsorption	5. Organismal Systems	5.5. Excretory system	1.01	-1.08	-0.89	1.41	0.4561	0.3528	0.6378	0.0693	0.6011	0.5032	0.6845	0.2248
hsa05152_Tuberculosis	6. Human Diseases	6.8. Infectious diseases: Bacterial	1	1.04	-1.26	-1.26	0.487	0.3436	0.05	0.0901	0.6348	0.5032	0.1458	0.2501
hsa04919_Thyroid_hormone_signaling_pathway	5. Organismal Systems	5.2. Endocrine system	1	1.27	-0.95	1.46	0.4574	0.0759	0.5737	0.021	0.6011	0.1866	0.6539	0.123
hsa03013_Nucleocytoplasmic_transport	2. Genetic Information Processing	2.2. Translation	0.99	-2.05	1.83	1.37	0.486	0	0	0.037	0.6348	0	0.0007	0.1726
hsa04140_Autophagy	4. Cellular Processes	4.1. Transport and catabolism	0.98	1.02	1.03	1.28	0.5154	0.4019	0.3838	0.0731	0.6626	0.5415	0.5003	0.2329
hsa01522_Endocrine_resistance	6. Human Diseases	6.12. Drug resistance: Antineoplastic	0.98	1.31	-1.2	-1.08	0.5289	0.0556	0.1327	0.2866	0.6636	0.1569	0.2653	0.5015
hsa00563_Glycosylphosphatidylinositol_(GPI)-anchor_biosynthesis	1. Metabolism	1.7. Glycan biosynthesis and metabolism	0.97	-0.62	-0.88	-1.28	0.5165	0.9649	0.6256	0.1339	0.6626	0.9697	0.6828	0.3125
hsa01523_Antifolate_resistance	6. Human Diseases	6.12. Drug resistance: Antineoplastic	0.97	-1.06	-1.46	1.28	0.5105	0.3938	0.0605	0.1916	0.6602	0.535	0.1666	0.3882
hsa05416_Viral_myocarditis	6. Human Diseases	6.6. Cardiovascular diseases	0.97	-0.86	-1.34	0.99	0.5202	0.7038	0.1009	0.4448	0.6629	0.7709	0.2242	0.6041
hsa05134_Legionellosis	6. Human Diseases	6.8. Infectious diseases: Bacterial	0.96	-1.07	-1.26	1.51	0.522	0.3483	0.1489	0.0154	0.6629	0.5032	0.2821	0.1052
hsa04921_Oxytocin_signaling_pathway	5. Organismal Systems	5.2. Endocrine system	0.96	1.17	-1.03	-0.99	0.5612	0.1458	0.3887	0.4531	0.6809	0.2953	0.5027	0.6096
hsa04744_Phototransduction	5. Organismal Systems	5.7. Sensory system	0.96	-0.83	-0.64	-0.94	0.5298	0.7045	0.9264	0.5438	0.6636	0.7709	0.9381	0.6523
hsa05161_Hepatitis_B	6. Human Diseases	6.9. Infectious diseases: Viral	0.96	1.05	-1.45	1.34	0.5615	0.3105	0.0105	0.0603	0.6809	0.4877	0.0588	0.2146
hsa05120_Epithelial_cell_signaling_in_Helicobacter_pylori_infection	6. Human Diseases	6.8. Infectious diseases: Bacterial	0.96	-0.99	1.37	1.23	0.547	0.4832	0.0539	0.1757	0.6697	0.5984	0.1535	0.3698
hsa01524_Platinum_drug_resistance	6. Human Diseases	6.12. Drug resistance: Antineoplastic	0.96	-1.39	0.92	-1.17	0.5439	0.0414	0.5828	0.1873	0.6684	0.1355	0.6539	0.3846
hsa04975_Fat_digestion_and_absorption	5. Organismal Systems	5.4. Digestive system	0.95	0.69	1.11	-0.76	0.5358	0.8951	0.3327	0.8242	0.6636	0.9238	0.4618	0.8585
hsa00900_Terpenoid_backbone_biosynthesis	1. Metabolism	1.9. Metabolism of terpenoids and polyketides	0.95	0.79	1.2	1.43	0.5358	0.7709	0.2418	0.0869	0.6636	0.8302	0.3762	0.2481
hsa04912_GnRH_signaling_pathway	5. Organismal Systems	5.2. Endocrine system	0.95	1.37	-1.29	1.29	0.5796	0.066	0.096	0.1012	0.6886	0.1756	0.2189	0.2672
hsa00062_Fatty_acid_elongation	1. Metabolism	1.3. Lipid metabolism	0.94	-0.76	1.61	-1.36	0.5342	0.8622	0.0082	0.0968	0.6636	0.9014	0.051	0.2575
hsa04020_Calcium_signaling_pathway	3. Environmental Information Processing	3.2. Signal transduction	0.94	1.24	-1.46	1.21	0.623	0.0589	0.0049	0.1165	0.7256	0.1622	0.0348	0.2904
hsa00630_Glyoxylate_and_dicarboxylate_metabolism	1. Metabolism	1.1. Carbohydrate metabolism	0.93	-1.07	1.06	1.5	0.5685	0.3521	0.3816	0.0494	0.6825	0.5032	0.5003	0.1916
hsa04720_Long-term_potentiation	5. Organismal Systems	5.6. Nervous system	0.93	1.05	-1.03	0.78	0.6024	0.3469	0.4136	0.8265	0.7054	0.5032	0.5182	0.8585
hsa04966_Collecting_duct_acid_secretion	5. Organismal Systems	5.5. Excretory system	0.92	-1.01	1.58	-1.01	0.5701	0.4559	0.0178	0.4452	0.6825	0.5825	0.0755	0.6041
hsa00520_Amino_sugar_and_nucleotide_sugar_metabolism	1. Metabolism	1.1. Carbohydrate metabolism	0.92	-1.05	1.09	1.08	0.593	0.375	0.2872	0.3339	0.6999	0.5205	0.4262	0.5376
hsa04136_Autophagy	4. Cellular Processes	4.1. Transport and catabolism	0.92	-1.4	0.86	1.07	0.5934	0.0509	0.6931	0.3818	0.6999	0.1515	0.7246	0.5692
hsa04750_Inflammatory_mediator_regulation_of_TRP_channels	5. Organismal Systems	5.7. Sensory system	0.92	1.3	-1.73	0.85	0.6344	0.0765	0.0005	0.7376	0.7348	0.1866	0.0068	0.7839
hsa04064_NF-kappa_B_signaling_pathway	3. Environmental Information Processing	3.2. Signal transduction	0.89	0.91	-1.14	-0.99	0.6873	0.6378	0.2145	0.4388	0.7765	0.7106	0.356	0.6013
hsa01232_Nucleotide_metabolism			0.89	-1.15	1.34	1.22	0.668	0.2137	0.0564	0.1589	0.762	0.3807	0.1565	0.3504
hsa00140_Steroid_hormone_biosynthesis	1. Metabolism	1.3. Lipid metabolism	0.88	-0.75	-1.04	-1.62	0.6374	0.881	0.36	0.0106	0.7356	0.9176	0.4871	0.0856
hsa05171_Coronavirus_disease			0.88	-1.67	-1.33	-0.88	0.7523	0.0001	0.0116	0.8391	0.8195	0.0017	0.0611	0.866
hsa00240_Pyrimidine_metabolism	1. Metabolism	1.4. Nucleotide metabolism	0.88	-0.98	1.39	1.29	0.6657	0.5099	0.0626	0.1356	0.762	0.616	0.1694	0.3141
hsa05220_Chronic_myeloid_leukemia	6. Human Diseases	6.2. Cancers: Specific types	0.88	1.05	-1.36	1.04	0.6849	0.3642	0.0406	0.3916	0.7765	0.5166	0.1244	0.5785
hsa00565_Ether_lipid_metabolism	1. Metabolism	1.3. Lipid metabolism	0.87	1.57	0.88	-1.06	0.6686	0.0123	0.6685	0.3546	0.762	0.0647	0.7057	0.5543
hsa04664_Fc_epsilon_RI_signaling_pathway	5. Organismal Systems	5.1. Immune system	0.87	1.19	-1.2	1.09	0.7019	0.1843	0.1823	0.3339	0.7848	0.3451	0.3279	0.5376
hsa05170_Human_immunodeficiency_virus_1_infection	6. Human Diseases	6.9. Infectious diseases: Viral	0.86	1.09	-1.43	1.24	0.7714	0.2576	0.0051	0.0837	0.828	0.4343	0.0356	0.246
hsa05032_Morphine_addiction	6. Human Diseases	6.5. Substance dependence	0.86	1.33	-1.28	1.23	0.727	0.0657	0.1081	0.1741	0.8034	0.1756	0.2323	0.3695
hsa04926_Relaxin_signaling_pathway	5. Organismal Systems	5.2. Endocrine system	0.86	1.92	-1.78	1.33	0.7534	0	0.0001	0.0491	0.8195	0.0001	0.002	0.1916
hsa04730_Long-term_depression	5. Organismal Systems	5.6. Nervous system	0.86	1.09	0.86	1.36	0.6966	0.3024	0.7009	0.0814	0.7816	0.4835	0.728	0.243
hsa04672_Intestinal_immune_network_for_IgA_production	5. Organismal Systems	5.1. Immune system	0.84	1.16	-0.9	-1.37	0.7052	0.2432	0.5638	0.0941	0.7857	0.4156	0.6483	0.2568
hsa04613_Neutrophil_extracellular_trap_formation			0.84	-0.92	-1.04	-1.02	0.8209	0.6827	0.3504	0.4056	0.8583	0.7554	0.4761	0.5857
hsa00450_Selenocompound_metabolism	1. Metabolism	1.6. Metabolism of other amino acids	0.84	-1.01	1.21	-0.97	0.6697	0.4475	0.2173	0.5069	0.762	0.5761	0.357	0.6449
hsa04728_Dopaminergic_synapse	5. Organismal Systems	5.6. Nervous system	0.84	1.41	-1.03	1.41	0.7882	0.0351	0.3807	0.0353	0.8376	0.1202	0.5003	0.1682
hsa04024_cAMP_signaling_pathway	3. Environmental Information Processing	3.2. Signal transduction	0.84	1.63	-1.15	0.98	0.8183	0.0005	0.1532	0.5147	0.8583	0.0053	0.2852	0.6449
hsa00860_Porphyrin_metabolism	1. Metabolism	1.8. Metabolism of cofactors and vitamins	0.83	-0.97	1.61	-2.04	0.7259	0.5048	0.0081	0	0.8034	0.6134	0.051	0.0018
hsa00982_Drug_metabolism	1. Metabolism	1.11. Xenobiotics biodegradation and metabolism	0.83	0.78	1.02	-1.79	0.7286	0.8079	0.4335	0.0017	0.8034	0.8558	0.5329	0.0293
hsa00061_Fatty_acid_biosynthesis	1. Metabolism	1.3. Lipid metabolism	0.83	1	1.59	1.15	0.6897	0.4668	0.0247	0.2912	0.7765	0.5895	0.0857	0.5015
hsa04012_ErbB_signaling_pathway	3. Environmental Information Processing	3.2. Signal transduction	0.83	-1.01	0.82	0.98	0.7873	0.4641	0.8295	0.4761	0.8376	0.5895	0.8533	0.6258
hsa04726_Serotonergic_synapse	5. Organismal Systems	5.6. Nervous system	0.82	0.97	-1.09	1.29	0.8013	0.501	0.2935	0.1097	0.846	0.6111	0.4282	0.2804
hsa04713_Circadian_entrainment	5. Organismal Systems	5.10. Environmental adaptation	0.8	1.64	-1.12	1.26	0.8429	0.0036	0.2264	0.127	0.8727	0.0268	0.3663	0.3028
hsa05016_Huntington_disease	6. Human Diseases	6.4. Neurodegenerative diseases	0.79	-1.75	1.18	0.81	0.9392	0	0.11	0.9004	0.951	0	0.233	0.9175
hsa00670_One_carbon_pool_by_folate	1. Metabolism	1.8. Metabolism of cofactors and vitamins	0.78	-1.05	1.42	1.09	0.765	0.405	0.0688	0.3668	0.8266	0.5434	0.1759	0.559
hsa00983_Drug_metabolism	1. Metabolism	1.11. Xenobiotics biodegradation and metabolism	0.74	-0.93	1.34	-1.43	0.8779	0.5959	0.0761	0.0601	0.9031	0.678	0.1872	0.2146
hsa05133_Pertussis	6. Human Diseases	6.8. Infectious diseases: Bacterial	0.73	0.77	-1.55	-1.06	0.9253	0.8834	0.0091	0.3159	0.9488	0.9176	0.0535	0.5212
hsa00350_Tyrosine_metabolism	1. Metabolism	1.5. Amino acid metabolism	0.73	-0.77	-0.99	0.64	0.8401	0.8241	0.4674	0.9321	0.8726	0.87	0.5616	0.9458
hsa04662_B_cell_receptor_signaling_pathway	5. Organismal Systems	5.1. Immune system	0.69	1.53	-1	-1.01	0.9378	0.0164	0.4548	0.386	0.951	0.0789	0.5484	0.5728
hsa00100_Steroid_biosynthesis	1. Metabolism	1.3. Lipid metabolism	0.69	1.88	1.82	1.97	0.8748	0.0012	0.001	0.0002	0.9029	0.011	0.0112	0.0053
hsa04130_SNARE_interactions_in_vesicular_transport	2. Genetic Information Processing	2.3. Folding, sorting and degradation	0.67	-1.45	1.05	1.12	0.9312	0.0315	0.3773	0.3151	0.949	0.1129	0.5003	0.5212
hsa03430_Mismatch_repair	2. Genetic Information Processing	2.4. Replication and repair	0.57	-1.57	1.07	0.89	0.9747	0.0151	0.375	0.5996	0.9777	0.0749	0.5003	0.6819
hsa04742_Taste_transduction	5. Organismal Systems	5.7. Sensory system	-0.59	1.52	0.67	0.88	1	0.0338	0.9545	0.6513	1	0.1172	0.9604	0.7128
hsa00770_Pantothenate_and_CoA_biosynthesis	1. Metabolism	1.8. Metabolism of cofactors and vitamins	-0.65	0.93	-0.85	0.8	0.944	0.5349	0.6734	0.7254	0.9528	0.6355	0.7086	0.7734
hsa05140_Leishmaniasis	6. Human Diseases	6.10. Infectious diseases: Parasitic	-0.76	1.2	-1.28	1.16	0.9313	0.1673	0.109	0.25	0.949	0.3226	0.2323	0.4574
hsa03040_Spliceosome	2. Genetic Information Processing	2.1. Transcription	-0.77	-1.95	1.35	1.08	0.9742	0	0.0243	0.3171	0.9777	0	0.0857	0.5212
hsa03410_Base_excision_repair	2. Genetic Information Processing	2.4. Replication and repair	-0.78	-0.98	1.07	1.11	0.8282	0.498	0.3455	0.3397	0.8631	0.6097	0.4713	0.5414
hsa03020_RNA_polymerase	2. Genetic Information Processing	2.1. Transcription	-0.79	-1.65	1.52	1.32	0.821	0.0059	0.0248	0.1186	0.8583	0.0389	0.0857	0.2914
hsa03060_Protein_export	2. Genetic Information Processing	2.3. Folding, sorting and degradation	-0.8	-1.46	1.19	0.57	0.7758	0.0322	0.2411	0.9735	0.8299	0.1138	0.3762	0.975
hsa03022_Basal_transcription_factors	2. Genetic Information Processing	2.1. Transcription	-0.82	-1.62	0.9	1.36	0.8013	0.0088	0.6079	0.0887	0.846	0.0495	0.6704	0.2492
hsa04137_Mitophagy	4. Cellular Processes	4.1. Transport and catabolism	-0.87	0.96	1.22	1.39	0.7705	0.5108	0.1313	0.061	0.828	0.616	0.2653	0.2146
hsa05323_Rheumatoid_arthritis	6. Human Diseases	6.3. Immune diseases	-0.88	-1.23	-1.36	-1.59	0.7511	0.1313	0.0275	0.0074	0.8195	0.278	0.0922	0.0744
hsa04620_Toll-like_receptor_signaling_pathway	5. Organismal Systems	5.1. Immune system	-0.88	1.06	-1.6	-0.85	0.7511	0.3195	0.0038	0.7626	0.8195	0.4923	0.0294	0.8051
hsa04727_GABAergic_synapse	5. Organismal Systems	5.6. Nervous system	-0.88	1	-1.19	1.43	0.764	0.4464	0.1854	0.0449	0.8266	0.5761	0.3311	0.1904
hsa00604_Glycosphingolipid_biosynthesis	1. Metabolism	1.7. Glycan biosynthesis and metabolism	-0.89	1.31	-1.38	-1.56	0.6022	0.1602	0.0948	0.0315	0.7054	0.3107	0.2181	0.1587
hsa04977_Vitamin_digestion_and_absorption	5. Organismal Systems	5.4. Digestive system	-0.92	-0.7	1.13	-1.09	0.567	0.895	0.3204	0.3681	0.6825	0.9238	0.4506	0.559
hsa05030_Cocaine_addiction	6. Human Diseases	6.5. Substance dependence	-0.94	1.3	-0.94	1.3	0.5736	0.121	0.5265	0.131	0.6841	0.2632	0.6161	0.3102
hsa04930_Type_II_diabetes_mellitus	6. Human Diseases	6.7. Endocrine and metabolic diseases	-0.94	1.11	-0.89	-0.96	0.5407	0.2964	0.6333	0.5129	0.6671	0.4803	0.6845	0.6449
hsa05034_Alcoholism	6. Human Diseases	6.5. Substance dependence	-0.95	1.12	-1.17	1.2	0.6242	0.2146	0.1433	0.1327	0.7256	0.3807	0.2746	0.3118
hsa04927_Cortisol_synthesis_and_secretion	5. Organismal Systems	5.2. Endocrine system	-0.95	1.36	-1.23	1.01	0.5625	0.0697	0.1784	0.4247	0.6809	0.1795	0.3227	0.599
hsa04660_T_cell_receptor_signaling_pathway	5. Organismal Systems	5.1. Immune system	-0.97	1.22	-1.1	0.95	0.5281	0.1379	0.2563	0.5343	0.6636	0.2843	0.3921	0.6486
hsa05221_Acute_myeloid_leukemia	6. Human Diseases	6.2. Cancers: Specific types	-0.98	1.17	-1.55	0.9	0.5229	0.2061	0.0091	0.6104	0.6629	0.3728	0.0535	0.6896
hsa04740_Olfactory_transduction	5. Organismal Systems	5.7. Sensory system	-0.99	1.24	0.94	-0.74	0.4433	0.0904	0.5991	0.975	0.5916	0.2109	0.6643	0.975
hsa04211_Longevity_regulating_pathway	5. Organismal Systems	5.9. Aging	-1	1.25	-1.02	1.21	0.4889	0.1118	0.409	0.1679	0.6348	0.2465	0.5164	0.3605
hsa01040_Biosynthesis_of_unsaturated_fatty_acids	1. Metabolism	1.3. Lipid metabolism	-1.01	1.54	1.45	1.8	0.4464	0.0234	0.045	0.0022	0.5916	0.0954	0.1341	0.0311
hsa05218_Melanoma	6. Human Diseases	6.2. Cancers: Specific types	-1.01	1.18	0.93	0.99	0.4389	0.1985	0.6003	0.4627	0.5916	0.3631	0.6643	0.6163
hsa05031_Amphetamine_addiction	6. Human Diseases	6.5. Substance dependence	-1.03	1.08	-1	-0.95	0.4062	0.3176	0.4272	0.5347	0.5712	0.4917	0.5291	0.6486
hsa04216_Ferroptosis	4. Cellular Processes	4.2. Cell growth and death	-1.03	-1.15	1.34	0.9	0.3876	0.244	0.1051	0.6014	0.5547	0.4156	0.2307	0.6819
hsa04622_RIG-I-like_receptor_signaling_pathway	5. Organismal Systems	5.1. Immune system	-1.04	1.05	-0.88	0.91	0.3798	0.3768	0.6502	0.6014	0.5523	0.5205	0.6935	0.6819
hsa04923_Regulation_of_lipolysis_in_adipocytes	5. Organismal Systems	5.2. Endocrine system	-1.04	1.3	-1.18	0.88	0.3813	0.1076	0.1995	0.653	0.5523	0.2405	0.3407	0.7128
hsa05415_Diabetic_cardiomyopathy			-1.06	-1.03	-1.01	-1.15	0.2868	0.3858	0.4206	0.1553	0.4689	0.5286	0.525	0.3467
hsa05215_Prostate_cancer	6. Human Diseases	6.2. Cancers: Specific types	-1.06	1.22	-1.03	-1.01	0.287	0.1054	0.3903	0.4	0.4689	0.2373	0.5027	0.5816
hsa05219_Bladder_cancer	6. Human Diseases	6.2. Cancers: Specific types	-1.06	-1.12	-1.54	-0.86	0.3377	0.2817	0.0164	0.6979	0.5106	0.4628	0.0739	0.7541
hsa04625_C-type_lectin_receptor_signaling_pathway	5. Organismal Systems	5.1. Immune system	-1.07	1.23	-1.54	-0.96	0.2793	0.1111	0.0035	0.5103	0.4689	0.2465	0.0291	0.6449
hsa05212_Pancreatic_cancer	6. Human Diseases	6.2. Cancers: Specific types	-1.07	1.31	-1.5	1.19	0.2949	0.0787	0.0106	0.209	0.4689	0.1892	0.0588	0.4054
hsa04911_Insulin_secretion	5. Organismal Systems	5.2. Endocrine system	-1.08	1.46	-1.18	1.16	0.2816	0.0254	0.1908	0.2385	0.4689	0.0994	0.3339	0.4416
hsa04080_Neuroactive_ligand-receptor_interaction	3. Environmental Information Processing	3.3. Signaling molecules and interaction	-1.1	0.81	-1.68	-1.18	0.2097	0.9421	0.0001	0.1095	0.3946	0.9599	0.002	0.2804
hsa04724_Glutamatergic_synapse	5. Organismal Systems	5.6. Nervous system	-1.11	1.36	-1.14	1.16	0.1847	0.0446	0.1881	0.2172	0.3701	0.1428	0.3311	0.4138
hsa05203_Viral_carcinogenesis	6. Human Diseases	6.1. Cancers: Overview	-1.12	-1	-1.49	1.24	0.1734	0.4924	0.0016	0.0871	0.3602	0.6052	0.0158	0.2481
hsa05163_Human_cytomegalovirus_infection	6. Human Diseases	6.9. Infectious diseases: Viral	-1.13	1.41	-1.93	1.44	0.1839	0.007	0	0.0055	0.3701	0.0431	0	0.0586
hsa04022_cGMP-PKG_signaling_pathway	3. Environmental Information Processing	3.2. Signal transduction	-1.13	1.26	-1.11	0.96	0.1282	0.0633	0.2173	0.5556	0.338	0.1728	0.357	0.6577
hsa04974_Protein_digestion_and_absorption	5. Organismal Systems	5.4. Digestive system	-1.15	1.83	-1.92	-2.03	0.175	0.0004	0.0001	0	0.3612	0.0049	0.0015	0.0015
hsa04725_Cholinergic_synapse	5. Organismal Systems	5.6. Nervous system	-1.15	1.18	-1.44	1.41	0.1532	0.1511	0.0223	0.0389	0.3433	0.3021	0.0844	0.1788
hsa03420_Nucleotide_excision_repair	2. Genetic Information Processing	2.4. Replication and repair	-1.15	-1.47	0.89	1.44	0.2123	0.0227	0.6684	0.0554	0.3946	0.0937	0.7057	0.2098
hsa04380_Osteoclast_differentiation	5. Organismal Systems	5.8. Development	-1.15	1.05	-1.54	1.05	0.1604	0.3506	0.0034	0.3595	0.3513	0.5032	0.0291	0.5566
hsa04723_Retrograde_endocannabinoid_signaling	5. Organismal Systems	5.6. Nervous system	-1.15	-1.06	-1.06	0.93	0.1667	0.3069	0.3085	0.598	0.3564	0.4844	0.4396	0.6819
hsa04668_TNF_signaling_pathway	3. Environmental Information Processing	3.2. Signal transduction	-1.16	1.33	-1.67	0.93	0.1508	0.0472	0.0007	0.5813	0.3433	0.143	0.0089	0.6752
hsa05235_PD-L1_expression_and_PD-1_checkpoint_pathway_in_cancer			-1.17	1.14	-1.01	1.2	0.1535	0.2075	0.4135	0.1838	0.3433	0.3733	0.5182	0.3824
hsa05223_Non-small_cell_lung_cancer	6. Human Diseases	6.2. Cancers: Specific types	-1.19	-1.02	-1.17	1.21	0.132	0.4277	0.2	0.1942	0.3388	0.5656	0.3407	0.3909
hsa04370_VEGF_signaling_pathway	3. Environmental Information Processing	3.2. Signal transduction	-1.19	1.41	-1.47	1.12	0.1326	0.0315	0.0184	0.2962	0.3388	0.1129	0.0755	0.5074
hsa04932_Non-alcoholic_fatty_liver_disease	6. Human Diseases	6.7. Endocrine and metabolic diseases	-1.19	-1.15	-0.99	0.75	0.1454	0.154	0.4861	0.9419	0.343	0.3061	0.5819	0.9508
hsa00190_Oxidative_phosphorylation	1. Metabolism	1.2. Energy metabolism	-1.23	-1.82	1.65	-1.41	0.0648	0	0.0007	0.0198	0.2398	0.0007	0.0089	0.1201
hsa05208_Chemical_carcinogenesis			-1.23	-1.44	1.21	-1.22	0.0279	0.0025	0.091	0.0799	0.1725	0.0198	0.214	0.243
hsa04925_Aldosterone_synthesis_and_secretion	5. Organismal Systems	5.2. Endocrine system	-1.23	1.18	-1.26	1.17	0.1246	0.1585	0.1083	0.207	0.335	0.3093	0.2323	0.404
hsa04218_Cellular_senescence	4. Cellular Processes	4.2. Cell growth and death	-1.23	1.03	-1.23	1.15	0.1078	0.3438	0.0972	0.2153	0.3063	0.5032	0.2189	0.4138
hsa04970_Salivary_secretion	5. Organismal Systems	5.4. Digestive system	-1.24	1.31	-1.36	1.02	0.0954	0.0846	0.0751	0.4103	0.2937	0.2018	0.1867	0.5894
hsa04936_Alcoholic_liver_disease			-1.25	1.46	-1.31	1.44	0.0712	0.0109	0.0502	0.0183	0.248	0.0595	0.1458	0.1158
hsa05166_Human_T-cell_leukemia_virus_1_infection	6. Human Diseases	6.9. Infectious diseases: Viral	-1.25	-1.14	-1.56	-1.16	0.03	0.1468	0.0005	0.1172	0.177	0.2955	0.0071	0.2904
hsa04610_Complement_and_coagulation_cascades	5. Organismal Systems	5.1. Immune system	-1.25	0.98	-1.23	1.02	0.105	0.4771	0.1467	0.401	0.3019	0.5958	0.2795	0.5816
hsa04972_Pancreatic_secretion	5. Organismal Systems	5.4. Digestive system	-1.26	0.95	-1.25	1.17	0.1039	0.5286	0.132	0.2386	0.3019	0.6306	0.2653	0.4416
hsa04110_Cell_cycle	4. Cellular Processes	4.2. Cell growth and death	-1.27	-1.64	1.22	1.81	0.0403	0.0005	0.1159	0.0001	0.1881	0.0053	0.2407	0.002
hsa05210_Colorectal_cancer	6. Human Diseases	6.2. Cancers: Specific types	-1.27	0.98	-1.46	0.94	0.0693	0.4791	0.0181	0.5467	0.248	0.5958	0.0755	0.6523
hsa04917_Prolactin_signaling_pathway	5. Organismal Systems	5.2. Endocrine system	-1.28	0.94	-1.35	-1.16	0.0901	0.5534	0.0733	0.1917	0.2816	0.6457	0.1845	0.3882
hsa04929_GnRH_secretion			-1.28	1.43	-1.53	0.93	0.0712	0.0295	0.0102	0.5548	0.248	0.1091	0.0585	0.6577
hsa04260_Cardiac_muscle_contraction	5. Organismal Systems	5.3. Circulatory system	-1.29	-1.37	1.11	-1.42	0.0836	0.0462	0.2939	0.0448	0.2665	0.143	0.4282	0.1904
hsa05150_Staphylococcus_aureus_infection	6. Human Diseases	6.8. Infectious diseases: Bacterial	-1.29	0.49	-0.72	-1.6	0.1177	1	0.9061	0.0134	0.3267	1	0.9204	0.0983
hsa05214_Glioma	6. Human Diseases	6.2. Cancers: Specific types	-1.3	1.23	-1.48	-1.1	0.0804	0.1356	0.0111	0.2681	0.2619	0.2816	0.0593	0.4796
hsa04722_Neurotrophin_signaling_pathway	5. Organismal Systems	5.6. Nervous system	-1.3	1.15	-1.25	1.25	0.0295	0.1752	0.0899	0.1069	0.177	0.3319	0.214	0.2782
hsa05222_Small_cell_lung_cancer	6. Human Diseases	6.2. Cancers: Specific types	-1.32	1.32	-1.14	1.3	0.0324	0.0517	0.1881	0.089	0.1825	0.1515	0.3311	0.2492
hsa03018_RNA_degradation	2. Genetic Information Processing	2.3. Folding, sorting and degradation	-1.32	-1.48	1.63	0.91	0.063	0.0097	0.0015	0.5882	0.2386	0.054	0.0152	0.6789
hsa04714_Thermogenesis	5. Organismal Systems	5.10. Environmental adaptation	-1.34	-1.46	1.24	0.85	0.009	0.0014	0.0683	0.8157	0.0907	0.0121	0.1759	0.8528
hsa03460_Fanconi_anemia_pathway	2. Genetic Information Processing	2.4. Replication and repair	-1.35	-1.43	-0.59	1.01	0.0805	0.0247	0.9928	0.4387	0.2619	0.0983	0.9928	0.6013
hsa05033_Nicotine_addiction	6. Human Diseases	6.5. Substance dependence	-1.37	0.67	-0.58	-1.32	0.0898	0.9273	0.9689	0.1379	0.2816	0.951	0.9719	0.3145
hsa04657_IL-17_signaling_pathway	5. Organismal Systems	5.1. Immune system	-1.39	-1.24	-1.34	0.95	0.0388	0.1136	0.07	0.5231	0.1881	0.2488	0.1776	0.6458
hsa04928_Parathyroid_hormone_synthesis,_secretion_and_action	5. Organismal Systems	5.2. Endocrine system	-1.43	1.25	-1.41	1.31	0.0141	0.09	0.0195	0.0799	0.1233	0.2109	0.0773	0.243
hsa04978_Mineral_absorption	5. Organismal Systems	5.4. Digestive system	-1.45	-1.13	-1.09	-1.11	0.0335	0.2698	0.3056	0.2751	0.1825	0.4502	0.4373	0.4894
hsa03008_Ribosome_biogenesis_in_eukaryotes	2. Genetic Information Processing	2.2. Translation	-1.45	-2.11	1.92	-0.95	0.0192	0	0	0.5253	0.1408	0	0.0004	0.6458
hsa05213_Endometrial_cancer	6. Human Diseases	6.2. Cancers: Specific types	-1.46	0.96	-1.54	-0.91	0.033	0.5136	0.0139	0.6471	0.1825	0.617	0.069	0.7128
hsa04710_Circadian_rhythm	5. Organismal Systems	5.10. Environmental adaptation	-1.53	-1.07	-1.14	-0.94	0.0218	0.3518	0.2765	0.5379	0.1526	0.5032	0.4161	0.6487
hsa03440_Homologous_recombination	2. Genetic Information Processing	2.4. Replication and repair	-1.58	-1.88	1.06	0.91	0.009	0.0003	0.3795	0.5948	0.0907	0.0048	0.5003	0.6819
hsa03030_DNA_replication	2. Genetic Information Processing	2.4. Replication and repair	-1.6	-1.52	1.64	1.91	0.0114	0.0171	0.0072	0.0003	0.1111	0.0798	0.0462	0.0075
hsa05216_Thyroid_cancer	6. Human Diseases	6.2. Cancers: Specific types	-1.61	-0.95	-1.29	0.8	0.0122	0.5395	0.1416	0.7534	0.1157	0.6364	0.2745	0.7981
hsa03010_Ribosome	2. Genetic Information Processing	2.2. Translation	-1.63	-2.43	1.12	-0.76	0.0005	0	0.2053	0.9717	0.0202	0	0.3479	0.975

## Sheet: IPA_HLF
Ingenuity Canonical Pathways	-log(p-value)	Ratio	z-score	Molecules
BEX2 Signaling Pathway	2,4E00	2,07E-01	-2,500	BCL2,CCND1,CDH2,CDKN1A,ITGB6,MMP2,NGF,PGF,PLXNC1,PPM1L,PPP2CB,PPP2R2A,PPP2R3A,RELB,SPP1,TCF7,VEGFC
Role Of Osteoblasts In Rheumatoid Arthritis Signaling Pathway	3,91E00	1,83E-01	-1,809	APC2,AXIN1,BCL2,BMP3,BMP4,BMPR1B,CD70,COL1A1,CSF2,CTSO,CTSV,CXCL8,DKK1,FZD1,FZD3,FZD4,FZD7,FZD8,IL18,IL6R,LRP5,LRP6,MMP14,MMP17,MMP19,MMP2,MMP24,MMP3,MMP9,PGF,RUNX2,SFRP5,SMAD9,SRC,STAT2,TCF7,TGFB2,TNFRSF11B,TNFSF9,VEGFC,WNT10B,WNT2,WNT5A,WNT9A
4-1BB Signaling in T Lymphocytes	2,19E00	2,65E-01	-1,633	IKBKE,MAP3K14,MAP3K5,MAPK11,MAPK13,NFKBID,RELB,TNFSF9,TRAF1
PTEN Signaling	1,95E00	1,67E-01	-1,606	BCAR1,BCL2,BCL2L1,BMPR1B,CASP9,CCND1,CDKN1A,FGFR3,FGFR4,FOXO1,FOXO3,IKBKE,ITGA1,ITGA3,ITGA5,ITGAV,ITGB3,ITGB6,MAGIX,PDGFRA,PDGFRB,RASD2,RELB,TGFBR2,TNFRSF11A
Pancreatic Adenocarcinoma Signaling	1,46E00	1,59E-01	-1,265	BCL2,BCL2L1,CASP9,CCND1,CCNE2,CDKN1A,CDKN2B,E2F5,HDAC4,HDAC5,HDAC9,HMOX1,MMP9,PGF,PLD1,RELB,SIN3A,TGFB2,TGFBR2,VEGFC
Cyclins and Cell Cycle Regulation	2,24E00	0.2	-1,155	CCNB3,CCND1,CCNE2,CDK6,CDKN1A,CDKN2B,E2F5,FBXL5,HDAC4,HDAC5,HDAC9,PPM1L,PPP2CB,PPP2R2A,PPP2R3A,SIN3A,TGFB2
Role Of Chondrocytes In Rheumatoid Arthritis Signaling Pathway	3,27E00	1,99E-01	-1,134	ASIC1,CASP9,CEBPA,CEBPD,CHP1,CXCL8,EGR1,FOXO3,IL18,IL1RAP,IL6R,ITGA5,MAPK11,MAPK13,MMP14,MMP17,MMP19,MMP2,MMP24,MMP3,MMP9,PGF,PPP3CC,PRKAB2,RUNX2,TNFRSF11B,TNFRSF1B,VEGFC
Apoptosis Signaling	1,42E00	1,63E-01	-1,069	BCL2,BCL2L1,BIRC3,CAPN10,CAPN11,CASP6,CASP9,IKBKE,LMNA,MAP3K14,MAP3K5,MCL1,NFKBID,PRKCE,RASD2,RELB,TNFRSF1B
VDR/RXR Activation	2,64E00	2,18E-01	-1,000	CDKN1A,CEBPA,COL13A1,CSF2,CYP24A1,CYP27B1,FOXO1,HES1,KLF4,LRP5,PRKCD,PRKCE,RUNX2,RXRA,SPP1,TGFB2,THBD
Coagulation System	2,11E00	2,57E-01	-1,000	F12,F2R,F3,FGA,FGB,PLAUR,PROC,SERPINE1,THBD
Gα12/13 Signaling	2,02E00	1,73E-01	-0,894	CDH1,CDH19,CDH2,CDH4,CDH8,F2R,F2RL1,F2RL2,IKBKE,LPAR2,LPAR6,MAP3K1,MAP3K5,MEF2A,MEF2C,MYL12A,NFKBID,RASD2,RELB,SRC,TBXA2R,TEC,VAV3
Inhibition of ARE-Mediated mRNA Degradation Pathway	1,34E00	1,48E-01	-0,894	CD70,CNOT7,DIS3L,EDC3,MAPK11,MAPK13,MAPK6,PPM1L,PPP2CB,PPP2R2A,PPP2R3A,PRKACB,PRKAR2B,PSMA8,PSMB4,PSMB5,PSMB9,PSMD4,PSME1,PSME2,TNFRSF11B,TNFRSF1B,TNFSF9,ZFP36L2
PXR/RXR Activation	1,83E00	0.2	-0,832	ABCB1,ABCC3,ALDH1A1,FOXA2,FOXO1,PCK2,PPARA,PPARGC1A,PRKACB,PRKAR2B,RXRA,SCD,SLCO1B3
Apelin Adipocyte Signaling Pathway	1,62E00	1,76E-01	-0,832	ADCY1,ADCY9,APLN,CYBB,GSTP1,GUCY1A1,GUCY1B1,MAPK11,MAPK13,MAPK6,MGST2,PPARGC1A,PRKAB2,PRKACB,PRKAR2B,SOD1
B Cell Activating Factor Signaling	1,53E00	2,09E-01	-0,816	IKBKE,MAP3K1,MAP3K14,MAPK11,MAPK13,NFATC2,NFKBID,RELB,TRAF1
Ribonucleotide Reductase Signaling Pathway	1,56E00	1,53E-01	-0,784	BCL2,CASP9,CCND1,CCNF,CDH1,CDK6,CDKN1A,CREB3L1,E2F5,FBXL5,FOXO3,H3C14,MAPK11,MAPK13,MMP2,MMP9,PARP10,PARP11,PARP16,PARP6,PARP9,SMARCA2,SNAI1,SRC,THBS1,TNKS
Role Of Osteoclasts In Rheumatoid Arthritis Signaling Pathway	5,63E00	1,92E-01	-0,674	ADAM11,ADAM15,ADAM19,ADAM23,BCL2,BIRC3,CASP9,CCND1,CDH1,CHP1,COL11A1,COL12A1,COL13A1,COL17A1,COL18A1,COL1A1,COL4A1,COL5A1,COL5A2,COL5A3,COL6A1,COL8A1,CREB3L1,CSF2,FOXO1,FOXO3,IKBKE,IL18,IL1RAP,ITGA5,ITGB3,MAP2K3,MAP2K5,MAP2K6,MAP3K14,MAP3K5,MAPK11,MAPK13,MMP14,MMP17,MMP19,MMP2,MMP24,MMP3,MMP9,NFKBID,OSCAR,PPP3CC,RASD2,RHOBTB1,RHOV,SFRP5,SPP1,SRC,TEC,TNFRSF11A,TNFRSF11B,TNFRSF1B,VAV3
CD27 Signaling in Lymphocytes	1,9E00	2,11E-01	-0,632	BCL2L1,CASP9,CD70,IKBKE,MAP2K3,MAP2K5,MAP2K6,MAP3K1,MAP3K14,MAP3K5,NFKBID,RELB
MYC Mediated Apoptosis Signaling	1,52E00	0.2	-0,632	BCL2,BCL2L1,CASP9,CRADD,IKBKE,MCL1,PRKACB,PRKAR2B,TNFRSF11B,TNFRSF1B
Tumor Microenvironment Pathway	3,45E00	1,9E-01	-0,522	BCL2,CCND1,COL1A1,CSF2,CSPG4,CXCL8,FOXO1,FOXO3,HLA-B,HLA-F,ICAM1,IL6R,ITGA5,ITGB3,LEPR,LGALS9,MAP3K14,MMP14,MMP17,MMP19,MMP2,MMP24,MMP3,MMP9,PDCD1LG2,PDGFB,PDGFD,PGF,RASD2,RELB,SLC2A2,SPP1,TGFB2,VEGFC
HIF1α Signaling	2,57E00	1,68E-01	-0,507	ADRA1B,ARNT,BMP6,CAMK1D,CCNG2,CDKN1A,CHP1,CYBB,EDN1,EGLN3,HMOX1,HSPA2,HSPA5,IL6R,MAP2K3,MAP2K5,MAP2K6,MMP14,MMP17,MMP19,MMP2,MMP24,MMP3,MMP9,PDGFB,PGF,PPP3CC,PRKCD,PRKCE,RASD2,SERPINE1,SLC2A2,STUB1,TGFB2,VEGFC
Endocannabinoid Neuronal Synapse Pathway	1,72E00	1,61E-01	-0,500	ADCY1,ADCY9,CACNA1G,CACNA1H,CACNA2D3,CACNB3,CATSPER2,CHP1,DNAH1,GNB5,GUCY1A1,GUCY1B1,ITPR3,MAPK11,MAPK13,MAPK6,MGLL,PLCD1,PLCH1,PLCL1,PPP3CC,PRKACB,PRKAR2B,RIMS1
Wound Healing Signaling Pathway	2,15E00	1,55E-01	-0,480	CD70,COL11A1,COL12A1,COL13A1,COL17A1,COL18A1,COL1A1,COL4A1,COL5A1,COL5A2,COL5A3,COL6A1,COL8A1,CSF2,CXCL8,IL18,IL1RAP,ITGA3,KRT17,KRT6A,KRT6B,LAMA1,LAMB3,MAP2K3,MAP2K5,MAP2K6,MAP3K14,MMP9,NFKBID,PDGFB,PDGFD,PGF,RASD2,TGFB2,TGFBR2,TNFRSF11B,TNFRSF1B,TNFSF9,VEGFC
WNT/β-catenin Signaling	3,04E00	1,84E-01	-0,378	APC2,AXIN1,BCL9,CCND1,CDH1,CDH2,DKK1,FZD1,FZD3,FZD4,FZD7,FZD8,KREMEN1,LRP5,LRP6,PPM1L,PPP2CB,PPP2R2A,PPP2R3A,RARG,SFRP5,SOX18,SOX4,SOX5,SRC,TCF7,TGFB2,TGFBR2,WNT10B,WNT2,WNT5A,WNT9A
Amyloid Processing	1,86E00	2,16E-01	-0,378	APH1A,APP,BACE1,CAPN10,CAPN11,MAPK11,MAPK13,NCSTN,PRKACB,PRKAR2B,PRKCE
TNFR2 Signaling	1,85E00	2,5E-01	-0,378	BIRC3,IKBKE,MAP3K1,MAP3K14,NFKBID,RELB,TNFRSF1B,TRAF1
April Mediated Signaling	1,59E00	2,14E-01	-0,378	IKBKE,MAP3K1,MAP3K14,MAPK11,MAPK13,NFATC2,NFKBID,RELB,TRAF1
Estrogen Biosynthesis	1,41E00	0.2	-0,333	AKR1C3,CYP1A1,CYP1B1,CYP2C18,CYP2D6,CYP2J2,CYP2U1,DHRS11,HSD17B14
Pulmonary Healing Signaling Pathway	3,83E00	1,91E-01	-0,324	BMP4,BMPR1B,CCND1,CDH1,CHRNA7,CSF2,FZD1,FZD3,FZD4,FZD7,FZD8,JAG1,MAPK11,MAPK13,MMP14,MMP17,MMP19,MMP2,MMP24,MMP3,MMP9,PGF,PRKAB2,PRKCD,PRKCE,RASD2,SMAD9,SRC,TCF7,TGFB2,THBS1,TNFRSF11B,TNFRSF1B,VEGFC,WNT10B,WNT2,WNT5A,WNT9A
RANK Signaling in Osteoclasts	1,33E00	1,65E-01	-0,302	BIRC3,CHP1,IKBKE,MAP2K6,MAP3K1,MAP3K14,MAP3K5,MAPK11,MAPK13,NFATC2,NFKBID,PPP3CC,RELB,SRC,TNFRSF11A
Granzyme A Signaling	2,84E00	2,27E-01	-0,243	ANP32A,F2R,GSDMB,H1-0,H1-10,H1-3,MBP,MT-ND2,MT-ND3,MT-ND4,MT-ND4L,MT-ND5,NDUFA10,NDUFAF1,NDUFB1,NDUFB10,NDUFV3
Osteoarthritis Pathway	4,74E00	1,95E-01	-0,164	CASP6,CASP9,CREB3L1,CXCL8,DCN,DKK1,ELF3,FGFR3,FOXO3,FZD1,FZD3,FZD4,FZD7,FZD8,GLI1,H19,HDAC4,HES1,HTRA1,IL1RAP,ITGA1,ITGA3,ITGA5,ITGAV,ITGB3,ITGB6,JAG1,MATN3,MEF2C,MMP3,MMP9,PGF,PPARGC1A,PRKAB2,PTCH2,PTHLH,RELB,RUNX2,SMAD7,SMAD9,SPP1,TCF7,TGFBR2,TIMP3,TNFRSF1B,VEGFC
Axonal Guidance Signaling	1,07E01	2,02E-01	#NUM!	ABLIM3,ADAM11,ADAM15,ADAM19,ADAM23,ADAMTS1,ADAMTS14,ADAMTS15,ADAMTS18,ADAMTS2,ADAMTS6,ADAMTS9,ARHGEF11,ARHGEF6,BCAR1,BMP1,BMP3,BMP4,BMP5,BMP6,BMP8B,CHP1,DPYSL2,EFNA1,EFNA3,EFNA4,EPHA3,EPHA4,EPHA6,EPHA7,EPHB4,EPHB6,ERAP2,FARP2,FZD1,FZD3,FZD4,FZD7,FZD8,GLI1,GNB5,HERC2,ITGA1,ITGA3,ITGA5,ITGAV,ITGB3,ITGB6,ITSN1,KALRN,KIF7,L1CAM,LNPEP,MMP14,MMP17,MMP2,MMP24,MMP3,MMP9,MYL12A,NFATC2,NGF,NTNG2,PAK3,PDGFB…
Role of Osteoblasts, Osteoclasts and Chondrocytes in Rheumatoid Arthritis	7,33E00	2,28E-01	#NUM!	APC2,AXIN1,BCL2,BIRC3,BMP1,BMP3,BMP4,BMP5,BMP6,BMP8B,BMPR1B,CASP9,CHP1,COL1A1,CSF2,DKK1,FOXO1,FZD1,FZD3,FZD4,FZD7,FZD8,IKBKE,IL18,IL1RAP,ITGA5,ITGB3,LRP5,LRP6,MAP2K3,MAP2K6,MAP3K14,MAP3K5,MMP14,MMP3,NFATC2,NFKBID,PPP3CC,RUNX2,SFRP5,SMAD9,SPP1,SRC,TCF7,TNFRSF11A,TNFRSF11B,TNFRSF1B,WNT10B,WNT2,WNT5A,WNT9A
Hepatic Fibrosis / Hepatic Stellate Cell Activation	7,23E00	2,37E-01	#NUM!	BAMBI,BCL2,CCN2,CD40,COL11A1,COL12A1,COL13A1,COL17A1,COL18A1,COL1A1,COL4A1,COL5A1,COL5A2,COL5A3,COL6A1,COL8A1,CXCL8,EDN1,EDNRA,ICAM1,IFNAR2,IGFBP4,IL1RAP,IL6R,LAMA1,LEPR,MMP2,MMP9,MYH3,MYO10,PDGFB,PDGFD,PDGFRA,PDGFRB,PGF,RELB,SERPINE1,SMAD7,TGFB2,TGFBR2,TIMP1,TIMP2,TNFRSF11B,TNFRSF1B,VCAM1,VEGFC
Molecular Mechanisms of Cancer	5,59E00	1,75E-01	#NUM!	ADCY1,ADCY9,APC2,APH1A,ARHGEF11,ARHGEF2,ARHGEF3,ARHGEF6,AXIN1,BCL2,BCL2L1,BIRC3,BMP1,BMP3,BMP4,BMP5,BMP6,BMP8B,BMPR1B,CASP6,CASP9,CCND1,CCNE2,CDH1,CDK6,CDKN1A,CDKN2B,E2F5,FOXO1,FZD1,FZD3,FZD4,FZD7,FZD8,GLI1,GNB5,GUCY1A1,GUCY1B1,HDAC4,HDAC5,HDAC9,ITGA1,ITGA3,ITGA5,ITGAV,ITGB3,ITGB6,LRP5,LRP6,MAP2K3,MAP2K6,MAP3K5,MAPK11,MAPK13,NCSTN,NFKBID,PAK3,PRKACB,PRKAR2B,PRKCD,PRKCE,PTCH2,RAPGEF1,RASD2,RELB,RH…
Human Embryonic Stem Cell Pluripotency	4,48E00	2,11E-01	#NUM!	APC2,AXIN1,BMP1,BMP3,BMP4,BMP5,BMP6,BMP8B,BMPR1B,FGFR3,FGFR4,FOXO1,FZD1,FZD3,FZD4,FZD7,FZD8,GNB5,LEFTY1,LEFTY2,NGF,NOG,PDGFB,PDGFD,PDGFRA,PDGFRB,S1PR5,SMAD7,TCF7,TGFB2,TGFBR2,WNT10B,WNT2,WNT5A,WNT9A
Regulation of the Epithelial-Mesenchymal Transition Pathway	4,37E00	0.2	#NUM!	APH1A,AXIN1,BCL9,CDH1,CDH2,EGR1,FGFR3,FGFR4,FOXC2,FZD1,FZD3,FZD4,FZD7,FZD8,HMGA2,JAG1,LOX,MAP2K3,MAP2K5,MAP2K6,MMP2,MMP9,NCSTN,PARD6A,PARD6B,PARD6G,PDGFD,PDGFRB,RASD2,RELB,SNAI1,TCF7,TGFB2,TGFBR2,TWIST1,WNT10B,WNT2,WNT5A,WNT9A
Role of Macrophages, Fibroblasts and Endothelial Cells in Rheumatoid Arthritis	4,31E00	1,75E-01	#NUM!	APC2,AXIN1,C5,CCND1,CEBPA,CEBPD,CHP1,CREB3L1,CSF2,CXCL8,DAAM1,DKK1,F2RL1,FZD1,FZD3,FZD4,FZD7,FZD8,ICAM1,IKBKE,IL18,IL1RAP,IL32,IL6R,IRAK2,LRP5,LRP6,MAP2K3,MAP2K6,MAP3K14,MMP3,NFATC2,NFKBID,PDGFB,PDGFD,PGF,PLCD1,PLCH1,PLCL1,PPP3CC,PRKCD,PRKCE,RASD2,ROR2,SFRP5,SOCS1,SRC,TCF7,TLR3,TNFRSF11B,TNFRSF1B,TRAF1,VCAM1,VEGFC,WNT10B,WNT2,WNT5A,WNT9A
Adipogenesis pathway	3,97E00	2,15E-01	#NUM!	ARNTL,BMP4,BMPR1B,CEBPA,CEBPD,DGKD,FGFR3,FGFR4,FOXC2,FOXO1,FZD1,FZD3,FZD4,FZD7,FZD8,HDAC4,HDAC5,HDAC9,KLF5,LPIN1,NR1D1,NR2F2,PPIP5K1,SIN3A,SMAD9,TCF7,TXNIP,WNT10B,WNT5A
Sertoli Cell-Sertoli Cell Junction Signaling	3,83E00	1,89E-01	#NUM!	ACTG2,AXIN1,BCAR1,CDH1,CGN,CLDN15,CLDN2,CLDN23,CLDN4,CLDN7,EPB41,GUCY1A1,GUCY1A2,GUCY1B1,ITGA1,ITGA3,ITGA5,ITGAV,ITGB3,ITGB6,JAM3,MAP2K3,MAP3K1,MAP3K14,MAP3K5,MAPK11,MAPK13,NECTIN2,NECTIN3,PLS1,PRKACB,PRKAR2B,PRKG1,RASD2,SORBS1,SPTB,SRC,TUBB2A,TUBB4A
Iron homeostasis signaling pathway	3,42E00	2,03E-01	#NUM!	ARNT,ATP6V0A4,ATP6V0C,ATP6V1B2,BMP1,BMP3,BMP4,BMP5,BMP6,BMP8B,BMPR1B,CIAO2A,CIAO3,FBXL5,FECH,GDF15,HBE1,HFE,HMOX1,IL6R,NUBP2,PDGFB,PDGFRA,PDGFRB,SLC39A14,SLC40A1,STEAP3,TWSG1
Glucocorticoid Receptor Signaling	3,32E00	1,48E-01	#NUM!	ARG2,ATP5MC1,B2M,BAG1,BCL2,BCL2L1,CDKN1A,CEBPA,CHP1,CSF2,CXCL8,DNAH1,FKBP4,FOXO3,GABPB1,GTF2A2,GTF2E1,GTF2E2,H3C14,HLA-B,HLA-F,HSPA2,HSPA5,ICAM1,IFNE,IKBKE,IL10RB,IL11RA,IL13RA1,IL13RA2,IL15RA,IL17RD,IL31RA,IL6R,IL7R,KRT10,KRT15,KRT17,KRT18,KRT19,KRT32,KRT33B,KRT34,KRT5,KRT6A,KRT6B,KRT81,MAP3K1,MAP3K14,MAPK11,MAPK13,MMP2,MMP3,MMP9,MR1,MT-ATP6,MT-ND2,MT-ND3,MT-ND4,MT-ND4L,MT-ND5,NDUFA10,NDUFAF1,ND…
Bladder Cancer Signaling	2,78E00	1,98E-01	#NUM!	CCND1,CDH1,CDKN1A,CXCL8,DAPK1,E2F5,FGFR3,HDAC4,HDAC5,HDAC9,MMP14,MMP17,MMP19,MMP2,MMP24,MMP3,MMP9,PGF,RASD2,RPS6KA5,SIN3A,THBS1,VEGFC
Role of Tissue Factor in Cancer	2,43E00	1,9E-01	#NUM!	ARRB1,BCL2L1,CCN1,CCN2,CSF2,CXCL8,EGR1,F2RL1,F3,FGA,FGB,ITGA3,ITGAV,ITGB3,MAPK11,MAPK13,PLAUR,RASD2,RPS6KA3,RPS6KA5,SRC,VEGFC
Extrinsic Prothrombin Activation Pathway	2,41E00	3,75E-01	#NUM!	F12,F3,FGA,FGB,PROC,THBD
Role of NANOG in Mammalian Embryonic Stem Cell Pluripotency	2,25E00	1,83E-01	#NUM!	APC2,AXIN1,BMP1,BMP3,BMP4,BMP5,BMP6,BMP8B,BMPR1B,FZD1,FZD3,FZD4,FZD7,FZD8,GATA4,LIFR,RASD2,SMAD9,WNT10B,WNT2,WNT5A,WNT9A
Xenobiotic Metabolism Signaling	2,17E00	1,51E-01	#NUM!	ABCB1,ABCC3,AHRR,ALDH1A1,ALDH1A3,ALDH5A1,ALDH6A1,ARNT,CAMK1D,CHST11,CYP1A1,CYP1B1,EIF2AK3,FMO3,GSTM3,GSTP1,HDAC4,HDAC5,HMOX1,HS6ST1,MAP2K3,MAP2K5,MAP2K6,MAP3K1,MAP3K14,MAP3K5,MAPK11,MAPK13,MGST2,NDST3,NDST4,PPARGC1A,PPM1L,PPP2CB,PPP2R2A,PPP2R3A,PRKCD,PRKCE,RASD2,RELB,RXRA,SULT1C4,SULT2B1,UGT2B7
Cardiomyocyte Differentiation via BMP Receptors	2,16E00	3,04E-01	#NUM!	BMP4,BMP5,BMPR1B,GATA4,MEF2C,NPPB,SMAD9
Tight Junction Signaling	2	1,62E-01	#NUM!	ACTG2,ARHGEF2,CEBPA,CGN,CLDN15,CLDN2,CLDN23,CLDN4,CLDN7,EPB41,F2RL2,JAM3,MYH3,MYO10,NECTIN2,NECTIN3,PARD6A,PATJ,PPM1L,PPP2CB,PPP2R2A,PPP2R3A,PRKACB,PRKAR2B,RELB,TGFB2,TGFBR2,TNFRSF11B,TNFRSF1B
Cysteine Biosynthesis/Homocysteine Degradation	1,97E00	1	#NUM!	CBS/LOC102724560,CTH
Circadian Rhythm Signaling	1,94E00	1,49E-01	#NUM!	ADCY1,ADCY9,ARNTL,BHLHE40,BHLHE41,CACNA1G,CACNA1H,CACNA2D3,CACNB3,CATSPER2,CREB3L1,CTH,DBP,FBXL21P,GNB5,GUCY1A1,GUCY1A2,GUCY1B1,H3C14,ITPR3,MAP2K3,MAP2K5,MAP2K6,NGF,NPR3,NR1D1,PLCD1,PLCH1,PLCL1,PRKAB2,PRKACB,PRKAR2B,PRKCD,PRKCE,PRKG1,RASD2,RORA,RORB,RPS6KA5,SRC
Hepatic Cholestasis	1,87E00	1,57E-01	#NUM!	ABCB1,ABCC3,ADCY1,ADCY9,CD70,CSF2,CXCL8,CYP27A1,CYP7B1,FGFR4,GUCY1A1,GUCY1B1,IKBKE,IL18,IL1RAP,IRAK2,MAP3K14,NFKBID,PPARA,PRKACB,PRKAR2B,PRKCD,PRKCE,RELB,RXRA,SLCO1B3,TGFB2,TNFRSF11B,TNFRSF1B,TNFSF9
Chondroitin and Dermatan Biosynthesis	1,76E00	0.5	#NUM!	CHPF,CHSY1,CSGALNACT1
Parkinson's Signaling	1,71E00	3,12E-01	#NUM!	CASP9,GPR37,MAPK11,MAPK13,SNCA
Cellular Effects of Sildenafil (Viagra)	1,69E00	1,6E-01	#NUM!	ACTG2,ADCY1,ADCY9,CACNA2D3,CACNB3,GPR37,GUCY1A1,GUCY1A2,GUCY1B1,ITPR3,KCNN4,KCNQ3,MYH3,MYL12A,MYO10,PDE3A,PDE4A,PDE4D,PLCD1,PLCH1,PLCL1,PRKACB,PRKAR2B,PRKG1
Serine Biosynthesis	1,52E00	6,67E-01	#NUM!	PHGDH,PSAT1
RAR Activation	1,51E00	1,47E-01	#NUM!	ADCY1,ADCY9,AKR1C3,ALDH1A1,ALDH1A3,DHRS4,DHRS9,GUCY1A1,GUCY1B1,MAP3K1,MAP3K5,MAPK11,MAPK13,NR2F2,PPARGC1A,PRKACB,PRKAR2B,PRKCD,PRKCE,PRMT2,RARG,RDH10,RELB,RXRA,SMAD7,SMAD9,SMARCA2,SORBS3,SRC,TGFB2
IL-10 Signaling	1,49E00	1,81E-01	#NUM!	ARG2,HMOX1,IKBKE,IL10RB,IL18,IL1RAP,MAP2K3,MAP2K6,MAP3K14,MAPK11,MAPK13,NFKBID,RELB
FXR/RXR Activation	1,46E00	1,59E-01	#NUM!	AMBP,APOL1,C3,CYP27A1,FGA,FGFR4,FOXA1,FOXA2,FOXO1,IL18,LIPC,PCK2,PCYOX1,PLTP,PPARA,PPARGC1A,RXRA,SDC1,SLCO1B3,VLDLR
Caveolar-mediated Endocytosis Signaling	1,36E00	1,73E-01	#NUM!	ACTG2,B2M,HLA-B,HLA-F,ITGA1,ITGA3,ITGA5,ITGAV,ITGB3,ITGB6,ITSN1,MR1,SRC
Role of OCT4 in Mammalian Embryonic Stem Cell Pluripotency	1,36E00	1,96E-01	#NUM!	AQR,CASP6,CCNF,FOXA1,FOXA2,JARID2,MEF2A,NR2F2,SPP1
Germ Cell-Sertoli Cell Junction Signaling	1,34E00	1,47E-01	#NUM!	ACTG2,AXIN1,BCAR1,CDH1,CDH2,IQGAP1,ITGA3,MAP2K3,MAP2K6,MAP3K1,MAP3K14,MAP3K5,NECTIN2,NECTIN3,PAK3,PLS1,RASD2,RHOBTB1,RHOV,SORBS1,SRC,TGFB2,TGFBR2,TUBB2A,TUBB4A
Transcriptional Regulatory Network in Embryonic Stem Cells	1,32E00	1,85E-01	#NUM!	EOMES,FOXC1,GATA4,GBX2,H4-16,ISL1,L1CAM,MEIS1,ONECUT1,SKIL
Ephrin A Signaling	1,31E00	1,91E-01	#NUM!	BCAR1,EFNA1,EFNA3,EFNA4,EPHA3,EPHA4,EPHA6,EPHA7,VAV3
Atherosclerosis Signaling	1,31E00	1,53E-01	#NUM!	ALOXE3,APOL1,CD40,COL18A1,COL1A1,COL5A3,CXCL8,F3,ICAM1,IL18,MMP3,MMP9,PCYOX1,PDGFB,PDGFD,PLAAT4,PLB1,RELB,TNFRSF14,VCAM1
Superpathway of Inositol Phosphate Compounds	1,67E00	1,47E-01	3,157	ACP6,DUSP23,DUSP28,DUSP4,EPHX2,EYA4,ILKAP,ITPKA,ITPKC,MDP1,MTMR9,PI4K2B,PI4KB,PIP5K1A,PIP5KL1,PLCD1,PLCH1,PPFIA2,PPIP5K1,PPM1H,PPM1K,PPM1L,PPP1R3D,PPP1R7,PPP2CB,PPP2R2A,PPP2R3A,PPP3CC,PRUNE1,PTPN13,PTPN20,PTPRF,PTPRM,PTPRO,SIRPA
D-myo-inositol-5-phosphate Metabolism	1,43E00	1,46E-01	3,128	ACP6,DUSP23,DUSP28,DUSP4,EPHX2,EYA4,ILKAP,MDP1,MTMR9,PLCD1,PLCH1,PPFIA2,PPIP5K1,PPM1H,PPM1K,PPM1L,PPP1R3D,PPP1R7,PPP2CB,PPP2R2A,PPP2R3A,PPP3CC,PRUNE1,PTPN13,PTPN20,PTPRF,PTPRM,PTPRO,SIRPA
3-phosphoinositide Biosynthesis	1,59E00	1,48E-01	3,000	ACP6,DUSP23,DUSP28,DUSP4,EPHX2,EYA4,ILKAP,MDP1,MTMR9,PI4K2B,PI4KB,PIP5K1A,PIP5KL1,PPFIA2,PPIP5K1,PPM1H,PPM1K,PPM1L,PPP1R3D,PPP1R7,PPP2CB,PPP2R2A,PPP2R3A,PPP3CC,PRUNE1,PTPN13,PTPN20,PTPRF,PTPRM,PTPRO,SIRPA
Cardiac Hypertrophy Signaling (Enhanced)	4,18E00	1,57E-01	2,869	ADCY1,ADCY9,ADRA1B,CACNA2D3,CACNB3,CD70,CHP1,CSF2,CXCL8,CYBB,EDN1,EDNRA,FGFR3,FGFR4,FZD1,FZD3,FZD4,FZD7,FZD8,GATA4,GDPD3,GNB5,GUCY1A1,GUCY1B1,HDAC4,HDAC5,HDAC9,IKBKE,IL10RB,IL11RA,IL13RA1,IL13RA2,IL15RA,IL17RD,IL18,IL31RA,IL6R,IL7R,ITGA1,ITGA3,ITGA5,ITGAV,ITGB3,ITGB6,ITPR3,MAP2K3,MAP2K5,MAP2K6,MAP3K1,MAP3K14,MAP3K5,MAPK11,MAPK13,MEF2A,MEF2C,NFATC2,NPPB,PDE11A,PDE3A,PDE4A,PDE4D,PDE6B,PDE8A,PLCD1,P…
Synaptogenesis Signaling Pathway	1,79E00	1,43E-01	2,846	ADCY1,ADCY9,CACNB3,CADM1,CDH1,CDH19,CDH2,CDH4,CDH8,CHN1,CREB3L1,EFNA1,EFNA3,EFNA4,EPHA3,EPHA4,EPHA6,EPHA7,EPHB4,EPHB6,FARP1,GUCY1A1,GUCY1B1,ITSN1,KALRN,MAP1B,MARCKS,NECTIN3,NRXN1,PRKACB,PRKAR2B,PRKCD,PRKCE,RAB3A,RAPGEF1,RASD2,RELN,SNCA,SRC,SYN3,SYNGAP1,SYT11,SYT17,THBS1,VLDLR
D-myo-inositol (1,4,5,6)-Tetrakisphosphate Biosynthesis	1,42E00	1,48E-01	2,837	ACP6,DUSP23,DUSP28,DUSP4,EPHX2,EYA4,ILKAP,MDP1,MTMR9,PPFIA2,PPIP5K1,PPM1H,PPM1K,PPM1L,PPP1R3D,PPP1R7,PPP2CB,PPP2R2A,PPP2R3A,PPP3CC,PRUNE1,PTPN13,PTPN20,PTPRF,PTPRM,PTPRO,SIRPA
D-myo-inositol (3,4,5,6)-tetrakisphosphate Biosynthesis	1,42E00	1,48E-01	2,837	ACP6,DUSP23,DUSP28,DUSP4,EPHX2,EYA4,ILKAP,MDP1,MTMR9,PPFIA2,PPIP5K1,PPM1H,PPM1K,PPM1L,PPP1R3D,PPP1R7,PPP2CB,PPP2R2A,PPP2R3A,PPP3CC,PRUNE1,PTPN13,PTPN20,PTPRF,PTPRM,PTPRO,SIRPA
Factors Promoting Cardiogenesis in Vertebrates	5,8E00	2,37E-01	2,828	APC2,AXIN1,BMP1,BMP3,BMP4,BMP5,BMP6,BMP8B,BMPR1B,CCND1,CREB3L1,DKK1,FZD1,FZD3,FZD4,FZD7,FZD8,GATA4,LRP5,LRP6,MEF2C,NOG,NPPB,PLCD1,PLCH1,PLCL1,PRKCD,PRKCE,SMAD9,TCF7,TGFB2,TGFBR2,WNT10B,WNT2,WNT5A,WNT9A
Reelin Signaling in Neurons	2,11E00	1,74E-01	2,524	APP,ARHGEF10L,ARHGEF11,ARHGEF2,ARHGEF25,ARHGEF26,ARHGEF3,ARHGEF40,ARHGEF6,CDH2,DNAH1,ITGA3,ITGA5,MAP1B,MAP2K3,MAP2K5,MAP2K6,MAPK8IP2,NECTIN3,PDK3,RAPGEF1,RELN,SRC,VLDLR
WNT/Ca+ pathway	2,58E00	2,27E-01	2,496	AXIN1,CREB3L1,FZD1,FZD3,FZD4,FZD7,FZD8,NFATC2,PDE6B,PLCD1,PLCH1,PLCL1,RELB,ROR1,WNT5A
CREB Signaling in Neurons	2,15E00	1,35E-01	1,937	ADCY1,ADCY9,ADGRA2,ADGRA3,ADGRB2,ADGRE5,ADGRF1,ADGRF4,ADGRG6,ADGRL1,ADGRL3,ADGRL4,ADORA1,ADRA1B,AVPR1A,BMP6,BMPR1B,CACNA1G,CACNA1H,CACNA2D3,CACNB3,CATSPER2,CELSR1,CELSR2,CREB3L1,EDNRA,F2R,F2RL1,F2RL2,FGFR3,FGFR4,FZD1,FZD3,FZD4,FZD7,FZD8,GIPR,GNB5,GPR155,GPR158,GPR176,GPR37,GPR4,GPR85,GPR89A/GPR89B,GPRC5B,GPRC5C,GRID2,GRIK2,GUCY1A1,GUCY1B1,HTR1D,HTR7,ITPR3,LGR4,LPAR2,LPAR6,MC4R,NPY1R,NTSR1,P2RY1,P…
Interferon Signaling	3,13E00	3,06E-01	1,897	BCL2,IFIT1,IFIT3,IFNAR2,IRF9,ISG15,MX1,OAS1,PIAS1,SOCS1,STAT2
TWEAK Signaling	1,48E00	2,16E-01	1,890	BIRC3,CASP6,CASP9,IKBKE,MAP3K14,NFKBID,RELB,TRAF1
Glioblastoma Multiforme Signaling	2,56E00	1,75E-01	1,877	APC2,AXIN1,CCND1,CCNE2,CDK6,CDKN1A,E2F5,FOXO1,FZD1,FZD3,FZD4,FZD7,FZD8,ITPR3,PDGFB,PDGFD,PDGFRA,PDGFRB,PLCD1,PLCH1,PLCL1,PRKCD,RASD2,RHOBTB1,RHOV,SRC,WNT10B,WNT2,WNT5A,WNT9A
Dopamine-DARPP32 Feedback in cAMP Signaling	2,06E00	1,62E-01	1,877	ADCY1,ADCY9,CACNA2D3,CACNB3,CAMKK1,CHP1,CREB3L1,GUCY1A1,GUCY1A2,GUCY1B1,ITPR3,KCNJ14,KCNJ16,KCNJ2,KCNJ8,PLCD1,PLCH1,PLCL1,PPM1L,PPP1R3D,PPP1R7,PPP2CB,PPP2R2A,PPP2R3A,PPP3CC,PRKACB,PRKAR2B,PRKCD,PRKCE,PRKG1
Xenobiotic Metabolism CAR Signaling Pathway	1,87E00	1,57E-01	1,826	ABCB1,ABCC3,ALDH1A1,ALDH1A3,ALDH5A1,ALDH6A1,CHST11,CYP1A1,FMO3,GSTM3,GSTP1,HS6ST1,MAP2K3,MAP2K5,MAP2K6,MGST2,NDST3,NDST4,PPARGC1A,PPM1L,PPP2CB,PPP2R2A,PPP2R3A,PRKCD,PRKCE,RXRA,SRC,SULT1C4,SULT2B1,UGT2B7
PCP (Planar Cell Polarity) Pathway	3,53E00	2,67E-01	1,807	CELSR1,CTHRC1,DAAM1,FZD1,FZD3,FZD4,FZD7,FZD8,LGR4,PRICKLE1,ROR2,RSPO3,WNT10B,WNT2,WNT5A,WNT9A
BMP signaling pathway	2,9E00	2,18E-01	1,807	BMP1,BMP3,BMP4,BMP5,BMP6,BMP8B,BMPR1B,FST,MAPK11,MAPK13,NOG,PITX2,PRKACB,PRKAR2B,RASD2,RELB,RUNX2,SMAD7,SMAD9
Ephrin Receptor Signaling	2,25E00	1,63E-01	1,732	AXIN1,BCAR1,CREB3L1,EFNA1,EFNA3,EFNA4,EPHA3,EPHA4,EPHA6,EPHA7,EPHB4,EPHB6,GNB5,ITGA1,ITGA3,ITGA5,ITGAV,ITGB3,ITGB6,ITSN1,KALRN,MAP3K14,PAK3,PDGFB,PDGFD,PGF,PTPN13,RAPGEF1,RASD2,SDC2,SORBS1,SRC,VEGFC
Sperm Motility	3,31E00	1,73E-01	1,698	CACNA1G,CACNA1H,CATSPER2,CLK2,DYRK1A,EPHA3,EPHA4,EPHA6,EPHB4,FGFR3,FGFR4,GNB5,GUCY1A1,GUCY1A2,GUCY1B1,ITPR3,LMTK3,MAP2K3,MAP2K5,MAP2K6,NPPB,PDE4A,PDE4D,PDGFRA,PDGFRB,PEAK1,PLAAT4,PLB1,PLCD1,PLCH1,PLCL1,PRKACB,PRKAR2B,PRKCD,PRKCE,PRKG1,ROR1,ROR2,SLC16A10,SLC9A5,SRC,STYK1,TEC,TYRO3
Sirtuin Signaling Pathway	2,33E00	1,54E-01	1,667	ABCA1,APP,ARG2,ARNTL,ATG16L1,ATG16L2,ATP5MC1,CDH1,CPS1,CPT1C,CRTC2,CXCL8,FOXO1,FOXO3,GABPB1,GLS,GLUD2,H1-0,H1-10,H1-3,H3C14,MAPK6,MLYCD,MT-ATP6,MT-ND2,MT-ND3,MT-ND4,MT-ND4L,MT-ND5,NDUFA10,NDUFAF1,NDUFB1,NDUFB10,NDUFV3,NEDD4,PCK2,POLR3D,PPARA,PPARGC1A,RELB,SLC25A4,SOD1,TP73,WRN,XPA
D-myo-inositol (1,4,5)-Trisphosphate Biosynthesis	1,34E00	2,31E-01	1,633	PI4K2B,PI4KB,PIP5K1A,PIP5KL1,PLCD1,PLCH1
RAC Signaling	1,61E00	1,61E-01	1,604	ANK1,BRK1,CYBB,CYFIP1,CYFIP2,IQGAP1,IQGAP3,ITGA1,ITGA3,ITGA5,ITGAV,ITGB3,ITGB6,MAP3K1,PAK3,PARD3,PARD6A,PIP5K1A,PIP5KL1,PLD1,RASD2,RELB
Xenobiotic Metabolism AHR Signaling Pathway	1,48E00	1,72E-01	1,604	ABCG2,AHRR,ALDH1A1,ALDH1A3,ALDH5A1,ALDH6A1,ARNT,CYP1A1,CYP1B1,GSTM3,GSTP1,HDAC4,HDAC5,MGST2,RELB
Pulmonary Fibrosis Idiopathic Signaling Pathway	9,83E00	2,24E-01	1,543	ACTG2,ADAMTS1,AJUBA,AREG,BCL2,CCN2,CCND1,CDH1,CDH2,COL11A1,COL12A1,COL13A1,COL17A1,COL18A1,COL1A1,COL4A1,COL5A1,COL5A2,COL5A3,COL6A1,COL8A1,EDN1,EDNRA,EGR1,EPHB4,F2R,FGFR3,FGFR4,FOXO1,FOXO3,FZD1,FZD3,FZD4,FZD7,FZD8,GLI1,HES1,IL11RA,IL13RA1,ITGAV,ITGB6,JAG1,JARID2,MAP2K3,MAP2K6,MAPK11,MAPK13,MMP14,MMP17,MMP19,MMP2,MMP24,MMP3,MMP9,MRTFA,PDGFB,PDGFD,PDGFRA,PDGFRB,RASD2,RELB,RPS6KA3,RPS6KA5,SERPINE1,…
Role of NFAT in Cardiac Hypertrophy	2,61E00	1,67E-01	1,512	ADCY1,ADCY9,CACNA1G,CACNA1H,CACNA2D3,CACNB3,CAMK1D,CATSPER2,CHP1,GATA4,GNB5,GUCY1A1,GUCY1B1,HDAC4,HDAC5,HDAC9,ITPR3,MAP2K3,MAP2K6,MAP3K1,MAPK11,MAPK13,MEF2A,MEF2C,PLCD1,PLCH1,PLCL1,PPP3CC,PRKACB,PRKAR2B,PRKCD,PRKCE,RASD2,RCAN1,SRC,TGFB2,TGFBR2
Basal Cell Carcinoma Signaling	5,1E00	2,92E-01	1,508	APC2,AXIN1,BMP1,BMP3,BMP4,BMP5,BMP6,BMP8B,FZD1,FZD3,FZD4,FZD7,FZD8,GLI1,KIF7,PTCH2,TCF7,WNT10B,WNT2,WNT5A,WNT9A
Chondroitin Sulfate Biosynthesis	1,47E00	1,9E-01	1,508	B4GALT7,CHPF,CHST11,CHSY1,CSGALNACT1,HS6ST1,NDST3,NDST4,SULT1C4,SULT2B1,XYLT2
Breast Cancer Regulation by Stathmin1	2,22E00	1,36E-01	1,463	ADGRA2,ADGRA3,ADGRB2,ADGRE5,ADGRF1,ADGRF4,ADGRG6,ADGRL1,ADGRL3,ADGRL4,ADORA1,ADRA1B,ARHGEF11,ARHGEF2,ARHGEF3,ARHGEF6,AVPR1A,BMP6,CAMK1D,CCND1,CDK6,CELSR1,CELSR2,CREB3L1,E2F5,EDNRA,F2R,F2RL1,F2RL2,FZD1,FZD3,FZD4,FZD7,FZD8,GIPR,GNB5,GPR155,GPR158,GPR176,GPR37,GPR4,GPR85,GPR89A/GPR89B,GPRC5B,GPRC5C,HTR1D,HTR7,LGR4,LPAR2,LPAR6,MC4R,MMP2,MMP9,NPY1R,NTSR1,P2RY1,PDGFB,PGF,PPM1L,PPP1R3D,PPP1R7,PPP2CB,PPP…
White Adipose Tissue Browning Pathway	3,07E00	1,96E-01	1,460	ADCY1,ADCY9,CACNA1G,CACNA1H,CACNA2D3,CACNB3,CATSPER2,CREB3L1,DIO2,FGFR3,FGFR4,FOXC2,GUCY1A1,GUCY1A2,GUCY1B1,ITPR3,MAPK11,MAPK13,NPPB,PPARA,PPARGC1A,PRKAB2,PRKACB,PRKAR2B,PRKG1,RARG,RXRA
Neuroinflammation Signaling Pathway	1,57E00	1,39E-01	1,414	APH1A,APP,B2M,BACE1,BCL2,BIRC3,CD40,CHP1,CREB3L1,CX3CL1,CXCL8,CYBB,FZD1,GABRA3,GABRB3,GABRE,GLS,GLUL,HLA-B,HLA-F,HMOX1,ICAM1,IKBKE,IL18,IL34,IL6R,IRAK2,MAPK11,MAPK13,MAPK6,MMP3,MMP9,MR1,NCSTN,NFATC2,NGF,PPP3CC,RELB,SLC6A12,SNCA,TGFB2,TGFBR2,TLR3,VCAM1
Dermatan Sulfate Biosynthesis	2,13E00	2,17E-01	1,387	B4GALT7,CHPF,CHST11,CHSY1,CSGALNACT1,DSE,DSEL,HS6ST1,NDST3,NDST4,SULT1C4,SULT2B1,XYLT2
Regulation Of The Epithelial Mesenchymal Transition In Development Pathway	4,25E00	2,53E-01	1,342	APH1A,AXIN1,BCL9,CDH1,FZD1,FZD3,FZD4,FZD7,FZD8,GLI1,JAG1,LOX,NCSTN,PTCH2,RELB,SNAI1,TCF7,TWIST1,WNT10B,WNT2,WNT5A,WNT9A
Notch Signaling	2,36E00	2,63E-01	1,342	APH1A,CNTN1,DTX4,HES1,HES7,HEY1,HEY2,JAG1,LFNG,NCSTN
UVA-Induced MAPK Signaling	1,36E00	1,63E-01	1,342	BCL2L1,CASP9,MAPK11,MAPK13,PARP10,PARP11,PARP16,PARP6,PARP9,PLCD1,PLCH1,PLCL1,RASD2,RPS6KA3,RPS6KA5,TNKS
Role of PKR in Interferon Induction and Antiviral Response	1,39E00	1,54E-01	1,213	CASP9,COLEC12,HSPA2,HSPA5,IFNAR2,IKBKE,IL18,IRF9,MAP2K3,MAP2K6,MAPK11,MAPK13,NFKBID,NLRP11,NLRP2,PDGFB,PDGFD,PDGFRB,RELB,STAT2,TLR3
Netrin Signaling	1,83E00	1,94E-01	1,155	ABLIM3,CACNA1G,CACNA1H,CACNA2D3,CACNB3,CATSPER2,CHP1,ITPR3,NFATC2,PPP3CC,PRKACB,PRKAR2B,PRKG1,UNC5C
Estrogen Receptor Signaling	1,43E00	1,32E-01	1,151	ADCY1,ADCY9,ARG2,ATP5MC1,BCL2,CACNA2D3,CACNB3,CCND1,CDKN1A,CREB3L1,FBXO32,FOXA1,FOXO1,FOXO3,GNB5,GUCY1A1,GUCY1B1,HES1,LEPR,MMP14,MMP17,MMP19,MMP2,MMP24,MMP3,MMP9,MT-ATP6,MT-ND2,MT-ND3,MT-ND4,MT-ND4L,MT-ND5,MYL12A,NDUFA10,NDUFAF1,NDUFB1,NDUFB10,NDUFV3,PGF,PLCD1,PLCH1,PLCL1,PPARGC1A,PRKAB2,PRKACB,PRKAR2B,PRKCD,PRKCE,RASD2,RELB,RUNX2,SNAI1,SRC,VEGFC
Dilated Cardiomyopathy Signaling Pathway	2,83E00	1,87E-01	1,147	ACTG2,ADCY1,ADCY9,BCL2,CACNA1G,CACNA1H,CACNA2D3,CACNB3,CAMK1D,CASP9,CATSPER2,DMD,DSC2,DSG2,GUCY1A1,GUCY1B1,ITPR3,LAMA4,LMNA,MAPK11,MAPK13,MYH3,MYO10,PDE3A,PRKACB,PRKAR2B,PRKCE,TNNT1
Intrinsic Prothrombin Activation Pathway	1,59E00	2,14E-01	1,134	COL18A1,COL1A1,COL5A3,F12,FGA,FGB,KLK10,PROC,THBD
Leukocyte Extravasation Signaling	2,05E00	1,61E-01	1,043	ACTG2,BCAR1,CLDN15,CLDN2,CLDN23,CLDN4,CLDN7,CYBB,DLC1,ICAM1,ITGA3,JAM3,MAPK11,MAPK13,MMP14,MMP17,MMP19,MMP2,MMP24,MMP3,MMP9,PRKCD,PRKCE,SRC,TEC,THY1,TIMP1,TIMP2,TIMP3,VAV3,VCAM1
Inhibition of Angiogenesis by TSP1	2,75E00	2,94E-01	1,000	GUCY1A1,GUCY1A2,GUCY1B1,MAPK11,MAPK13,MMP9,SDC1,SDC2,TGFBR2,THBS1
Oxytocin In Spinal Neurons Signaling Pathway	2,11E00	2,57E-01	1,000	AVPR1A,CAMKK1,CTH,GUCY1A1,GUCY1A2,GUCY1B1,KCNJ8,NPR3,PRKG1
HOTAIR Regulatory Pathway	2,02E00	1,66E-01	1,000	CDH1,CDKN1A,COL1A1,DNMT3B,FOXA1,H3C14,ICAM1,JARID2,MEX3B,MMP14,MMP17,MMP19,MMP2,MMP24,MMP3,MMP9,MRTFA,PCDH10,RELB,SNUPN,SPP1,TCF7,TWIST1,WNT10B,WNT2,WNT5A,WNT9A
Cell Cycle Regulation by BTG Family Proteins	1,87E00	2,37E-01	1,000	CCND1,CCNE2,CNOT7,E2F5,HOXB9,PPM1L,PPP2CB,PPP2R2A,PPP2R3A
TNFR1 Signaling	1,47E00	1,96E-01	1,000	BIRC3,CASP6,CASP9,CRADD,IKBKE,MAP3K1,MAP3K14,NFKBID,PAK3,RELB
Pathogen Induced Cytokine Storm Signaling Pathway	1,33E00	1,32E-01	1,000	AIM2,BHLHE40,C3,C5,CD70,CDH1,CIITA,COL11A1,COL12A1,COL13A1,COL17A1,COL18A1,COL1A1,COL4A1,COL5A1,COL5A2,COL5A3,COL6A1,COL8A1,CSF2,CX3CL1,CXCL8,EOMES,FGA,FGB,IFNAR2,IL11RA,IL18,IL1RAP,IL6R,IRF9,LYST,MAPK11,MAPK13,MAPK6,NLRP2,PGF,PRDM1,SLC2A2,SRGN,STX11,TGFB2,TLR3,TNFRSF10B,TNFRSF11B,TNFRSF1B,TNFSF9,UNC13D,VEGFC
STAT3 Pathway	3,59E00	2,07E-01	0,943	BCL2,BMP6,BMPR1B,CDKN1A,CISH,FGFR3,FGFR4,IL10RB,IL11RA,IL13RA1,IL13RA2,IL15RA,IL17RD,IL31RA,IL6R,IL7R,MAP3K21,MAPK11,MAPK13,PDGFB,PDGFRA,PDGFRB,RASD2,SOCS1,SRC,TGFB2,TGFBR2,TNFRSF11A
Corticotropin Releasing Hormone Signaling	1,91E00	1,66E-01	0,894	ADCY1,ADCY9,CACNA1G,CACNA1H,CACNA2D3,CACNB3,CATSPER2,CREB3L1,CTH,GLI1,GUCY1A1,GUCY1A2,GUCY1B1,ITPR3,MAPK11,MAPK13,MEF2A,MEF2C,NPR3,NR4A1,PRKACB,PRKAR2B,PRKCD,PRKCE,PTCH2
Hepatic Fibrosis Signaling Pathway	6,51E00	1,84E-01	0,882	APC2,AXIN1,BAMBI,BCL2,CACNA2D3,CACNB3,CCN2,CCND1,CD40,COL18A1,COL1A1,COL5A3,CREB3L1,CXCL8,CYBB,EDN1,EDNRA,FOXO1,FZD1,FZD3,FZD4,FZD7,FZD8,GLI1,ICAM1,IKBKE,IL18,IL1RAP,IRAK2,IRS2,ITGA1,ITGA3,ITGA5,ITGAV,ITGB3,ITGB6,LEPR,LRP5,LRP6,MAP2K3,MAP2K5,MAP2K6,MAPK11,MAPK13,MYL12A,NFKBID,PDGFB,PDGFD,PDGFRA,PDGFRB,PGF,PRKACB,PRKAR2B,PRKCD,PRKCE,PTCH2,RASD2,RELB,RHOBTB1,RHOV,SERPINE1,SMAD7,SNAI1,SPP1,SUCNR1,TC…
Retinoic acid Mediated Apoptosis Signaling	2,56E00	2,33E-01	0,832	CASP9,DAP3,IFNE,PARP10,PARP11,PARP16,PARP6,PARP9,RARG,RXRA,TNFRSF10A,TNFRSF10B,TNFRSF10D,TNKS
Pyrimidine Deoxyribonucleotides De Novo Biosynthesis I	1,58E00	2,61E-01	0,816	AK4,AK5,AK7,DTYMK,DUT,NME3
G-Protein Coupled Receptor Signaling	4,56E00	1,52E-01	0,777	ADCY1,ADCY9,ADGRA2,ADGRA3,ADGRB2,ADGRE5,ADGRF1,ADGRF4,ADGRG6,ADGRL1,ADGRL3,ADGRL4,ADORA1,ADRA1B,AMOT,ARRB1,AVPR1A,CCND1,CELSR1,CELSR2,CHP1,CREB3L1,DUSP4,EDNRA,F2R,F2RL1,F2RL2,FOXO1,FOXO3,FZD1,FZD3,FZD4,FZD7,FZD8,GDPD3,GIPR,GNB5,GPR155,GPR158,GPR176,GPR37,GPR4,GPR85,GPR89A/GPR89B,GPRC5B,GPRC5C,GUCY1A1,GUCY1B1,HCN2,HCN3,HTR1D,HTR7,IKBKE,KCNN4,KCNQ3,LGR4,LPAR2,LPAR6,MAP2K3,MAP2K5,MAP2K6,MAP3K1,MAP3K…
Protein Kinase A Signaling	1,56E00	1,34E-01	0,762	ADCY1,ADCY9,ADD1,CHP1,CREB3L1,DUSP4,EBI3,GDPD3,GNB5,GUCY1A1,GUCY1B1,H1-0,H1-10,H1-3,H3C14,ITPR3,KDELR3,MAP3K1,MYL12A,NFATC2,NFKBID,PDE11A,PDE3A,PDE4A,PDE4D,PDE6B,PDE8A,PGP,PLCD1,PLCH1,PLCL1,PPP1R3D,PPP1R7,PPP3CC,PRKACB,PRKAR2B,PRKCD,PRKCE,PTCH2,PTPN13,PTPRD,PTPRE,PTPRF,PTPRG,PTPRK,PTPRM,PTPRO,PTPRR,PTPRS,RELB,SIRPA,TCF7,TGFB2,TGFBR2,TNS2
CDK5 Signaling	2,83E00	0.2	0,728	ADCY1,ADCY9,CABLES1,EGR1,FOSB,GUCY1A1,GUCY1B1,ITGA3,LAMA1,LAMB3,MAPK11,MAPK13,MAPK6,NGF,PPM1L,PPP1R3D,PPP1R7,PPP2CB,PPP2R2A,PPP2R3A,PRKACB,PRKAR2B,RASD2
GNRH Signaling	1,64E00	1,52E-01	0,728	ADCY1,ADCY9,CACNA1G,CACNA1H,CACNA2D3,CACNB3,CATSPER2,CREB3L1,EGR1,GNB5,GUCY1A1,GUCY1B1,ITPR3,MAP2K3,MAP2K6,MAP3K1,MAP3K14,MAP3K5,MAPK11,MAPK13,MMP2,PAK3,PRKACB,PRKAR2B,PRKCD,PRKCE,RASD2,RELB,SRC
Colorectal Cancer Metastasis Signaling	2,52E00	1,59E-01	0,707	ADCY1,ADCY9,ARRB1,AXIN1,BCL2L1,CASP9,CCND1,CDH1,FZD1,FZD3,FZD4,FZD7,FZD8,GNB5,GUCY1A1,GUCY1B1,IL6R,LRP5,LRP6,MMP14,MMP17,MMP19,MMP2,MMP24,MMP3,MMP9,PGF,PRKACB,PRKAR2B,RASD2,RELB,RHOBTB1,RHOV,SRC,TCF7,TGFB2,TGFBR2,TLR3,VEGFC,WNT10B,WNT2,WNT5A,WNT9A
CDX Gastrointestinal Cancer Signaling Pathway	2,25E00	1,63E-01	0,707	BLM,BMP1,BMP3,BMP4,BMP5,BMP6,BMP8B,CCND1,CD70,CSF2,CXCL8,CYBB,FZD1,FZD3,FZD4,FZD7,FZD8,IKBKE,IL18,IL6R,KLF5,LCT,MAPK11,MAPK13,RELB,SNAI1,TCF7,TGFB2,TNFSF9,WNT10B,WNT2,WNT5A,WNT9A
Regulation Of The Epithelial Mesenchymal Transition By Growth Factors Pathway	3,19E00	1,82E-01	0,686	CD70,CDH1,CDH2,EGR1,FGFR3,FGFR4,FOXC2,FOXO1,HMGA2,IKBKE,IL6R,MAP2K3,MAP2K5,MAP2K6,MAP3K1,MAPK11,MAPK13,MMP2,MMP9,PARD6A,PARD6B,PARD6G,PDGFB,PDGFD,PDGFRA,PDGFRB,RASD2,RELB,SNAI1,TGFB2,TGFBR2,TNFRSF11B,TNFRSF1B,TNFSF9,TWIST1
ID1 Signaling Pathway	2,55E00	1,69E-01	0,686	AMHR2,APP,BCL2,BCL2L1,BHLHE40,BMP4,BMPR1B,CCN2,CCND1,CDKN1A,CHRFAM7A,CHRNA7,EGR1,FGFR3,FGFR4,FOXO3,IL6R,LIFR,MAPK11,MAPK13,MMP2,MMP9,PGF,PLXNB1,RASD2,RNF125,SMAD9,SRC,TGFB2,TGFBR2,TGM2,TNFRSF11B,TNFRSF1B,VEGFC
IL-15 Production	2,12E00	1,79E-01	0,655	CLK2,DYRK1A,EPHA3,EPHA4,EPHA6,EPHB4,FGFR3,FGFR4,LMTK3,MAP2K3,MAP2K5,MAP2K6,PDGFRA,PDGFRB,PEAK1,RELB,ROR1,ROR2,SRC,STYK1,TEC,TYRO3
GP6 Signaling Pathway	1,96E00	1,73E-01	0,655	APBB1IP,COL11A1,COL12A1,COL13A1,COL17A1,COL18A1,COL1A1,COL4A1,COL5A1,COL5A2,COL5A3,COL6A1,COL8A1,FGA,FGB,ITGB3,LAMA1,LAMA4,LAMB3,PRKCD,PRKCE,VAV3
LPS/IL-1 Mediated Inhibition of RXR Function	1,88E00	1,5E-01	0,500	ABCA1,ABCB1,ABCC3,ACOX3,ACSL5,ALDH1A1,ALDH1A3,ALDH5A1,ALDH6A1,CHST11,CPT1C,CPT2,CYP2C18,CYP2D6,CYP2J2,CYP2U1,FMO3,GSTM3,GSTP1,HS6ST1,IL18,IL1RAP,LIPC,MAP3K1,MGST2,NDST3,NDST4,PLTP,PPARA,PPARGC1A,PPARGC1B,RXRA,SLC27A3,SLCO1B3,SULT1C4,SULT2B1,TNFRSF11B,TNFRSF1B
Death Receptor Signaling	3,15E00	2,19E-01	0,447	ACTG2,BCL2,BIRC3,CASP6,CASP9,CRADD,IKBKE,LMNA,MAP3K14,MAP3K5,NFKBID,PARP10,PARP11,PARP16,PARP6,PARP9,RELB,TNFRSF10A,TNFRSF10B,TNFRSF1B,TNKS
Pyroptosis Signaling Pathway	2,94E00	2,15E-01	0,447	AIM2,CASP9,FOXO3,GAS5,GBP1,GBP2,GBP3,GBP4,GSDMB,IL18,MAPK11,MAPK13,NLRP11,NLRP2,PRKACB,PRKAR2B,TLR3,TNFRSF11B,TNFRSF1B,TXNIP
Thrombin Signaling	1,4E00	1,42E-01	0,447	ADCY1,ADCY9,ARHGEF10L,ARHGEF11,ARHGEF2,ARHGEF25,ARHGEF26,ARHGEF3,ARHGEF40,ARHGEF6,CAMK1D,F2R,F2RL2,GATA2,GATA4,GNB5,GUCY1A1,GUCY1B1,ITPR3,MAPK11,MAPK13,MYL12A,PLCD1,PLCH1,PLCL1,PRKCD,PRKCE,RASD2,RELB,RHOBTB1,RHOV,SRC
Adrenomedullin signaling pathway	2,1E00	1,61E-01	0,378	ADCY1,ADCY9,ARNT,BCL2,C3,CFH,CTH,GPR37,GUCY1A1,GUCY1A2,GUCY1B1,IL18,ITPR3,KCNN4,KCNQ3,MAP2K3,MAP2K5,MAP2K6,MAPK11,MAPK13,MAPK6,MMP2,NPR3,PLCD1,PLCH1,PLCL1,PRKACB,PRKAR2B,PRKG1,RASD2,RELB,RXRA
Inhibition of Matrix Metalloproteases	4,03E00	3,33E-01	0,302	MMP14,MMP17,MMP19,MMP2,MMP24,MMP3,MMP9,RECK,SDC1,SDC2,TIMP1,TIMP2,TIMP3
CLEAR Signaling Pathway	2,56E00	1,58E-01	0,302	ASAH1,ATP6V0A4,ATP6V0C,ATP6V1B2,BMP6,BMPR1B,CHP1,CREB3L1,CRTC2,EIF2AK3,FGFR3,FGFR4,GBA,GLMP,GNPTG,HEXA,HPS5,ITPR3,LAMTOR2,MAPK11,MAPK13,MAPK6,NAGPA,PDGFB,PDGFRA,PDGFRB,PPARA,PPARGC1A,PPM1L,PPP2CB,PPP2R2A,PPP2R3A,PPP3CC,PRKAB2,PRKCD,PRKCE,RASD2,RXRA,STUB1,TGFB2,TGFBR2,TLR3,TNFRSF11A,TNFRSF11B,TNFRSF1B
Cell Cycle: G1/S Checkpoint Regulation	2,05E00	2,06E-01	0,302	CCND1,CCNE2,CDK6,CDKN1A,CDKN2B,E2F5,FBXL5,FOXO1,HDAC4,HDAC5,HDAC9,NRG1,SIN3A,TGFB2
IL-1 Signaling	2,04E00	1,88E-01	0,302	ADCY1,ADCY9,GNB5,GUCY1A1,GUCY1B1,IKBKE,IL1RAP,IRAK2,MAP2K3,MAP2K6,MAP3K1,MAP3K14,MAPK11,MAPK13,NFKBID,PRKACB,PRKAR2B,RELB
GADD45 Signaling	1,37E00	1,83E-01	0,302	CCND1,CCNE2,CDKN1A,FOXO3,MAP2K3,MAP2K6,MAPK11,MAPK13,RELB,TGFB2,TGFBR2
PI3K/AKT Signaling	2,07E00	1,6E-01	0,277	BCL2,BCL2L1,CCND1,CDKN1A,FOXO1,FOXO3,GDF15,IKBKE,IL10RB,IL11RA,IL13RA1,IL13RA2,IL15RA,IL17RD,IL31RA,IL6R,IL7R,ITGA1,ITGA3,ITGA5,ITGAV,ITGB3,ITGB6,MAP3K5,MCL1,NFKBID,PPM1L,PPP2CB,PPP2R2A,PPP2R3A,RASD2,RELB
Aryl Hydrocarbon Receptor Signaling	1,42E00	1,51E-01	0,277	AHRR,ALDH1A1,ALDH1A3,ALDH5A1,ALDH6A1,ARNT,CCND1,CCNE2,CDK6,CDKN1A,CYP1A1,CYP1B1,CYP2C18,GSTM3,GSTP1,MGST2,NFIA,RARG,RELB,RXRA,SRC,TGFB2,TGM2,TP73
IL-6 Signaling	1,4E00	1,56E-01	0,243	ABCB1,COL1A1,CXCL8,IKBKE,IL18,IL1RAP,IL6R,MAP2K3,MAP2K6,MAP3K14,MAPK11,MAPK13,MCL1,NFKBID,RASD2,RELB,SOCS1,TNFAIP6,TNFRSF11B,TNFRSF1B
Endocannabinoid Cancer Inhibition Pathway	1,54E00	1,56E-01	0,229	ADCY1,ADCY9,CASP6,CASP9,CCND1,CCNE2,CDH1,CDKN1A,CREB3L1,GUCY1A1,GUCY1B1,MAP2K3,MAP2K5,MAP2K6,MMP2,PGF,PRKAB2,PRKACB,PRKAR2B,SRC,TCF7,TWIST1,VEGFC
PPARα/RXRα Activation	1,33E00	1,44E-01	0,229	ABCA1,ADCY1,ADCY9,CYP2C18,GK,GUCY1A1,GUCY1B1,HELZ2,IKBKE,IL1RAP,MAP2K3,MAP2K6,MAP3K14,MEF2C,NFKBID,PLCD1,PLCH1,PLCL1,PPARA,PPARGC1A,PRKAB2,PRKACB,PRKAR2B,RASD2,RELB,RXRA,TGFB2,TGFBR2
Semaphorin Neuronal Repulsive Signaling Pathway	5,07E00	2,27E-01	0,174	CSPG4,DPYSL2,DPYSL3,FARP1,FARP2,GUCY1A1,GUCY1A2,GUCY1B1,ITGA1,ITGA3,ITGA5,ITGAV,ITGB3,ITGB6,MAP2K3,MAP2K5,MAP2K6,MYL12A,PAK3,PDE4A,PDE4D,PLXNA1,PLXNB1,PLXND1,PRKACB,PRKAR2B,PRKG1,SEMA3E,SEMA3F,SEMA4D,SEMA5A,SEMA6B,SEMA6C,VCAN
Ovarian Cancer Signaling	2,79E00	1,84E-01	0,000	ARRB1,AXIN1,BCL2,CCND1,E2F5,EDN1,EDNRA,FZD1,FZD3,FZD4,FZD7,FZD8,HDAC4,HDAC5,HDAC9,MMP2,MMP9,PGF,PRKACB,PRKAR2B,RASD2,SIN3A,SRC,TCF7,VEGFC,WNT10B,WNT2,WNT5A,WNT9A
TGF-β Signaling	2,39E00	1,98E-01	0,000	AMHR2,BCL2,BMP4,BMPR1B,FOXH1,MAP2K3,MAP2K6,MAPK11,MAPK13,PITX2,RASD2,RNF111,RUNX2,RUNX3,SERPINE1,SMAD7,SMAD9,TGFB2,TGFBR2
AMPK Signaling	2,22E00	1,57E-01	0,000	ADRA1B,AK4,AK5,AK7,CCND1,CDKN1A,CHRFAM7A,CHRNA7,CPT1C,CPT2,CREB3L1,CRTC2,FOXO1,FOXO3,GNB5,ILKAP,IRS2,MAP2K3,MAPK11,MAPK13,MLYCD,PCK2,PFKFB1,PFKFB2,PFKL,PPARGC1A,PPM1H,PPM1K,PPM1L,PPP2CB,PPP2R2A,PPP2R3A,PRKAB2,PRKACB,PRKAR2B,RAB11A,RAB3A,SMARCA2
Induction of Apoptosis by HIV1	1,83E00	0.2	0,000	BCL2,BCL2L1,BIRC3,CASP9,IKBKE,MAP3K14,MAP3K5,NFKBID,RELB,SLC25A4,TNFRSF11B,TNFRSF1B,TRAF1
Small Cell Lung Cancer Signaling	1,72E00	1,77E-01	0,000	BCL2,BCL2L1,CASP9,CCND1,CCNE2,CDK6,CDKN2B,E2F5,HDAC4,HDAC5,HDAC9,IKBKE,NFKBID,RELB,RXRA,SIN3A,TRAF1
Acetone Degradation I (to Methylglyoxal)	1,53E00	2,09E-01	0,000	CBR1,CYP1A1,CYP1B1,CYP2C18,CYP2D6,CYP2J2,CYP2U1,DHRS11,PRXL2B
Bupropion Degradation	1,41E00	2,4E-01	0,000	CYP1A1,CYP1B1,CYP2C18,CYP2D6,CYP2J2,CYP2U1
CD40 Signaling	1,39E00	1,79E-01	0,000	CD40,ICAM1,IKBKE,MAP2K3,MAP2K5,MAP2K6,MAP3K14,MAPK11,MAPK13,NFKBID,RELB,TRAF1
Colanic Acid Building Blocks Biosynthesis	1,31E00	2,86E-01	0,000	GALK2,GMDS,MPI,UGDH
TREM1 Signaling	1,28E00	1,69E-01	0,000	CD40,CD83,CIITA,CSF2,CXCL8,ICAM1,IL18,ITGA5,LAT2,NLRP2,RELB,SIGIRR,TLR3
eNOS Signaling	1,28E00	1,47E-01	-0,229	ADCY1,ADCY9,AQP11,CASP9,CHRFAM7A,CHRNA7,GUCY1A1,GUCY1A2,GUCY1B1,HSPA2,HSPA5,ITPR3,LPAR2,LPAR6,PGF,PRKAB2,PRKACB,PRKAR2B,PRKCD,PRKCE,PRKG1,STUB1,VEGFC
GABA Receptor Signaling	1,28E00	1,52E-01	#NUM!	ADCY1,ADCY9,ALDH5A1,CACNA1G,CACNA1H,CACNA2D3,CACNB3,CATSPER2,DNM1,GABRA3,GABRB3,GABRE,GNB5,GPR37,GUCY1A1,GUCY1B1,ITPR3,KCNN4,KCNQ3,SLC6A12
Apelin Liver Signaling Pathway	1,27E00	2,22E-01	1,633	APLN,COL18A1,COL1A1,COL5A3,EDN1,PDGFRB
Gap Junction Signaling	1,26E00	1,41E-01	#NUM!	ACTG2,ADCY1,ADCY9,CCN3,CTH,GJA3,GJB3,GJC1,GRIK2,GUCY1A1,GUCY1A2,GUCY1B1,ITPR3,MAP2K5,NPR3,PLCD1,PLCH1,PLCL1,PPP3CC,PRKACB,PRKAR2B,PRKCD,PRKCE,PRKG1,RASD2,SRC,TUBB2A,TUBB4A
Epithelial Adherens Junction Signaling	1,26E00	1,46E-01	0,626	CDH1,CDH2,FARP2,IQGAP1,KIF23,MYL12A,NANOS1,NECTIN2,NECTIN3,PAK3,PPM1L,PPP2CB,PPP2R2A,PPP2R3A,PRKAB2,RAPGEF1,RASD2,SNAI1,SRC,TCF7,TGFB2,TGFBR2,TNS1
Phagosome Formation	1,25E00	1,23E-01	1,410	ADGRA2,ADGRA3,ADGRB2,ADGRE5,ADGRF1,ADGRF4,ADGRG6,ADGRL1,ADGRL3,ADGRL4,ADORA1,ADRA1B,AP1S2,AP1S3,APBB1IP,AVPR1A,BCAR1,C3,CELSR1,CELSR2,COLEC12,EDNRA,F2R,F2RL1,F2RL2,FZD1,FZD3,FZD4,FZD7,FZD8,GIPR,GPR155,GPR158,GPR176,GPR37,GPR4,GPR85,GPR89A/GPR89B,GPRC5B,GPRC5C,HMOX1,HTR1D,HTR7,ITGA1,ITGA3,ITGA5,ITGAV,ITGB3,ITGB6,ITPR3,LGR4,LPAR2,LPAR6,MAP2K3,MAP2K5,MAP2K6,MAPK6,MARCKS,MC4R,MYH3,MYL12A,MYO10,NPY1R,…
Phenylethylamine Degradation I	1,25E00	0.5	#NUM!	AOC2,AOC3
Role of WNT/GSK-3β Signaling in the Pathogenesis of Influenza	1,25E00	1,67E-01	1,897	APC2,AXIN1,FZD1,FZD3,FZD4,FZD7,FZD8,IFNE,TCF7,WNT10B,WNT2,WNT5A,WNT9A
Toll-like Receptor Signaling	1,25E00	1,67E-01	-1,000	IL18,IRAK2,MAP2K3,MAP2K6,MAP3K1,MAP3K14,MAPK11,MAPK13,PPARA,RELB,SIGIRR,TLR3,TRAF1
Citrulline Biosynthesis	1,24E00	3,33E-01	#NUM!	ARG2,GLS,PRODH2
Superpathway of Citrulline Metabolism	1,21E00	2,67E-01	2,000	ARG2,CPS1,GLS,PRODH2
NAD Signaling Pathway	1,2E00	1,46E-01	0,426	ARNTL,BMP6,EIF2AK3,H1-0,H1-10,H1-3,NMRK1,PARP10,PARP11,PARP16,PARP6,PARP9,PDGFB,PPARGC1A,PRKAB2,SLC12A8,SLC22A13,SLC29A1,TGFB2,TNKS,TPCN1,TRPM2
Neurovascular Coupling Signaling Pathway	1,2E00	1,37E-01	1,257	ADORA1,APP,CACNA1G,CACNA1H,CACNA2D3,CACNB3,CATSPER2,CTH,ENTPD4,GABRA3,GABRB3,GABRE,GUCY1A1,GUCY1A2,GUCY1B1,ITPR3,KCNJ14,KCNJ16,KCNJ2,KCNJ8,KCNMA1,KCNN4,NPR3,P2RY1,PLAAT4,PLB1,PRKACB,PRKAR2B,PRKG1,PTGIR,TBXA2R
ILK Signaling	1,19E00	1,39E-01	-1,964	ACTG2,ARHGEF6,CCND1,CDH1,CREB3L1,DSP,FBLIM1,ILKAP,IRS2,ITGB3,ITGB6,KRT18,MAP2K6,MMP9,MYH3,MYO10,PGF,PPM1L,PPP2CB,PPP2R2A,PPP2R3A,RELB,RHOBTB1,RHOV,RPS6KA5,SNAI1,TGFB1I1,VEGFC
Melatonin Signaling	1,19E00	1,67E-01	1,155	MAP2K3,MAP2K5,MAP2K6,PLCD1,PLCH1,PLCL1,PRKACB,PRKAR2B,PRKCD,PRKCE,RORA,RORB
cAMP-mediated signaling	1,18E00	1,36E-01	0,378	ADCY1,ADCY9,ADORA1,CAMK1D,CREB3L1,DUSP4,GDPD3,GUCY1A1,GUCY1B1,HTR1D,HTR7,MC4R,NPR3,NPY1R,PDE11A,PDE3A,PDE4A,PDE4D,PDE6B,PDE8A,PKIA,PPP3CC,PRKACB,PRKAR2B,PTGIR,RGS12,RGS2,RGS4,RGS7,SRC,TBXA2R,VIPR1
Acute Phase Response Signaling	1,18E00	1,41E-01	0,229	AMBP,C3,C4BPB,C5,FGA,FGB,HMOX1,IKBKE,IL18,IL1RAP,IL6R,MAP2K3,MAP2K6,MAP3K1,MAP3K14,MAP3K5,MAPK11,MAPK13,NFKBID,RASD2,RELB,SERPINE1,SERPING1,SOCS1,TNFRSF11B,TNFRSF1B
Dopamine Receptor Signaling	1,17E00	1,63E-01	2,000	ADCY1,ADCY9,GUCY1A1,GUCY1B1,PPM1L,PPP1R3D,PPP1R7,PPP2CB,PPP2R2A,PPP2R3A,PRKACB,PRKAR2B,QDPR
Chondroitin Sulfate Biosynthesis (Late Stages)	1,16E00	1,8E-01	1,000	CHPF,CHST11,CHSY1,CSGALNACT1,HS6ST1,NDST3,NDST4,SULT1C4,SULT2B1
p38 MAPK Signaling	1,16E00	1,5E-01	-0,775	CREB3L1,H3C14,HMGN1,IL18,IL1RAP,IRAK2,MAP2K3,MAP2K6,MAP3K5,MAPK11,MAPK13,MEF2A,MEF2C,RPS6KA3,RPS6KA5,TGFB2,TGFBR2,TNFRSF1B
Virus Entry via Endocytic Pathways	1,16E00	1,54E-01	#NUM!	ACTG2,AP1S2,B2M,CXADR,DNM1,HLA-B,HLA-F,ITGA5,ITGB3,ITGB6,ITSN1,MR1,PRKCD,PRKCE,RASD2,SRC
Mouse Embryonic Stem Cell Pluripotency	1,16E00	1,54E-01	1,732	APC2,AXIN1,BMP4,FZD1,FZD3,FZD4,FZD7,FZD8,ID3,ID4,LIFR,MAPK11,MAPK13,RASD2,SMAD9,TCF7
Antioxidant Action of Vitamin C	1,16E00	1,52E-01	-0,302	CSF2,HMOX1,IKBKE,MAPK11,MAPK13,NFKBID,PLAAT4,PLB1,PLCD1,PLCH1,PLCL1,PLD1,RELB,SLC23A1,SLC23A3,SLC2A2,TXNDC2
Type II Diabetes Mellitus Signaling	1,15E00	1,44E-01	0,000	ACSL5,CACNA1G,CACNA1H,CACNA2D3,CACNB3,CATSPER2,IKBKE,IRS2,ITPR3,MAP3K1,MAP3K14,MAP3K5,NFKBID,PRKAB2,PRKCD,PRKCE,RELB,SLC27A3,SLC2A2,SOCS1,TNFRSF11B,TNFRSF1B
Gustation Pathway	1,15E00	1,38E-01	0,000	ADCY1,ADCY9,ASIC1,ASIC3,CACNA1G,CACNA1H,CACNA2D3,CACNB3,CATSPER2,GABRA3,GABRB3,GABRE,GPR37,GUCY1A1,GUCY1B1,ITPR3,KCNJ8,KCNN4,KCNQ3,LIPC,LIPH,LPAR6,LRRC8C,P2RY1,PDE3A,PRKACB,PRKAR2B,SCN3A
Glioma Invasiveness Signaling	1,15E00	1,64E-01	-0,632	F2R,ITGAV,ITGB3,MMP2,MMP9,PLAUR,RASD2,RHOBTB1,RHOV,TIMP1,TIMP2,TIMP3
3-phosphoinositide Degradation	1,14E00	1,38E-01	2,837	ACP6,DUSP23,DUSP28,DUSP4,EPHX2,EYA4,ILKAP,MDP1,MTMR9,PPFIA2,PPIP5K1,PPM1H,PPM1K,PPM1L,PPP1R3D,PPP1R7,PPP2CB,PPP2R2A,PPP2R3A,PPP3CC,PRUNE1,PTPN13,PTPN20,PTPRF,PTPRM,PTPRO,SIRPA
Sonic Hedgehog Signaling	1,14E00	2,07E-01	-1,633	DYRK1A,DYRK1B,GLI1,PRKACB,PRKAR2B,PTCH2
Salvage Pathways of Pyrimidine Ribonucleotides	1,13E00	1,55E-01	2,324	AICDA,AK4,AK5,AK7,CDK6,DAPK1,DYRK1A,MAP2K3,MAP2K6,MAPK6,NME3,PAK3,PLK1,PRKCD,PRKCE
Coronavirus Pathogenesis Pathway	1,13E00	1,37E-01	0,000	BCL2,CASP9,CCND1,CCNE2,CXCL8,E2F5,EEF1A2,EIF2AK3,HDAC4,HDAC5,HDAC9,IFNAR2,IRF9,MAPK11,MAPK13,NFKBID,OAS1,OAS2,RELB,RNU1-1,RNU2-1,RPS17,RPS27L,SERPINE1,SIN3A,STAT2,TGFBR2,TLR3
Mitochondrial Dysfunction	1,12E00	1,4E-01	#NUM!	APH1A,APP,ATP5MC1,BACE1,BCL2,CASP9,COX5A,COX7B,CPT1C,GSR,MT-ATP6,MT-CO3,MT-ND2,MT-ND3,MT-ND4,MT-ND4L,MT-ND5,NCSTN,NDUFA10,NDUFAF1,NDUFB1,NDUFB10,NDUFV3,SNCA
p53 Signaling	1,1E00	1,53E-01	0,302	BCL2,BCL2L1,CASP6,CCND1,CCNG1,CDKN1A,HDAC9,PIAS1,PLAGL1,RPRM,SERPINE2,THBS1,TNFRSF10A,TNFRSF10B,TP73
Pyrimidine Ribonucleotides Interconversion	1,09E00	1,89E-01	1,890	AK4,AK5,AK7,CTPS2,ENTPD4,NME3,NUDT18
Apelin Cardiac Fibroblast Signaling Pathway	1,09E00	2,17E-01	-1,342	APLN,CCN2,PRKAB2,SERPINE1,TGFB2
LXR/RXR Activation	1,08E00	1,46E-01	0,258	ABCA1,AMBP,APOL1,ARG2,C3,FGA,IL18,IL1RAP,MMP9,MYLIP,PCYOX1,PLTP,RELB,RXRA,SCD,TLR3,TNFRSF11B,TNFRSF1B
GPCR-Mediated Integration of Enteroendocrine Signaling Exemplified by an L Cell	1,08E00	1,6E-01	0,000	ADCY1,ADCY9,GIPR,GUCY1A1,GUCY1B1,ITPR3,PLCD1,PLCH1,PLCL1,PRKACB,PRKAR2B,VIPR1
PPAR Signaling	1,07E00	1,5E-01	0,000	IKBKE,IL18,IL1RAP,MAP3K14,NFKBID,PDGFB,PDGFD,PDGFRA,PDGFRB,PPARA,PPARGC1A,RASD2,RELB,RXRA,TNFRSF11B,TNFRSF1B
Protein Citrullination	1,06E00	0.4	#NUM!	PADI2,PADI3
Superpathway of Serine and Glycine Biosynthesis I	1,06E00	0.4	#NUM!	PHGDH,PSAT1
Glutathione Redox Reactions II	1,06E00	0.4	#NUM!	GSR,TXNDC12
Glioma Signaling	1,05E00	1,45E-01	1,134	CAMK1D,CCND1,CDK6,CDKN1A,CDKN2B,E2F5,HDAC4,HDAC5,HDAC9,IDH1,PDGFB,PDGFD,PDGFRA,PDGFRB,PRKCD,PRKCE,RASD2,SIN3A
Production of Nitric Oxide and Reactive Oxygen Species in Macrophages	1,05E00	1,36E-01	-0,626	APOL1,ARG2,CYBB,IKBKE,MAP3K1,MAP3K14,MAP3K5,MAPK11,MAPK13,NFKBID,PCYOX1,PPARA,PPM1L,PPP1R3D,PPP1R7,PPP2CB,PPP2R2A,PPP2R3A,PRKCD,PRKCE,RELB,RHOBTB1,RHOV,SIRPA,TNFRSF11B,TNFRSF1B
Leptin Signaling in Obesity	1,04E00	1,58E-01	#NUM!	ADCY1,ADCY9,FOXO1,GUCY1A1,GUCY1B1,LEPR,PDE3A,PLCD1,PLCH1,PLCL1,PRKACB,PRKAR2B
PEDF Signaling	1,04E00	1,55E-01	-1,000	ARHGAP22,BCL2,BCL2L1,HNF1B,IKBKE,MAPK11,MAPK13,NFKBID,NGF,RASD2,RELB,TCF12,TCF7
BAG2 Signaling Pathway	1,04E00	1,55E-01	-0,707	CDKN1A,CHRNA7,HSPA2,HSPA5,PSMA8,PSMB4,PSMB5,PSMB9,PSMD4,PSME1,PSME2,RELB,STUB1
IL-17A Signaling in Fibroblasts	1,04E00	1,84E-01	#NUM!	CEBPD,IKBKE,MAPK11,MAPK13,NFKBID,NFKBIZ,RELB
Neuregulin Signaling	1,02E00	1,45E-01	1,265	AREG,DCN,EREG,ERRFI1,GRB7,ITGA1,ITGA3,ITGA5,ITGAV,ITGB3,ITGB6,NRG1,PRKCD,PRKCE,RASD2,SRC,TMEFF2
GPCR-Mediated Nutrient Sensing in Enteroendocrine Cells	9,96E-01	1,44E-01	2,138	ADCY1,ADCY9,CACNA1G,CACNA1H,CACNA2D3,CACNB3,CATSPER2,GUCY1A1,GUCY1B1,ITPR3,PLCD1,PLCH1,PLCL1,PRKACB,PRKAR2B,PRKCD,PRKCE
Xenobiotic Metabolism General Signaling Pathway	9,96E-01	1,4E-01	0,447	ARNT,EIF2AK3,GSTM3,GSTP1,HMOX1,MAP2K3,MAP2K5,MAP2K6,MAP3K1,MAP3K14,MAP3K5,MAPK11,MAPK13,MGST2,PPARA,PRKCD,PRKCE,RASD2,RXRA,UGT2B7
Antigen Presentation Pathway	9,87E-01	1,79E-01	#NUM!	B2M,CIITA,HLA-B,HLA-F,MR1,PSMB5,PSMB9
Glutamine Biosynthesis I	9,83E-01	1	#NUM!	GLUL
L-cysteine Degradation II	9,83E-01	1	#NUM!	CTH
Lanosterol Biosynthesis	9,83E-01	1	#NUM!	LSS
Sulfite Oxidation IV	9,83E-01	1	#NUM!	SUOX
D-mannose Degradation	9,83E-01	1	#NUM!	MPI
NF-κB Activation by Viruses	9,79E-01	1,54E-01	0,632	IKBKE,ITGA3,ITGAV,ITGB3,MAP3K1,MAP3K14,NFKBID,PRKCD,PRKCE,RASD2,RELB,TNFRSF14
Role of Hypercytokinemia/hyperchemokinemia in the Pathogenesis of Influenza	9,79E-01	1,51E-01	1,387	AREG,CXCL8,IFIT3,IFNAR2,IL18,IRF9,ISG15,ISG20,MX1,OAS1,OAS2,STAT2,TLR3
Endocannabinoid Developing Neuron Pathway	9,79E-01	1,42E-01	-1,265	ADCY1,ADCY9,CCND1,CREB3L1,GNB5,GUCY1A1,GUCY1B1,MAP2K3,MAP2K5,MAP2K6,MAPK11,MAPK13,MAPK6,MGLL,PRKACB,PRKAR2B,RASD2,SRC
Dermatan Sulfate Biosynthesis (Late Stages)	9,67E-01	1,7E-01	0,707	CHST11,DSE,DSEL,HS6ST1,NDST3,NDST4,SULT1C4,SULT2B1
Multiple Sclerosis Signaling Pathway	9,47E-01	1,31E-01	-0,928	ASIC1,C3,C5,CAPN10,CAPN11,CD70,CSF2,CXCL8,CYP27B1,GAS5,HLA-B,HLA-F,IL18,IL7R,JARID2,MAPK11,MAPK13,MBP,MMP9,NFATC2,PARP10,PARP11,PARP16,PARP6,PARP9,TGFB2,TLR3,TNFSF9,TNKS
Sphingosine-1-phosphate Signaling	9,47E-01	1,42E-01	0,277	ADCY1,ADCY9,ASAH1,CASP6,CASP9,GUCY1A1,GUCY1B1,PDGFB,PDGFD,PDGFRA,PDGFRB,PLCD1,PLCH1,PLCL1,RHOBTB1,RHOV,S1PR5
Pyrimidine Ribonucleotides De Novo Biosynthesis	9,43E-01	1,75E-01	1,890	AK4,AK5,AK7,CTPS2,ENTPD4,NME3,NUDT18
PFKFB4 Signaling Pathway	9,28E-01	1,67E-01	0,378	CREB3L1,MAP2K3,MAP2K5,MAP2K6,PRKACB,PRKAR2B,RPS6KA5,TGFB2
Signaling by Rho Family GTPases	9,21E-01	1,27E-01	1,961	ACTG2,ARHGEF11,ARHGEF2,ARHGEF3,ARHGEF6,CDC42EP3,CDH1,CDH19,CDH2,CDH4,CDH8,CYBB,CYFIP1,GNB5,IQGAP1,ITGA1,ITGA3,ITGA5,ITGAV,ITGB3,ITGB6,MAP3K21,MYL12A,NEDD4,PAK3,PARD3,PARD6A,PIP5K1A,PIP5KL1,PLD1,RELB,RHOBTB1,RHOV,SEPTIN2
Heparan Sulfate Biosynthesis	9,21E-01	1,48E-01	2,309	B4GALT7,CHST11,EXTL2,EXTL3,HS6ST1,NDST3,NDST4,PPME1,SULT1C4,SULT2B1,TARS2,TNFAIP6,XYLT2
Granulocyte Adhesion and Diapedesis	9,21E-01	1,32E-01	#NUM!	C5,CLDN15,CLDN2,CLDN23,CLDN4,CLDN7,CX3CL1,CXCL8,ICAM1,IL18,IL1RAP,JAM3,MMP14,MMP17,MMP19,MMP2,MMP24,MMP3,MMP9,SDC1,SDC2,THY1,TNFRSF11B,TNFRSF1B,VCAM1
Urea Cycle	9,17E-01	3,33E-01	#NUM!	ARG2,CPS1
Glycine Cleavage Complex	9,17E-01	3,33E-01	#NUM!	GLDC,OCA2
Mitochondrial L-carnitine Shuttle Pathway	0.9	2,11E-01	1,000	ACSL5,CPT1C,CPT2,SLC27A3
Necroptosis Signaling Pathway	8,96E-01	1,35E-01	1,091	BIRC3,CAPN10,CAPN11,CHP1,CYBB,CYLD,DAPK1,GLUL,IRF9,PELI1,PPP3CC,RNF31,SLC25A4,STAT2,TLR3,TNFRSF10A,TNFRSF10B,TNFRSF11B,TNFRSF1B,TRPM7,TYRO3
Regulation of Cellular Mechanics by Calpain Protease	8,93E-01	1,46E-01	1,633	CAPN10,CAPN11,CCND1,CCNE2,CDK6,ITGA1,ITGA3,ITGA5,ITGAV,ITGB3,ITGB6,RASD2,SRC
Prostate Cancer Signaling	8,89E-01	1,4E-01	#NUM!	BCL2,CASP9,CCND1,CCNE2,CDKN1A,CREB3L1,E2F5,FOXO1,GSTP1,HDAC4,HDAC5,HDAC9,NFKBID,RASD2,RELB,SIN3A
Pyridoxal 5'-phosphate Salvage Pathway	8,83E-01	1,54E-01	1,897	CDK6,DAPK1,DYRK1A,MAP2K3,MAP2K6,MAPK6,PAK3,PLK1,PRKCD,PRKCE
Melanocyte Development and Pigmentation Signaling	8,73E-01	1,43E-01	1,667	ADCY1,ADCY9,BCL2,CREB3L1,GUCY1A1,GUCY1B1,KITLG,PRKACB,PRKAR2B,RASD2,RPS6KA3,RPS6KA5,SH2B2,SRC
Opioid Signaling Pathway	8,73E-01	1,25E-01	0,000	ADCY1,ADCY9,ARRB1,CACNA1G,CACNA1H,CACNA2D3,CACNB3,CAMK1D,CATSPER2,CREB3L1,FOSB,GNB5,GUCY1A1,GUCY1B1,ITPR3,MAP2K3,MAP2K5,MAP2K6,MAPK6,PPP3CC,PRKACB,PRKAR2B,PRKCD,PRKCE,RASD2,RGS12,RGS16,RGS20,RGS4,RGS5,RGS7,RPS6KA3,RPS6KA5,SRC,TCF7
Unfolded protein response	8,66E-01	1,44E-01	1,155	BCL2,CD82,CEBPA,CEBPD,DNAJC6,EIF2AK3,ERO1B,HSPA2,HSPA5,MAP3K5,PPP1R15A,SEL1L,SREBF2
Ferroptosis Signaling Pathway	8,63E-01	1,36E-01	-0,243	ABCA1,AIFM2,ALOXE3,ANGPTL4,CBS/LOC102724560,CDKN1A,CTH,CYBB,DPP4,EIF2AK3,EMP1,H2AC21,HMOX1,PRKAB2,RASD2,SLC39A14,SREBF2,STEAP3
Chronic Myeloid Leukemia Signaling	8,57E-01	1,4E-01	#NUM!	BCL2L1,CCND1,CDK6,CDKN1A,E2F5,HDAC4,HDAC5,HDAC9,IKBKE,MECOM,RASD2,RELB,SIN3A,TGFB2,TGFBR2
Apelin Endothelial Signaling Pathway	8,54E-01	1,35E-01	0,277	ADCY1,ADCY9,APLN,ARNT,GNB5,GUCY1A1,GUCY1B1,HDAC4,HDAC5,ICAM1,KLF2,MEF2A,MEF2C,PRKAB2,PRKCD,PRKCE,RASD2,RELB,VCAM1
Senescence Pathway	8,39E-01	1,24E-01	0,522	BHLHE40,CACNA2D3,CACNB3,CAPN10,CAPN11,CCNB3,CCND1,CCNE2,CDK6,CDKN1A,CDKN2B,CHP1,CXCL8,E2F5,ELF3,FOXO3,GATA4,IKBKE,ITPR3,MAP2K3,MAP2K5,MAP2K6,MAPK6,NFATC2,PDK3,PPM1L,PPP2CB,PPP2R2A,PPP2R3A,PPP3CC,RASD2,RPS6KA5,SERPINE1,SMAD7,SMAD9,TGFB2,TGFBR2
Triacylglycerol Degradation	8,18E-01	1,53E-01	1,134	ABHD2,LIPC,MGLL,NDST3,NDST4,PLB1,PPME1,TARS2,TNFAIP6
Glycogen Biosynthesis II (from UDP-D-Glucose)	8,01E-01	2,86E-01	#NUM!	GBE1,GYG2
Glycoaminoglycan-protein Linkage Region Biosynthesis	8,01E-01	2,86E-01	#NUM!	B4GALT7,XYLT2
Synaptic Long Term Depression	7,96E-01	1,28E-01	0,000	CACNA1G,CACNA1H,CACNA2D3,CACNB3,CATSPER2,CTH,GRID2,GUCY1A1,GUCY1A2,GUCY1B1,ITPR3,NPR3,PLAAT4,PLB1,PLCD1,PLCH1,PLCL1,PPM1L,PPP2CB,PPP2R2A,PPP2R3A,PRKCD,PRKCE,PRKG1,RASD2
Triacylglycerol Biosynthesis	7,83E-01	1,54E-01	0,000	AGPAT3,AGPAT5,DGAT2,ELOVL2,LPIN1,MBOAT1,PLPP2,PLPP3
LPS-stimulated MAPK Signaling	7,8E-01	1,41E-01	0,000	IKBKE,MAP2K3,MAP2K6,MAP3K14,MAP3K5,MAPK11,MAPK13,NFKBID,PRKCD,PRKCE,RASD2,RELB
Endoplasmic Reticulum Stress Pathway	7,8E-01	1,9E-01	1,000	CASP9,EIF2AK3,HSPA5,MAP3K5
Cardiac β-adrenergic Signaling	7,7E-01	1,28E-01	-0,243	ADCY1,ADCY9,CACNA2D3,CACNB3,GDPD3,GNB5,GUCY1A1,GUCY1B1,PDE11A,PDE3A,PDE4A,PDE4D,PDE6B,PDE8A,PKIA,PPM1L,PPP1R3D,PPP1R7,PPP2CB,PPP2R2A,PPP2R3A,PRKACB,PRKAR2B
Semaphorin Signaling in Neurons	7,54E-01	1,48E-01	#NUM!	DPYSL2,DPYSL3,PAK3,PLXNA1,PLXNB1,RHOBTB1,RHOV,SEMA4D,SEMA7A
Relaxin Signaling	7,47E-01	1,29E-01	1,897	ADCY1,ADCY9,CTH,GDPD3,GNB5,GUCY1A1,GUCY1A2,GUCY1B1,MMP9,NFKBID,NPR3,PDE11A,PDE3A,PDE4A,PDE4D,PDE6B,PDE8A,PRKACB,PRKAR2B,RELB
Cardiac Hypertrophy Signaling	7,47E-01	1,23E-01	1,633	ADCY1,ADCY9,ADRA1B,CACNA2D3,CACNB3,CHP1,GATA4,GNB5,GUCY1A1,GUCY1B1,IL6R,MAP2K3,MAP2K6,MAP3K1,MAP3K14,MAP3K5,MAPK11,MAPK13,MEF2A,MEF2C,MYL12A,PLCD1,PLCH1,PLCL1,PPP3CC,PRKACB,PRKAR2B,RASD2,RHOBTB1,RHOV,TGFB2,TGFBR2
Serotonin Receptor Signaling	7,47E-01	1,56E-01	#NUM!	ADCY1,ADCY9,GUCY1A1,GUCY1B1,HTR1D,HTR7,QDPR
Complement System	7,47E-01	1,62E-01	0,000	C3,C4BPB,C5,CFD,CFH,SERPING1
IGF-1 Signaling	7,3E-01	1,35E-01	0,447	CASP9,CCN1,CCN2,CCN3,FOXO1,FOXO3,IGFBP4,IGFBP7,IRS2,NEDD4,PRKACB,PRKAR2B,RASD2,SOCS1
Melatonin Degradation I	7,26E-01	1,45E-01	1,000	CSGALNACT1,CYP1A1,CYP1B1,CYP2C18,CYP2D6,CYP2J2,CYP2U1,SULT1C4,UGT2B7
Insulin Secretion Signaling Pathway	7,21E-01	1,21E-01	1,400	ADCY1,ADCY9,ASIC1,ASIC3,CACNA1G,CACNA1H,CACNA2D3,CACNB3,CPE,CREB3L1,CRTC2,EIF2AK3,GIPR,GUCY1A1,GUCY1B1,ITPR3,KCNB1,KCNJ8,MAPK11,MAPK13,PLCD1,PLCH1,PLCL1,PRKACB,PRKAR2B,PRKCD,PRKCE,RPS6KA5,SLC2A2,SRC,SRP14,SSR2,STAT2
Maturity Onset Diabetes of Young (MODY) Signaling	7,19E-01	1,39E-01	#NUM!	APOL1,APOL2,APOL3,CACNA2D3,CACNB3,FOXA2,HNF1B,KCNJ8,NKX6-1,ONECUT1,SLC2A2
Phototransduction Pathway	7,19E-01	1,48E-01	#NUM!	GNB5,GUCY1A1,GUCY1A2,GUCY1B1,OPN3,PDE6B,PRKACB,PRKAR2B
Endothelin-1 Signaling	7,17E-01	1,25E-01	0,853	ADCY1,ADCY9,CASP6,CASP9,EDN1,EDNRA,GUCY1A1,GUCY1A2,GUCY1B1,HMOX1,ITPR3,MAPK11,MAPK13,MAPK6,PLAAT4,PLB1,PLCD1,PLCH1,PLCL1,PLD1,PRKCD,PRKCE,RASD2,SRC
Xenobiotic Metabolism PXR Signaling Pathway	7,17E-01	1,25E-01	2,041	ABCB1,ABCC3,ALDH1A1,ALDH1A3,ALDH5A1,ALDH6A1,CHST11,GSTM3,GSTP1,HS6ST1,MGST2,NDST3,NDST4,PPARGC1A,PPP1R3D,PPP1R7,PRKACB,PRKAR2B,PRKCD,PRKCE,RXRA,SULT1C4,SULT2B1,UGT2B7
IL-8 Signaling	7,12E-01	1,24E-01	0,000	BCL2,BCL2L1,CCND1,CDH1,CXCL8,CYBB,GNB5,HMOX1,ICAM1,IKBKE,IQGAP1,IRAK2,ITGAV,ITGB3,MMP2,MMP9,PGF,PLD1,PRKCD,PRKCE,RASD2,RHOBTB1,RHOV,SRC,VCAM1,VEGFC
tRNA Splicing	7,12E-01	1,52E-01	0,816	GDPD3,PDE11A,PDE3A,PDE4A,PDE4D,PDE6B,PDE8A
Calcium Signaling	7,12E-01	1,23E-01	-1,213	ATP2B4,CACNA1G,CACNA1H,CACNA2D3,CACNB3,CAMK1D,CAMKK1,CATSPER2,CHP1,CHRFAM7A,CHRNA7,CREB3L1,HDAC4,HDAC5,HDAC9,ITPR3,MEF2A,MEF2C,MYH3,MYO10,NFATC2,PPP3CC,PRKACB,PRKAR2B,RCAN1,TNNT1,TPM3
UDP-D-xylose and UDP-D-glucuronate Biosynthesis	7,08E-01	0.5	#NUM!	UGDH
β-alanine Degradation I	7,08E-01	0.5	#NUM!	ALDH6A1
Taurine Biosynthesis	7,08E-01	0.5	#NUM!	CDO1
4-hydroxyproline Degradation I	7,08E-01	0.5	#NUM!	HOGA1
Sulfate Activation for Sulfonation	7,08E-01	0.5	#NUM!	PAPSS1
Glycine Degradation (Creatine Biosynthesis)	7,08E-01	0.5	#NUM!	GATM
GDP-L-fucose Biosynthesis I (from GDP-D-mannose)	7,08E-01	0.5	#NUM!	GMDS
Putrescine Biosynthesis III	7,08E-01	0.5	#NUM!	AZIN2
Glutamine Degradation I	7,08E-01	0.5	#NUM!	GLS
Glutamate Biosynthesis II	7,08E-01	0.5	#NUM!	GLUD2
Glutamate Degradation X	7,08E-01	0.5	#NUM!	GLUD2
RHOGDI Signaling	6,97E-01	1,23E-01	-2,065	ACTG2,ARHGEF11,ARHGEF2,ARHGEF3,ARHGEF6,CDH1,CDH19,CDH2,CDH4,CDH8,DLC1,GNB5,ITGA1,ITGA3,ITGA5,ITGAV,ITGB3,ITGB6,MYH3,MYL12A,MYO10,PAK3,PIP5K1A,PIP5KL1,RHOBTB1,RHOV,SRC
Lymphotoxin β Receptor Signaling	6,88E-01	1,45E-01	0,447	BCL2L1,CASP9,IKBKE,MAP3K14,NFKBID,RELB,TRAF1,VCAM1
Retinol Biosynthesis	6,8E-01	1,49E-01	2,449	AKR1C3,BCO1,DHRS4,DHRS9,LIPC,PLB1,RDH10
The Visual Cycle	6,78E-01	1,74E-01	2,000	AKR1C3,DHRS4,DHRS9,RDH10
P2Y Purigenic Receptor Signaling Pathway	6,72E-01	1,28E-01	3,162	ADCY1,ADCY9,CREB3L1,GNB5,GUCY1A1,GUCY1B1,ITGB3,P2RY1,PLCD1,PLCH1,PLCL1,PRKACB,PRKAR2B,PRKCD,PRKCE,RASD2,RELB
Heparan Sulfate Biosynthesis (Late Stages)	6,7E-01	1,36E-01	1,897	CHST11,EXTL2,EXTL3,HS6ST1,NDST3,NDST4,PPME1,SULT1C4,SULT2B1,TARS2,TNFAIP6
Paxillin Signaling	6,68E-01	1,31E-01	1,414	ACTG2,ARHGEF6,BCAR1,ITGA1,ITGA3,ITGA5,ITGAV,ITGB3,ITGB6,MAPK11,MAPK13,PAK3,RASD2,SRC
Amyotrophic Lateral Sclerosis Signaling	6,62E-01	1,29E-01	-1,155	BCL2,BCL2L1,BIRC3,CACNA2D3,CACNB3,CAPN10,CAPN11,CASP9,GLUL,GRID2,GRIK2,HECW1,PGF,SOD1,VEGFC
Apelin Cardiomyocyte Signaling Pathway	6,54E-01	1,31E-01	0,832	APLN,ARNT,MAPK11,MAPK13,MAPK6,MYL12A,PLCD1,PLCH1,PLCL1,PRKCD,PRKCE,SLC9A2,SLC9A5
nNOS Signaling in Skeletal Muscle Cells	6,48E-01	1,46E-01	#NUM!	CACNA1G,CACNA1H,CACNA2D3,CACNB3,CATSPER2,DMD,ITPR3
Gαq Signaling	6,44E-01	1,24E-01	-0,243	ADRA1B,ARHGEF25,AVPR1A,CHP1,GNB5,HMOX1,IKBKE,ITPR3,NFATC2,NFKBID,PLD1,PPP3CC,PRKCD,PRKCE,RELB,RGS16,RGS2,RGS4,RGS7,RHOBTB1,RHOV
PAK Signaling	6,42E-01	1,28E-01	2,530	ARHGEF6,EPHA3,ITGA1,ITGA3,ITGA5,ITGAV,ITGB3,ITGB6,MYL12A,PAK3,PDGFB,PDGFD,PDGFRA,PDGFRB,RASD2
ERK/MAPK Signaling	6,4E-01	1,21E-01	0,894	BCAR1,CREB3L1,DUSP4,ELF3,H3C14,ITGA1,ITGA3,ITGA5,ITGAV,ITGB3,ITGB6,PAK3,PPM1L,PPP1R3D,PPP1R7,PPP2CB,PPP2R2A,PPP2R3A,PRKACB,PRKAR2B,PRKCD,PRKCE,RAPGEF1,RASD2,RPS6KA5,SRC
Crosstalk between Dendritic Cells and Natural Killer Cells	6,38E-01	1,32E-01	0,378	ACTG2,CD40,CD83,CSF2,HLA-B,HLA-F,IL15RA,IL18,NECTIN2,RELB,TLR3,TNFRSF1B
ERK5 Signaling	6,33E-01	1,35E-01	-0,707	CREB3L1,FOXO3,MAP2K5,MEF2A,MEF2C,NGF,RASD2,RPS6KA3,RPS6KA5,SRC
Tumoricidal Function of Hepatic Natural Killer Cells	6,33E-01	1,67E-01	#NUM!	CASP6,CASP9,ICAM1,SRGN
Purine Ribonucleosides Degradation to Ribose-1-phosphate	6,25E-01	2,22E-01	#NUM!	ADA,PGM2L1
SNARE Signaling Pathway	6,18E-01	1,25E-01	1,213	ADCY1,ADCY9,CACNB3,GUCY1A1,GUCY1B1,MYH3,MYO10,PRKACB,PRKAR2B,RAB11A,RAB3A,RIMS1,SNAP91,SNCA,SYN3,SYT11,SYT17
Nicotine Degradation II	6,18E-01	1,36E-01	1,000	CSGALNACT1,CYP1A1,CYP1B1,CYP2C18,CYP2D6,CYP2J2,CYP2U1,FMO3,UGT2B7
Neuropathic Pain Signaling In Dorsal Horn Neurons	6,13E-01	1,29E-01	1,387	CAMK1D,GPR37,ITPR3,KCNN4,KCNQ3,PLCD1,PLCH1,PLCL1,PRKACB,PRKAR2B,PRKCD,PRKCE,SRC
Cholecystokinin/Gastrin-mediated Signaling	6,06E-01	1,26E-01	-0,277	BCAR1,EPHA4,IL18,ITPR3,MAP2K3,MAP2K5,MAP2K6,MEF2A,MEF2C,PRKCD,PRKCE,RASD2,RHOBTB1,RHOV,SRC
Nicotine Degradation III	6,04E-01	1,38E-01	0,707	CSGALNACT1,CYP1A1,CYP1B1,CYP2C18,CYP2D6,CYP2J2,CYP2U1,UGT2B7
HER-2 Signaling in Breast Cancer	6,02E-01	1,19E-01	0,962	AREG,CASP6,CASP9,CCND1,CCNE2,CDKN1A,COX5A,COX7B,ELF3,FOXO1,FOXO3,IKBKE,ITGB3,ITGB6,MMP2,MT-CO3,NFKBID,NRG1,PARD3,PARD6A,PARD6B,PARD6G,PRKCD,PRKCE,RASD2,RELB,SRC
Oxytocin Signaling Pathway	5,97E-01	1,17E-01	-0,180	ARRB1,ATP2B4,CACNA2D3,CACNB3,CAMKK1,CHP1,CREB3L1,CTH,CXCL8,GNB5,GUCY1A1,GUCY1A2,GUCY1B1,ITPR3,KCNJ8,MAP2K5,MAPK11,MAPK13,MAPK6,MEF2C,MYH3,MYO10,NPR3,PPARA,PPP3CC,PRKAB2,PRKACB,PRKAR2B,PRKCD,PRKCE,PRKG1,RASD2,RELB
ERBB Signaling	5,97E-01	1,29E-01	0,000	AREG,EREG,FOXO1,MAP2K3,MAP2K6,MAPK11,MAPK13,NRG1,PAK3,PRKCD,PRKCE,RASD2
Superpathway of Melatonin Degradation	5,95E-01	1,34E-01	1,000	CSGALNACT1,CYP1A1,CYP1B1,CYP2C18,CYP2D6,CYP2J2,CYP2U1,SULT1C4,UGT2B7
Role of JAK family kinases in IL-6-type Cytokine Signaling	5,92E-01	1,6E-01	#NUM!	IL6R,MAPK11,MAPK13,SOCS1
Oxidative Phosphorylation	5,9E-01	1,26E-01	-2,138	ATP5MC1,COX5A,COX7B,MT-ATP6,MT-CO3,MT-ND2,MT-ND3,MT-ND4,MT-ND4L,MT-ND5,NDUFA10,NDUFB1,NDUFB10,NDUFV3
FAT10 Cancer Signaling Pathway	5,9E-01	1,4E-01	1,633	HOXB9,IKBKE,RELB,TGFB2,TGFBR2,TNFRSF11B,TNFRSF1B
Macropinocytosis Signaling	5,87E-01	1,32E-01	2,000	ITGA5,ITGB3,ITGB6,NGF,PDGFB,PDGFD,PRKCD,PRKCE,RASD2,SRC
Non-Small Cell Lung Cancer Signaling	5,77E-01	1,28E-01	-1,000	CASP9,CCND1,CDK6,E2F5,FOXO3,HDAC4,HDAC5,HDAC9,ITPR3,RASD2,RXRA,SIN3A
Retinoate Biosynthesis I	5,77E-01	1,43E-01	1,633	AKR1C3,ALDH1A1,ALDH1A3,DHRS4,DHRS9,RDH10
Clathrin-mediated Endocytosis Signaling	5,72E-01	1,19E-01	#NUM!	ACTG2,AMPH,AP1S2,APOL1,ARRB1,CHP1,DNM1,DNM3,F2R,HIP1,ITGA5,ITGB3,ITGB6,PCYOX1,PDGFB,PDGFD,PGF,PPP3CC,RAB11A,SH3BP4,SNAP91,SRC,VEGFC
DNA Methylation and Transcriptional Repression Signaling	5,72E-01	1,25E-01	1,667	AICDA,CDK6,DNMT3A,DNMT3B,E2F5,FOXA1,FOXA2,GLI1,H4-16,HOXB3,SIN3A,TCF12,TCF21,TCF7
Role of MAPK Signaling in Promoting the Pathogenesis of Influenza	5,72E-01	1,25E-01	0,000	ATP6V0A4,ATP6V0C,ATP6V1B2,BCL2,MAP2K3,MAP2K6,MAP3K5,MAPK11,MAPK13,NFKBID,PLAAT4,PLB1,RASD2,RPS6KA3
Renin-Angiotensin Signaling	5,7E-01	1,24E-01	1,414	ADCY1,ADCY9,GUCY1A1,GUCY1B1,ITPR3,MAP3K1,MAPK11,MAPK13,PAK3,PRKACB,PRKAR2B,PRKCD,PRKCE,RASD2,RELB
Neuroprotective Role of THOP1 in Alzheimer's Disease	5,7E-01	1,24E-01	-1,732	APP,CFD,DPP4,HLA-B,HLA-F,HTRA1,HTRA3,KLK10,MME,MMP9,PRKACB,PRKAR2B,PRSS16,ST14,TMPRSS15
Remodeling of Epithelial Adherens Junctions	5,7E-01	1,32E-01	#NUM!	ACTG2,CDH1,DNM1,DNM3,IQGAP1,MAPRE2,SRC,TUBB2A,TUBB4A
Role of MAPK Signaling in Inhibiting the Pathogenesis of Influenza	5,65E-01	1,3E-01	-0,632	CXCL8,MAP2K3,MAP2K6,MAP3K5,MAPK11,MAPK13,NFKBID,PLAAT4,PLB1,RPS6KA3
Embryonic Stem Cell Differentiation into Cardiac Lineages	5,56E-01	0.2	#NUM!	GATA4,ISL1
HMGB1 Signaling	5,54E-01	1,2E-01	-0,832	CD70,CSF2,CXCL8,ICAM1,IL18,MAP2K3,MAP2K5,MAP2K6,MAPK11,MAPK13,RASD2,RELB,RHOBTB1,RHOV,SERPINE1,TGFB2,TNFRSF11B,TNFRSF1B,TNFSF9,VCAM1
Role of JAK1, JAK2 and TYK2 in Interferon Signaling	5,53E-01	1,54E-01	#NUM!	IFNAR2,RELB,SOCS1,STAT2
Estrogen-mediated S-phase Entry	5,53E-01	1,54E-01	0,000	CCND1,CCNE2,CDKN1A,E2F5
Diphthamide Biosynthesis	5,53E-01	3,33E-01	#NUM!	DPH6
NADH Repair	5,53E-01	3,33E-01	#NUM!	NAXE
Methylglyoxal Degradation I	5,53E-01	3,33E-01	#NUM!	HAGH
Glycine Biosynthesis III	5,53E-01	3,33E-01	#NUM!	MGAT4A
Coenzyme A Biosynthesis	5,53E-01	3,33E-01	#NUM!	PPCDC
Proline Degradation	5,53E-01	3,33E-01	#NUM!	PRODH2
Thyronamine and Iodothyronamine Metabolism	5,53E-01	3,33E-01	#NUM!	DIO2
1,25-dihydroxyvitamin D3 Biosynthesis	5,53E-01	3,33E-01	#NUM!	CYP27B1
Biotin-carboxyl Carrier Protein Assembly	5,53E-01	3,33E-01	#NUM!	HLCS
Thyroid Hormone Metabolism I (via Deiodination)	5,53E-01	3,33E-01	#NUM!	DIO2
S-adenosyl-L-methionine Biosynthesis	5,53E-01	3,33E-01	#NUM!	MAT1A
Gαi Signaling	5,53E-01	1,21E-01	-0,832	ADCY1,ADCY9,ADORA1,GNB5,GUCY1A1,GUCY1B1,HTR1D,NPR3,NPY1R,PRKACB,PRKAR2B,RASD2,RGS12,RGS4,RGS7,SRC,TBXA2R
4-aminobutyrate Degradation I	5,53E-01	3,33E-01	#NUM!	ALDH5A1
N-acetylglucosamine Degradation I	5,53E-01	3,33E-01	#NUM!	GNPDA2
Superpathway of Geranylgeranyldiphosphate Biosynthesis I (via Mevalonate)	5,47E-01	1,67E-01	#NUM!	ACAA2,FDPS,PMVK
Erythropoietin Signaling Pathway	5,42E-01	1,19E-01	2,236	ARNT,BCL2L1,BIRC3,CCND1,CD70,CSF2,CXCL8,FOXO3,HBE1,IL18,IRS2,ITPR3,MACROH2A2,NFKBID,PRKCD,PRKCE,RASD2,RELB,SRC,TGFB2,TNFSF9
HGF Signaling	5,38E-01	1,21E-01	0,632	CCND1,CDKN1A,ELF3,ITGA1,ITGA3,ITGA5,ITGAV,ITGB3,ITGB6,MAP3K1,MAP3K14,MAP3K5,PRKCD,PRKCE,RAPGEF1,RASD2
UVB-Induced MAPK Signaling	5,38E-01	1,35E-01	0,447	H3C14,MAPK11,MAPK13,PRKCD,PRKCE,RPS6KA3,RPS6KA5
Ethanol Degradation II	5,32E-01	1,43E-01	1,000	ALDH1A1,ALDH1A3,DHRS4,DHRS9,DIP2A
Androgen Signaling	5,27E-01	1,18E-01	1,897	CACNA1G,CACNA1H,CACNA2D3,CACNB3,CATSPER2,CCND1,GNB5,GTF2A2,GTF2E1,GTF2E2,H3C14,ITPR3,PRKACB,PRKAR2B,PRKCD,PRKCE,RELB,SRC,TAF9,TGFB1I1
RHOA Signaling	5,21E-01	1,21E-01	0,000	ACTG2,ARHGEF11,CDC42EP3,DLC1,LPAR2,LPAR6,MYL12A,NEDD4,PIP5K1A,PIP5KL1,PLD1,PLXNA1,RTKN,SEMA3F,SEPTIN2
Autophagy	5,11E-01	1,16E-01	1,633	ARNT,ATG16L1,BCL2,BMP6,CHP1,CREB3L1,DAPK1,EIF2AK3,FOXO1,FOXO3,IRS2,PDGFB,PPM1L,PPP2CB,PPP2R2A,PPP2R3A,PPP3CC,PRKAB2,PRKACB,PRKAR2B,RAB7B,TGFB2,TNFRSF11B,TNFRSF1B,VPS16
Natural Killer Cell Signaling	5,07E-01	1,16E-01	-1,091	B2M,COL18A1,COL1A1,COL5A3,HLA-B,HLA-F,HSPA2,HSPA5,IL18,KLRC2,MAP2K3,MAP3K1,MAP3K14,MAP3K5,MAPK11,MAPK13,NECTIN2,NFATC2,PAK3,RASD2,RELB,ULBP1,VAV3
Gαs Signaling	5,06E-01	1,2E-01	0,302	ADCY1,ADCY9,ADD1,CREB3L1,GNB5,GUCY1A1,GUCY1B1,HTR7,MC4R,PRKACB,PRKAR2B,PTGIR,RGS2,SRC,VIPR1
Ketogenesis	4,98E-01	1,82E-01	#NUM!	ACAA2,HMGCLL1
Immunogenic Cell Death Signaling Pathway	4,85E-01	1,22E-01	2,111	ATG16L1,BCL2,CASP9,DAPK1,EIF2AK3,HSPA2,HSPA5,IFNAR2,TLR3,TNFRSF11B,TNFRSF1B
PI3K Signaling in B Lymphocytes	4,8E-01	1,17E-01	0,577	C3,CD40,CHP1,FOXO3,IKBKE,IRS2,ITPR3,NFATC2,NFKBID,PLCD1,PLCH1,PLCL1,PLEKHA4,PPP3CC,RASD2,RELB,VAV3
Agranulocyte Adhesion and Diapedesis	4,75E-01	1,14E-01	#NUM!	ACTG2,AOC3,C5,CLDN15,CLDN2,CLDN23,CLDN4,CLDN7,CX3CL1,CXCL8,ICAM1,IL18,ITGA5,JAM3,MMP14,MMP17,MMP19,MMP2,MMP24,MMP3,MMP9,MYH3,MYO10,VCAM1
ATM Signaling	4,7E-01	1,2E-01	-3,000	BLM,CCNB3,CDKN1A,CREB3L1,HERC2,MAPK11,MAPK13,PPM1L,PPP2CB,PPP2R2A,PPP2R3A,TP73
Apelin Pancreas Signaling Pathway	4,69E-01	1,3E-01	-1,342	APLN,EIF2AK3,PRKAB2,PRKACB,PRKAR2B,RELB
Ceramide Signaling	4,67E-01	1,21E-01	1,667	BCL2,MAP3K1,PPM1L,PPP2CB,PPP2R2A,PPP2R3A,RASD2,RELB,S1PR5,TNFRSF11B,TNFRSF1B
Acute Myeloid Leukemia Signaling	4,67E-01	1,21E-01	-1,633	CCND1,CEBPA,IDH1,KITLG,MAP2K3,MAP2K5,MAP2K6,RASD2,RELB,RUNX1,TCF7
Superpathway of Cholesterol Biosynthesis	4,52E-01	1,38E-01	#NUM!	ACAA2,FDPS,LSS,PMVK
Integrin Signaling	4,52E-01	1,13E-01	0,894	ACTG2,ASAP1,BCAR1,BCAR3,CAPN10,CAPN11,GRB7,ILKAP,ITGA1,ITGA3,ITGA5,ITGAV,ITGB3,ITGB6,MYL12A,NEDD9,PAK3,PDGFB,RAPGEF1,RASD2,RHOBTB1,RHOV,SRC,TSPAN2
Heme Degradation	4,51E-01	2,5E-01	#NUM!	HMOX1
PRPP Biosynthesis I	4,51E-01	2,5E-01	#NUM!	PRPS2
Heme Biosynthesis from Uroporphyrinogen-III I	4,51E-01	2,5E-01	#NUM!	FECH
Spermine and Spermidine Degradation I	4,51E-01	2,5E-01	#NUM!	PAOX
Arginine Degradation I (Arginase Pathway)	4,51E-01	2,5E-01	#NUM!	ARG2
L-cysteine Degradation I	4,51E-01	2,5E-01	#NUM!	CDO1
N-acetylglucosamine Degradation II	4,51E-01	2,5E-01	#NUM!	GNPDA2
Phenylalanine Degradation I (Aerobic)	4,51E-01	2,5E-01	#NUM!	QDPR
Fatty Acid β-oxidation III (Unsaturated, Odd Number)	4,51E-01	2,5E-01	#NUM!	EHHADH
Docosahexaenoic Acid (DHA) Signaling	4,47E-01	1,32E-01	#NUM!	APP,BCL2,BCL2L1,CASP9,FOXO1
G Beta Gamma Signaling	4,47E-01	1,16E-01	1,508	ADCY1,ARHGEF6,CACNA1G,CACNA1H,CACNA2D3,CACNB3,CATSPER2,GNB5,ITPR3,PRKACB,PRKAR2B,PRKCD,PRKCE,RASD2,SRC
Hematopoiesis from Multipotent Stem Cells	4,47E-01	1,67E-01	#NUM!	CSF2,KITLG
GDP-glucose Biosynthesis	4,47E-01	1,67E-01	#NUM!	HKDC1,PGM2L1
Activation of IRF by Cytosolic Pattern Recognition Receptors	4,46E-01	1,23E-01	1,134	ADAR,CD40,IKBKE,IRF9,ISG15,NFKBID,RELB,STAT2
Role of IL-17F in Allergic Inflammatory Airway Diseases	4,45E-01	1,28E-01	-1,000	CREB3L1,CSF2,CXCL8,RELB,RPS6KA3,RPS6KA5
iNOS Signaling	4,45E-01	1,28E-01	-1,000	IKBKE,IRAK2,MAPK11,MAPK13,NFKBID,RELB
nNOS Signaling in Neurons	4,45E-01	1,28E-01	#NUM!	CAPN10,CAPN11,CHP1,PPP3CC,PRKCD,PRKCE
FAT10 Signaling Pathway	4,45E-01	1,25E-01	#NUM!	PSMA8,PSMB4,PSMB5,PSMB9,PSMD4,PSME1,PSME2
Nitric Oxide Signaling in the Cardiovascular System	4,44E-01	1,17E-01	0,302	ARG2,CACNA2D3,CACNB3,GUCY1A1,GUCY1A2,GUCY1B1,ITPR3,PGF,PRKACB,PRKAR2B,PRKCD,PRKCE,PRKG1,VEGFC
Androgen Biosynthesis	4,28E-01	1,43E-01	#NUM!	AKR1C3,HSD17B14,SRD5A3
Histamine Degradation	4,28E-01	1,43E-01	#NUM!	ALDH1A1,ALDH1A3,HNMT
Fatty Acid α-oxidation	4,28E-01	1,43E-01	#NUM!	ALDH1A1,ALDH1A3,ALOXE3
Glutamate Receptor Signaling	4,26E-01	1,21E-01	#NUM!	GLS,GLUL,GNB5,GRID2,GRIK2,HOMER1,HOMER3,SLC1A1
Role of IL-17A in Arthritis	4,24E-01	1,23E-01	#NUM!	CXCL8,MAP2K3,MAP2K6,MAPK11,MAPK13,NFKBID,RELB
Oxidative Ethanol Degradation III	4,24E-01	1,23E-01	#NUM!	ALDH1A1,ALDH1A3,CYP2C18,CYP2D6,CYP2J2,CYP2U1,DIP2A
Synaptic Long Term Potentiation	4,2E-01	1,15E-01	1,387	ADCY1,CHP1,CREB3L1,ITPR3,PLCD1,PLCH1,PLCL1,PPP1R3D,PPP1R7,PPP3CC,PRKACB,PRKAR2B,PRKCD,PRKCE,RASD2
Angiopoietin Signaling	4,11E-01	1,18E-01	1,342	CASP9,FOXO1,GRB14,GRB7,IKBKE,NFKBID,PAK3,RASD2,RELB
Mitotic Roles of Polo-Like Kinase	4,08E-01	1,19E-01	1,000	CCNB3,KIF23,PLK1,PLK2,PPM1L,PPP2CB,PPP2R2A,PPP2R3A
Phospholipases	4,08E-01	1,19E-01	1,414	HMOX1,LIPC,PLAAT4,PLB1,PLCD1,PLCH1,PLCL1,PLD1
Role of CHK Proteins in Cell Cycle Checkpoint Control	4,05E-01	1,21E-01	0,378	CDKN1A,E2F5,PLK1,PPM1L,PPP2CB,PPP2R2A,PPP2R3A
Glucose and Glucose-1-phosphate Degradation	4,02E-01	1,54E-01	#NUM!	HKDC1,PGM2L1
NAD biosynthesis II (from tryptophan)	4,02E-01	1,54E-01	#NUM!	QPRT,TDO2
Oleate Biosynthesis II (Animals)	4,02E-01	1,54E-01	#NUM!	ALDH6A1,SCD
UDP-N-acetyl-D-galactosamine Biosynthesis II	4,02E-01	1,54E-01	#NUM!	GNPDA2,HKDC1
Huntington's Disease Signaling	4,01E-01	1,1E-01	-0,832	ATP5MC1,BCL2L1,CAPN10,CAPN11,CASP6,CASP9,CREB3L1,DNM1,DNM3,GLS,GNB5,HAP1,HDAC4,HDAC5,HDAC9,HIP1,HSPA2,HSPA5,NGF,PRKCD,PRKCE,PSMA8,PSMB4,PSMB5,PSMB9,PSMD4,PSME1,PSME2,SIN3A,SNCA,TGM2
HIPPO signaling	3,99E-01	1,16E-01	-2,121	AJUBA,AMOT,PARD3,PATJ,PPM1L,PPP1R3D,PPP1R7,PPP2CB,PPP2R2A,PPP2R3A
FGF Signaling	3,99E-01	1,16E-01	0,000	CREB3L1,FGFR3,FGFR4,MAP2K3,MAP2K6,MAP3K1,MAP3K5,MAPK11,MAPK13,RPS6KA5
Superpathway of Methionine Degradation	3,98E-01	1,25E-01	2,236	CBS/LOC102724560,CDO1,CTH,MAT1A,SUOX
Antiproliferative Role of Somatostatin Receptor 2	3,95E-01	1,17E-01	#NUM!	CDKN1A,CTH,GNB5,GUCY1A1,GUCY1A2,GUCY1B1,NPR3,RASD2,SRC
Regulation of Actin-based Motility by Rho	3,85E-01	1,13E-01	0,707	ACTG2,ITGA1,ITGA3,ITGA5,ITGAV,ITGB3,ITGB6,MYL12A,PAK3,PIP5K1A,PIP5KL1,RHOBTB1,RHOV
Neurotrophin/TRK Signaling	3,79E-01	1,15E-01	-0,816	CREB3L1,MAP2K3,MAP2K5,MAP2K6,MAP3K5,NGF,RASD2,SORCS1,SPRY2
IL-7 Signaling Pathway	3,79E-01	1,15E-01	0,000	BCL2,CCND1,FOXO1,FOXO3,IL7R,MAPK11,MAPK13,MCL1,SOCS1
Mechanisms of Viral Exit from Host Cells	3,76E-01	1,22E-01	#NUM!	ACTG2,CHMP4A,NEDD4,PRKCD,PRKCE
Myo-inositol Biosynthesis	3,76E-01	0.2	#NUM!	ISYNA1
Trans, trans-farnesyl Diphosphate Biosynthesis	3,76E-01	0.2	#NUM!	FDPS
Galactose Degradation I (Leloir Pathway)	3,76E-01	0.2	#NUM!	GALK2
Lactose Degradation III	3,76E-01	0.2	#NUM!	LCT
Glutamate Degradation III (via 4-aminobutyrate)	3,76E-01	0.2	#NUM!	ALDH5A1
Acetate Conversion to Acetyl-CoA	3,76E-01	0.2	#NUM!	DIP2A
Agrin Interactions at Neuromuscular Junction	3,73E-01	1,16E-01	1,134	ACTG2,AGRN,ARHGEF6,GABPB1,NRG1,PAK3,RASD2,SRC
Methylglyoxal Degradation III	3,71E-01	1,25E-01	#NUM!	AKR1C3,CBR1,DHRS11,PRXL2B
p70S6K Signaling	3,7E-01	1,11E-01	0,000	F2R,F2RL1,F2RL2,PLCD1,PLCH1,PLCL1,PLD1,PPM1L,PPP2CB,PPP2R2A,PPP2R3A,PRKCD,PRKCE,RASD2,SRC
Endometrial Cancer Signaling	3,68E-01	1,17E-01	0,447	APC2,AXIN1,CASP9,CCND1,CDH1,FOXO3,RASD2
SPINK1 Pancreatic Cancer Pathway	3,68E-01	1,17E-01	1,134	CPA4,CPE,CPM,F2RL1,KLK10,TGFBR2,TMPRSS15
Vitamin-C Transport	3,66E-01	1,3E-01	#NUM!	LRRC8C,SLC23A1,TXNDC2
Mevalonate Pathway I	3,64E-01	1,43E-01	#NUM!	ACAA2,PMVK
UVC-Induced MAPK Signaling	3,61E-01	1,18E-01	1,000	MAPK11,MAPK13,PRKCD,PRKCE,RASD2,SRC
14-3-3-mediated Signaling	3,53E-01	1,1E-01	2,121	EDC3,FOXO1,MAP3K5,PLCD1,PLCH1,PLCL1,PRKCD,PRKCE,RASD2,SNCA,SRC,TP73,TUBB2A,TUBB4A
Airway Inflammation in Asthma	3,47E-01	1,21E-01	#NUM!	CSF2,CXCL8,MMP9,TGFB2
IL-22 Signaling	3,38E-01	1,25E-01	#NUM!	IL10RB,MAPK11,MAPK13
Actin Cytoskeleton Signaling	3,29E-01	1,07E-01	0,775	ACTG2,APC2,ARHGAP24,ARHGEF6,BCAR1,BRK1,CYFIP1,CYFIP2,F2R,IQGAP1,IQGAP3,ITGA1,ITGA3,ITGA5,ITGAV,ITGB3,ITGB6,MYH3,MYL12A,MYO10,PAK3,PDGFB,PDGFD,PIP5K1A,RASD2,VAV3
Telomere Extension by Telomerase	3,28E-01	1,33E-01	#NUM!	PINX1,TNKS
Fatty Acid Activation	3,28E-01	1,33E-01	#NUM!	ACSL5,SLC27A3
Choline Biosynthesis III	3,28E-01	1,33E-01	#NUM!	HMOX1,PLD1
Leukotriene Biosynthesis	3,28E-01	1,33E-01	#NUM!	GGT1,MGST2
Role of JAK2 in Hormone-like Cytokine Signaling	3,24E-01	1,18E-01	#NUM!	IRS2,SH2B2,SIRPA,SOCS1
Aldosterone Signaling in Epithelial Cells	3,22E-01	1,07E-01	0,905	ASIC1,ASIC3,CRYAB,DNAJC6,HSPA12A,HSPA2,HSPA5,ITPR3,KCNJ8,KCNMA1,NEDD4,PIP5K1A,PIP5KL1,PLCD1,PLCH1,PLCL1,PRKCD,PRKCE
Role of MAPK Signaling in the Pathogenesis of Influenza	3,2E-01	1,1E-01	#NUM!	BCL2,MAP2K3,MAP2K6,MAP3K5,MAPK11,MAPK13,PLAAT4,PLB1,RASD2
Arginine Biosynthesis IV	3,18E-01	1,67E-01	#NUM!	GLUD2
Arginine Degradation VI (Arginase 2 Pathway)	3,18E-01	1,67E-01	#NUM!	ARG2
Glycerol Degradation I	3,18E-01	1,67E-01	#NUM!	GK
UDP-N-acetyl-D-glucosamine Biosynthesis II	3,18E-01	1,67E-01	#NUM!	FMO3
Tryptophan Degradation to 2-amino-3-carboxymuconate Semialdehyde	3,18E-01	1,67E-01	#NUM!	TDO2
GDP-mannose Biosynthesis	3,18E-01	1,67E-01	#NUM!	MPI
BER (Base Excision Repair) Pathway	3,15E-01	1,14E-01	0,447	MAP2K3,MAP2K5,MAP2K6,NEIL2,NTHL1
MSP-RON Signaling In Cancer Cells Pathway	3,14E-01	1,07E-01	-1,387	ARNT,CCND1,CREB3L1,ELF3,F12,KLK10,PGF,PLAUR,RASD2,RELB,RPS6KA3,SRC,ST14,TCF7,VEGFC
CDP-diacylglycerol Biosynthesis I	3,12E-01	1,2E-01	#NUM!	AGPAT3,AGPAT5,MBOAT1
Ethanol Degradation IV	3,12E-01	1,2E-01	#NUM!	ALDH1A1,ALDH1A3,DIP2A
Fatty Acid β-oxidation I	3,04E-01	1,14E-01	2,000	ACAA2,ACSL5,EHHADH,SLC27A3
Th1 Pathway	3,01E-01	1,07E-01	1,667	APH1A,CD40,HLA-B,ICAM1,IL10RB,IL18,IL6R,LGALS9,MAP2K6,NCSTN,NFATC2,RUNX3,SOCS1
Chondroitin Sulfate Degradation (Metazoa)	2,98E-01	1,25E-01	#NUM!	CEMIP2,HEXA
TR/RXR Activation	2,93E-01	1,07E-01	#NUM!	AKR1C3,DIO2,FGA,ME1,PPARGC1A,RXRA,SLC16A2,SLC16A3,SREBF2
Fcγ Receptor-mediated Phagocytosis in Macrophages and Monocytes	2,9E-01	1,06E-01	0,632	ACTG2,CSF2,HMOX1,PIP5K1A,PLD1,PRKCD,PRKCE,RAB11A,SRC,VAV3
IL-17A Signaling in Gastric Cells	2,89E-01	1,15E-01	#NUM!	CXCL8,MAPK11,MAPK13
Tryptophan Degradation III (Eukaryotic)	2,89E-01	1,15E-01	#NUM!	ACAA2,EHHADH,TDO2
Th1 and Th2 Activation Pathway	2,87E-01	1,05E-01	#NUM!	APH1A,BHLHE41,CD40,CRLF2,HAVCR1,HLA-B,ICAM1,IL10RB,IL18,IL6R,JAG1,LGALS9,MAP2K6,NCSTN,NFATC2,RUNX3,SOCS1,TGFBR2
NAD Biosynthesis from 2-amino-3-carboxymuconate Semialdehyde	2,72E-01	1,43E-01	#NUM!	QPRT
Trehalose Degradation II (Trehalase)	2,72E-01	1,43E-01	#NUM!	HKDC1
Thioredoxin Pathway	2,72E-01	1,43E-01	#NUM!	TXNDC2
NAD Salvage Pathway III	2,72E-01	1,43E-01	#NUM!	NMRK1
Adenine and Adenosine Salvage III	2,72E-01	1,43E-01	#NUM!	ADA
Ceramide Degradation	2,72E-01	1,43E-01	#NUM!	ASAH1
1D-myo-inositol Hexakisphosphate Biosynthesis II (Mammalian)	2,69E-01	1,18E-01	#NUM!	ITPKA,ITPKC
Dermatan Sulfate Degradation (Metazoa)	2,69E-01	1,18E-01	#NUM!	CEMIP2,HEXA
D-myo-inositol (1,3,4)-trisphosphate Biosynthesis	2,69E-01	1,18E-01	#NUM!	ITPKA,ITPKC
Phosphatidylglycerol Biosynthesis II (Non-plastidic)	2,68E-01	1,11E-01	#NUM!	AGPAT3,AGPAT5,MBOAT1
Pregnenolone Biosynthesis	2,68E-01	1,11E-01	#NUM!	CYP27A1,CYP2D6,CYP7B1
Cysteine Biosynthesis III (mammalia)	2,68E-01	1,11E-01	#NUM!	CBS/LOC102724560,CTH,MAT1A
Noradrenaline and Adrenaline Degradation	2,66E-01	1,08E-01	1,000	ALDH1A1,ALDH1A3,DHRS4,DHRS9
Stearate Biosynthesis I (Animals)	2,6E-01	1,04E-01	0,816	ACSL5,CBR1,DHRS11,ELOVL2,PRXL2B,SLC27A3,SRD5A3
Glutathione Redox Reactions I	2,48E-01	1,07E-01	#NUM!	GSR,GSTP1,MGST2
Histidine Degradation VI	2,48E-01	1,07E-01	#NUM!	AMDHD1,CYP2D6,CYP7B1
Isoleucine Degradation I	2,45E-01	1,11E-01	#NUM!	ACAA2,EHHADH
Bile Acid Biosynthesis, Neutral Pathway	2,45E-01	1,11E-01	#NUM!	AKR1C3,CYP27A1
Histidine Degradation III	2,34E-01	1,25E-01	#NUM!	AMDHD1
Inositol Pyrophosphates Biosynthesis	2,34E-01	1,25E-01	#NUM!	PPIP5K1
Superoxide Radicals Degradation	2,34E-01	1,25E-01	#NUM!	SOD1
Sphingomyelin Metabolism	2,34E-01	1,25E-01	#NUM!	SGMS2
Glutaryl-CoA Degradation	2,22E-01	1,05E-01	#NUM!	ACAA2,EHHADH
γ-linolenate Biosynthesis II (Animals)	2,22E-01	1,05E-01	#NUM!	ACSL5,SLC27A3
Purine Nucleotides Degradation II (Aerobic)	2,22E-01	1,05E-01	#NUM!	ADA,GDA
DNA damage-induced 14-3-3σ Signaling	2,22E-01	1,05E-01	#NUM!	CCNB3,CCNE2
Sphingosine and Sphingosine-1-phosphate Metabolism	2,03E-01	1,11E-01	#NUM!	ASAH1
Leucine Degradation I	2,03E-01	1,11E-01	#NUM!	HMGCLL1
Heme Biosynthesis II	2,03E-01	1,11E-01	#NUM!	FECH
Salvage Pathways of Pyrimidine Deoxyribonucleotides	2,03E-01	1,11E-01	#NUM!	AICDA
Folate Transformations I	2,03E-01	1,11E-01	#NUM!	MTHFS
CSDE1 Signaling Pathway	0	7,14E-02	#NUM!	EDC3,LINC00205,PIWIL2,SNAI1
Oxytocin In Brain Signaling Pathway	0	9,64E-02	-0,943	CACNA1G,CACNA1H,CACNA2D3,CACNB3,CAMKK1,CATSPER2,CREB3L1,GNB5,ITPR3,MEF2A,MEF2C,NLRP11,NLRP2,PLAAT4,PLB1,PRKCD,PRKCE,RASD2,RGS2
IL-13 Signaling Pathway	0	1,03E-01	-0,577	BCL2L1,FOSL2,FOXA2,IL13RA1,IL13RA2,MAPK11,MAPK13,POSTN,PRKCD,SOCS1,SRC,TGFB2
Macrophage Classical Activation Signaling Pathway	0	1,01E-01	0,243	CD40,CD70,CIITA,CSF2,CXCL8,CYBB,GBP2,GBP4,IFNAR2,IL13RA1,IL18,IRF9,JARID2,NFKBID,PARP9,SOCS1,STAT2,TGFB2,TNFSF9
MicroRNA Biogenesis Signaling Pathway	0	7,49E-02	1,069	ADAR,BMP4,BMP6,DIS3L,HMOX1,ILF2,MAPK11,MAPK13,PDGFB,PIWIL2,POLR3D,RASD2,SMAD9,TGFB2
Fc Epsilon RI Signaling	0	7,63E-02	0,816	CSF2,MAP2K3,MAP2K6,MAPK11,MAPK13,PRKCD,PRKCE,RASD2,VAV3
NRF2-mediated Oxidative Stress Response	0	1,01E-01	0,905	ACTG2,CBR1,CYP1A1,CYP2C18,CYP2D6,CYP2J2,CYP2U1,DNAJC6,EIF2AK3,ENC1,GSR,GSTM3,GSTP1,HMOX1,MAP2K3,MAP2K5,MAP2K6,MAP3K1,MAP3K5,MGST2,PRKCD,PRKCE,RASD2,SOD1
Role of BRCA1 in DNA Damage Response	0	6,25E-02	0,000	BLM,CDKN1A,E2F5,PLK1,SMARCA2
α-Adrenergic Signaling	0	1,02E-01	#NUM!	ADCY1,ADCY9,GNB5,GUCY1A1,GUCY1B1,ITPR3,PRKACB,PRKAR2B,PRKCD,PRKCE,RASD2
IL-12 Signaling and Production in Macrophages	0	8,82E-02	#NUM!	APOL1,CD40,IKBKE,IL18,MAPK11,MAPK13,PCYOX1,PRKCD,PRKCE,RELB,RXRA,TGFB2
Role of RIG1-like Receptors in Antiviral Innate Immunity	0	6,52E-02	#NUM!	IKBKE,NFKBID,RELB
Role of Pattern Recognition Receptors in Recognition of Bacteria and Viruses	0	9,62E-02	1,342	C3,C5,CD70,CSF2,CXCL8,IL18,OAS1,OAS2,PRKCD,PRKCE,RELB,RNASEL,TGFB2,TLR3,TNFSF9
MIF Regulation of Innate Immunity	0	4,55E-02	#NUM!	NFKBID,RELB
Role of NFAT in Regulation of the Immune Response	0	2,37E-02	-0,707	CHP1,GATA4,GNB5,HLA-B,IKBKE,ITPR3,MEF2A,MEF2C,NFATC2,NFKBID,PPP3CC,RASD2,RCAN1,RELB
FcγRIIB Signaling in B Lymphocytes	0	8,05E-02	#NUM!	CACNA1G,CACNA1H,CACNA2D3,CACNB3,CATSPER2,ITPR3,RASD2
CCR5 Signaling in Macrophages	0	2,2E-02	#NUM!	CACNA1G,CACNA1H,CACNA2D3,CACNB3,CATSPER2,GNB5,ITPR3,MAPK11,MAPK13,PRKCD,PRKCE
Calcium-induced T Lymphocyte Apoptosis	0	1,74E-02	0,000	CHP1,HLA-B,ITPR3,NFATC2,NR4A1,PPP3CC,PRKCD,PRKCE
Cytotoxic T Lymphocyte-mediated Apoptosis of Target Cells	0	1,65E-02	#NUM!	B2M,BCL2,CASP6,CASP9,HLA-B,HLA-F,MR1
IL-3 Signaling	0	8,86E-02	0,000	CHP1,FOXO1,PPP3CC,PRKCD,PRKCE,RAPGEF1,RASD2
IL-17 Signaling	0	1,02E-01	-2,982	CD70,CSF2,CXCL8,IL18,MAP2K3,MAP2K6,MAP3K14,MAPK11,MAPK13,MMP2,MMP3,MMP9,PGF,RASD2,RGS16,TGFB2,TNFRSF11B,TNFSF9,VEGFC
Airway Pathology in Chronic Obstructive Pulmonary Disease	0	7,63E-02	#NUM!	AMBP,CD70,CSF2,CXCL8,IL18,MMP2,MMP9,TGFB2,TNFSF9
fMLP Signaling in Neutrophils	0	8,4E-02	0,707	CHP1,CYBB,GNB5,ITPR3,NFATC2,NFKBID,PPP3CC,PRKCD,PRKCE,RASD2,RELB
CXCR4 Signaling	0	1,01E-01	0,577	ADCY1,ADCY9,ARHGEF11,BCAR1,EGR1,GNB5,GUCY1A1,GUCY1B1,ITPR3,MYL12A,PAK3,PRKCD,PRKCE,RASD2,RHOBTB1,RHOV,SRC
Thrombopoietin Signaling	0	6,35E-02	#NUM!	IRS2,PRKCD,PRKCE,RASD2
CTLA4 Signaling in Cytotoxic T Lymphocytes	0	3,45E-02	1,342	AP1S2,AP1S3,B2M,BCL2L1,HLA-B,HLA-F,HMOX1,ITGA3,MAPK11,MAPK13,MR1,NFATC2,PLD1,PPM1L,PPP2CB,PPP2R2A,PPP2R3A,RASD2,SRC,TGFB2,VAV3
T Helper Cell Differentiation	0	1,7E-02	#NUM!	CD40,HLA-B,IL10RB,IL18,IL6R,TGFBR2,TNFRSF11B,TNFRSF1B
IL-9 Signaling	0	8,57E-02	#NUM!	CISH,IRS2,RELB
CCR3 Signaling in Eosinophils	0	5,97E-02	1,000	GNB5,ITPR3,MAPK11,MAPK13,PAK3,PRKCD,PRKCE,RASD2
Oncostatin M Signaling	0	6,98E-02	#NUM!	MMP3,RASD2,TIMP3
CD28 Signaling in T Helper Cells	0	1,74E-02	0,000	CHP1,HLA-B,IKBKE,ITPR3,MAP3K1,NFATC2,NFKBID,PPP3CC,RELB
IL-15 Signaling	0	1,51E-02	-1,134	BCL2L1,CSF2,CXCL8,IL15RA,MAPK11,MAPK13,RASD2,RELB
Role of Cytokines in Mediating Communication between Immune Cells	0	7,41E-02	#NUM!	CSF2,CXCL8,IL18,IL32
Dendritic Cell Maturation	0	5,03E-02	1,671	B2M,CD1D,CD40,CD83,COL18A1,COL1A1,COL5A3,CREB3L1,CSF2,HLA-B,HLA-F,ICAM1,IKBKE,IL18,IL32,LEPR,LY75,MAP3K14,MAPK11,MAPK13,MR1,NFKBID,PLCD1,PLCH1,PLCL1,RELB,STAT2,TLR3,TNFRSF11B,TNFRSF1B
CNTF Signaling	0	7,02E-02	#NUM!	LIFR,RASD2,RPS6KA3,RPS6KA5
ICOS-ICOSL Signaling in T Helper Cells	0	1,97E-02	0,816	CD40,CHP1,HLA-B,IKBKE,ITPR3,NFATC2,NFKBID,PLEKHA4,PPP3CC,RELB
Lipid Antigen Presentation by CD1	0	4,82E-03	#NUM!	B2M,CD1D
FLT3 Signaling in Hematopoietic Progenitor Cells	0	8,54E-02	0,000	CREB3L1,MAPK11,MAPK13,RASD2,RPS6KA3,RPS6KA5,STAT2
Polyamine Regulation in Colon Cancer	0	5,17E-02	#NUM!	MAP2K3,MAP2K5,MAP2K6
Growth Hormone Signaling	0	9,86E-02	0,816	CEBPA,ONECUT1,PRKCD,PRKCE,RPS6KA3,RPS6KA5,SOCS1
Prolactin Signaling	0	7,69E-02	0,000	KCNJ8,KCNMA1,PRKCD,PRKCE,RASD2,SOCS1,TCF7
Melanoma Signaling	0	0.08	#NUM!	CCND1,CDH1,CDKN1A,RASD2
Renal Cell Carcinoma Signaling	0	7,59E-02	#NUM!	ARNT,EGLN3,PAK3,PDGFB,RAPGEF1,RASD2
Type I Diabetes Mellitus Signaling	0	3,93E-02	-0,535	BCL2,CASP9,CPE,HLA-B,HLA-F,ICA1,IKBKE,IL1RAP,MAP2K3,MAP2K6,MAP3K14,MAP3K5,MAPK11,MAPK13,NFKBID,PIAS1,RELB,SOCS1,TNFRSF11B,TNFRSF1B
Primary Immunodeficiency Signaling	0	8,47E-02	#NUM!	ADA,AICDA,CD40,CIITA,IL7R
Allograft Rejection Signaling	0	8,2E-03	#NUM!	B2M,CD40,HLA-B,HLA-F
Autoimmune Thyroid Disease Signaling	0	6,55E-03	#NUM!	CD40,HLA-B,HLA-F
Thyroid Cancer Signaling	0	1,01E-01	-1,414	CCND1,CDH1,CXCL8,FOXO1,IRS2,NGF,RASD2,TCF7
Graft-versus-Host Disease Signaling	0	6,73E-03	#NUM!	HLA-B,HLA-F,IL18
mTOR Signaling	0	9,81E-02	-0,832	EIF3J,HMOX1,PGF,PLD1,PPM1L,PPP2CB,PPP2R2A,PPP2R3A,PRKAB2,PRKCD,PRKCE,PRR5,PRR5L,RASD2,RHOBTB1,RHOV,RPS17,RPS27L,RPS6KA3,RPS6KA5,VEGFC
G Protein Signaling Mediated by Tubby	0	4,55E-02	#NUM!	GNB5,TUB
Communication between Innate and Adaptive Immune Cells	0	1,07E-02	#NUM!	B2M,CD40,CD83,CSF2,CXCL8,HLA-B,HLA-F,IL18,MR1,TLR3
Systemic Lupus Erythematosus Signaling	0	3,49E-02	#NUM!	C5,CD40,HLA-B,HLA-F,IL18,IL6R,NFATC2,RASD2,RNU1-1,RNU1-2,RNU1-27P,RNU1-28P,RNU1-3,RNU1-4,RNU2-1,RNU4-1,RNU5A-1,RNU5B-1,RNU5D-1,RNVU1-18,SF3B4,SNRNP25
CDC42 Signaling	0	3,81E-02	0,905	APC2,ARHGEF6,B2M,CDC42SE1,FNBP1L,HLA-B,HLA-F,IQGAP1,IQGAP3,ITGA1,ITGA3,ITGA5,ITGAV,ITGB3,ITGB6,MAPK11,MAPK13,MYL12A,PAK3,PARD3,PARD6A,SRC
FAK Signaling	0	9,22E-02	1,837	ADGRA2,ADGRA3,ADGRB2,ADGRE5,ADGRF1,ADGRF4,ADGRG6,ADGRL1,ADGRL3,ADGRL4,ADORA1,ADRA1B,ARHGEF6,ASAP1,AVPR1A,BCAR1,BCAR3,CAPN10,CAPN11,CCND1,CDH1,CELSR1,CELSR2,COL18A1,COL1A1,COL5A3,EDNRA,EFNA1,EFNA3,EFNA4,ELF3,F2R,F2RL1,F2RL2,FZD1,FZD3,FZD4,FZD7,FZD8,GIPR,GPR155,GPR158,GPR176,GPR37,GPR4,GPR85,GPR89A/GPR89B,GPRC5B,GPRC5C,HTR1D,HTR7,IL10RB,IL11RA,IL13RA1,IL13RA2,IL15RA,IL17RD,IL31RA,IL6R,IL7R,ITGA1,IT…
EIF2 Signaling	0	5,29E-02	-1,890	ACTG2,BCL2,CCND1,EIF2AK3,EIF3J,HSPA5,PPP1R15A,RASD2,RPL4,RPLP1,RPS17,RPS27L
Hereditary Breast Cancer Signaling	0	6,34E-02	#NUM!	BLM,CCND1,CDK6,CDKN1A,HDAC4,HDAC5,HDAC9,RASD2,SMARCA2
Phospholipase C Signaling	0	5,72E-02	1,460	ADCY1,ADCY9,ARHGEF11,ARHGEF2,ARHGEF3,ARHGEF6,CHP1,CREB3L1,GNB5,GUCY1A1,GUCY1B1,HDAC4,HDAC5,HDAC9,HMOX1,ITGA1,ITGA3,ITGA5,ITGAV,ITGB3,ITGB6,ITPR3,MARCKS,MEF2A,MEF2C,MYL12A,NFATC2,PLCD1,PLD1,PPP3CC,PRKCD,PRKCE,RASD2,RELB,RHOBTB1,RHOV,RPS6KA3,SRC,TGM2
Altered T Cell and B Cell Signaling in Rheumatoid Arthritis	0	1,62E-02	#NUM!	CD40,CSF2,HLA-B,IL18,MAP3K14,RELB,SPP1,TLR3
Regulation of eIF4 and p70S6K Signaling	0	8,84E-02	-0,816	EIF3J,ITGA1,ITGA3,ITGA5,ITGAV,ITGB3,ITGB6,MAPK11,MAPK13,PPM1L,PPP2CB,PPP2R2A,PPP2R3A,RASD2,RPS17,RPS27L
Estrogen-Dependent Breast Cancer Signaling	0	8,64E-02	#NUM!	CCND1,CREB3L1,DHRS11,HSD17B14,RASD2,RELB,SRC
Granzyme B Signaling	0	6,25E-02	#NUM!	CASP9
B Cell Development	0	6,52E-02	#NUM!	CD40,HLA-B,IL7R
Regulation of IL-2 Expression in Activated and Anergic T Lymphocytes	0	2,38E-02	-0,905	CHP1,IKBKE,MAP3K1,NFATC2,NFKBID,PPP3CC,RASD2,RELB,TGFB2,TGFBR2,VAV3
NUR77 Signaling in T Lymphocytes	0	3,11E-02	0,577	B2M,BCL2,CASP9,CHP1,HDAC9,HLA-B,HLA-F,MAP2K5,MR1,NR4A1,PPP3CC,PRKCD,PRKCE,RPS6KA3,RXRA,SIN3A
PKCθ Signaling in T Lymphocytes	0	3,23E-02	0,000	CACNA1G,CACNA1H,CACNA2D3,CACNB3,CATSPER2,CHP1,HLA-B,IKBKE,ITPR3,MAP3K1,MAP3K14,MAP3K5,NFATC2,NFKBID,PPP3CC,RASD2,RELB,VAV3
Role of Lipids/Lipid Rafts in the Pathogenesis of Influenza	0	8,7E-02	#NUM!	FDPS,IFNE
Role of PI3K/AKT Signaling in the Pathogenesis of Influenza	0	6,06E-02	#NUM!	CASP9,IFNE,NFKBID,RELB
Antiproliferative Role of TOB in T Cell Signaling	0	9,39E-03	2,000	CCNE2,TGFB2,TGFBR2,TWSG1
MSP-RON Signaling Pathway	0	5,17E-02	#NUM!	ACTG2,F12,KLK10
OX40 Signaling Pathway	0	1,46E-02	#NUM!	B2M,BCL2,BCL2L1,HLA-B,HLA-F,NFKBID,RELB
MIF-mediated Glucocorticoid Regulation	0	5,56E-02	#NUM!	NFKBID,RELB
Cell Cycle Control of Chromosomal Replication	0	1,79E-02	#NUM!	CDK6
Assembly of RNA Polymerase II Complex	0	0.08	0,000	GTF2A2,GTF2E1,GTF2E2,TAF9
Assembly of RNA Polymerase III Complex	0	7,14E-02	#NUM!	POLR3D
DNA Double-Strand Break Repair by Non-Homologous End Joining	0	7,14E-02	#NUM!	WRN
Spliceosomal Cycle	0	6,12E-02	#NUM!	AQR,RBM8A,SF3B4
IL-17A Signaling in Airway Cells	0	7,46E-02	#NUM!	IKBKE,MAPK11,MAPK13,NFKBID,RELB
Role of IL-17A in Psoriasis	0	7,14E-02	#NUM!	CXCL8
Differential Regulation of Cytokine Production in Macrophages and T Helper Cells by IL-17A and IL-17F	0	5,56E-02	#NUM!	CSF2
Differential Regulation of Cytokine Production in Intestinal Epithelial Cells by IL-17A and IL-17F	0	4,35E-02	#NUM!	CSF2
Role of JAK1 and JAK3 in γc Cytokine Signaling	0	8,7E-02	#NUM!	CRLF2,IL15RA,IL7R,IRS2,RASD2,SOCS1
Actin Nucleation by ARP-WASP Complex	0	9,68E-02	#NUM!	ITGA1,ITGA3,ITGA5,ITGAV,ITGB3,ITGB6,RASD2,RHOBTB1,RHOV
NGF Signaling	0	9,17E-02	0,000	CREB3L1,IKBKE,MAP3K1,MAP3K14,MAP3K5,NGF,PRKCD,RASD2,RELB,RPS6KA3,RPS6KA5
Telomerase Signaling	0	9,26E-02	-1,342	CDKN1A,ELF3,HDAC4,HDAC5,HDAC9,PPM1L,PPP2CB,PPP2R2A,PPP2R3A,RASD2
Hematopoiesis from Pluripotent Stem Cells	0	6,74E-03	#NUM!	CSF2,CXCL8,KITLG
VEGF Family Ligand-Receptor Interactions	0	5,95E-02	0,000	PGF,PRKCD,PRKCE,RASD2,VEGFC
Ephrin B Signaling	0	9,72E-02	0,816	AXIN1,EPHB4,EPHB6,GNB5,ITSN1,KALRN,VAV3
ERB2-ERBB3 Signaling	0	6,15E-02	#NUM!	CCND1,FOXO1,NRG1,RASD2
ERBB4 Signaling	0	8,82E-02	#NUM!	APH1A,NCSTN,NRG1,PRKCD,PRKCE,RASD2
GDNF Family Ligand-Receptor Interactions	0	6,58E-02	#NUM!	DOK4,DOK7,IRS2,ITPR3,RASD2
Thyroid Hormone Metabolism II (via Conjugation and/or Degradation)	0	0.1	1,000	CSGALNACT1,DIO2,SULT1C4,UGT2B7
Dopamine Degradation	0	9,38E-02	#NUM!	ALDH1A1,ALDH1A3,SULT1C4
Ubiquinol-10 Biosynthesis (Eukaryotic)	0	6,45E-02	#NUM!	CYP2D6,CYP7B1
Sucrose Degradation V (Mammalian)	0	9,09E-02	#NUM!	KHK
NAD Salvage Pathway II	0	7,41E-02	#NUM!	ACP6,NMRK1
Tryptophan Degradation X (Mammalian, via Tryptamine)	0	7,41E-02	#NUM!	ALDH1A1,ALDH1A3
Glycogen Degradation III	0	6,67E-02	#NUM!	PGM2L1
Cholesterol Biosynthesis I	0	7,69E-02	#NUM!	LSS
Glutathione-mediated Detoxification	0	8,11E-02	#NUM!	GSTM3,GSTP1,MGST2
tRNA Charging	0	2,56E-02	#NUM!	TARS2
Calcium Transport I	0	0.1	#NUM!	ATP2B4
NAD Phosphorylation and Dephosphorylation	0	7,69E-02	#NUM!	ACP6
Glycogen Degradation II	0	7,69E-02	#NUM!	PGM2L1
Valine Degradation I	0	9,52E-02	#NUM!	ALDH6A1,EHHADH
Superpathway of D-myo-inositol (1,4,5)-trisphosphate Metabolism	0	9,09E-02	#NUM!	ITPKA,ITPKC
Serotonin Degradation	0	9,86E-02	1,890	ALDH1A1,ALDH1A3,CSGALNACT1,DHRS4,DHRS9,SULT1C4,UGT2B7
TCA Cycle II (Eukaryotic)	0	8,7E-02	#NUM!	IDH3A,OGDHL
Phenylalanine Degradation IV (Mammalian, via Side Chain)	0	7,14E-02	#NUM!	SLC27A3
γ-glutamyl Cycle	0	7,69E-02	#NUM!	GGT1
Ketolysis	0	0.1	#NUM!	ACAA2
Glycolysis I	0	3,7E-02	#NUM!	PFKL
Cholesterol Biosynthesis II (via 24,25-dihydrolanosterol)	0	7,69E-02	#NUM!	LSS
Gluconeogenesis I	0	3,7E-02	#NUM!	ME1
Guanosine Nucleotides Degradation III	0	7,69E-02	#NUM!	GDA
Cholesterol Biosynthesis III (via Desmosterol)	0	7,69E-02	#NUM!	LSS
Adenosine Nucleotides Degradation II	0	6,25E-02	#NUM!	ADA
Putrescine Degradation III	0	9,09E-02	#NUM!	ALDH1A1,ALDH1A3
Methionine Degradation I (to Homocysteine)	0	0.04	#NUM!	MAT1A
Role of p14/p19ARF in Tumor Suppression	0	3,33E-02	#NUM!	POLR3D
TEC Kinase Signaling	0	3,46E-02	2,496	ACTG2,GNB5,ITGA1,ITGA3,ITGA5,ITGAV,ITGB3,ITGB6,PAK3,PRKCD,PRKCE,RELB,RHOBTB1,RHOV,SRC,STAT2,TEC,TNFRSF10A,TNFRSF10B,VAV3
EGF Signaling	0	9,09E-02	0,000	ITPR3,MAP3K1,MAPK11,MAPK13,SRC
Nucleotide Excision Repair Pathway	0	5,71E-02	#NUM!	ERCC1,XPA
SAPK/JNK Signaling	0	1,2E-02	#NUM!	DUSP4,GNB5,MAP3K1,MAP3K5,MAPK8IP2,RASD2
Protein Ubiquitination Pathway	0	9,85E-02	#NUM!	B2M,BAG1,BIRC3,CRYAB,DNAJC6,HLA-B,HLA-F,HSPA12A,HSPA2,HSPA5,MR1,NEDD4,PSMB4,PSMB5,PSMB9,PSMD4,PSME1,PSME2,STUB1,UBE2F,UBE2Q1,UBE3A,USP2,USP3,USP40,USP49,USP8
IL-2 Signaling	0	3,28E-02	#NUM!	RASD2,SOCS1
JAK/STAT Signaling	0	9,76E-02	0,816	BCL2L1,CDKN1A,CISH,PIAS1,RASD2,RELB,SOCS1,STAT2
Cell Cycle: G2/M DNA Damage Checkpoint Regulation	0	0.1	-1,342	CCNB3,CDKN1A,FBXL5,PLK1,RPRM
IL-4 Signaling	0	5,38E-02	#NUM!	HLA-B,IL13RA1,NFATC2,RASD2,SOCS1
B Cell Receptor Signaling	0	3,15E-02	-0,500	APBB1IP,BCL2L1,CREB3L1,EGR1,FOXO1,IKBKE,MAP2K3,MAP2K6,MAP3K1,MAP3K14,MAP3K5,MAPK11,MAPK13,MEF2C,NFATC2,NFKBID,PPP3CC,RASD2,RELB,VAV3
Insulin Receptor Signaling	0	8,57E-02	-0,302	ASIC1,ASIC3,FOXO1,FOXO3,IRS2,PPP1R3D,PPP1R7,PRKACB,PRKAR2B,PTPRF,RAPGEF1,RASD2
Chemokine Signaling	0	6,25E-02	#NUM!	CAMK1D,MAPK11,MAPK13,RASD2,SRC
NF-κB Signaling	0	4,04E-02	1,706	BMP4,BMPR1B,CD40,FGFR3,FGFR4,IL18,MAP2K6,MAP3K1,MAP3K14,NFKBID,NGF,PDGFRA,PDGFRB,PELI1,PRKACB,RASD2,RELB,SIGIRR,TGFBR2,TLR3,TNFRSF11A,TNFRSF11B,TNFRSF1B
VEGF Signaling	0	1,01E-01	0,000	ACTG2,ARNT,BCL2,BCL2L1,FOXO1,FOXO3,PGF,RASD2,SRC,VEGFC
Hypoxia Signaling in the Cardiovascular System	0	7,89E-02	#NUM!	ARNT,CREB3L1,EDN1,NFKBID,UBE2F,UBE2Q1
T Cell Receptor Signaling	0	3,41E-02	-0,229	B2M,CHP1,CSF2,FOXO3,HLA-B,HLA-F,ICAM1,IKBKE,ITGA3,MAP2K3,MAP2K6,MAP3K1,MAPK11,MAPK13,MR1,NFATC2,PPP3CC,RASD2,RELB,TCF7,VAV3
PDGF Signaling	0	8,14E-02	1,633	MAP3K1,PDGFB,PDGFD,PDGFRA,PDGFRB,RASD2,SRC
Phagosome Maturation	0	1,01E-01	#NUM!	ATP6V0A4,ATP6V0C,ATP6V1B2,B2M,CTSO,CTSV,CYBB,DYNC1I1,HLA-B,HLA-F,MR1,RAB7B,TUBB2A,TUBB4A,VPS16,VPS37A
Inflammasome pathway	0	0.1	#NUM!	AIM2,IL18
PD-1, PD-L1 cancer immunotherapy pathway	0	8,49E-02	-1,134	B2M,BCL2L1,HLA-B,HLA-F,MR1,PDCD1LG2,TGFB2,TNFRSF11B,TNFRSF1B
Cancer Drug Resistance By Drug Efflux	0	8,62E-02	#NUM!	ABCB1,ABCG2,FOXO1,FOXO3,RASD2
Sumoylation Pathway	0	9,71E-02	0,000	CDH1,CEBPA,DNMT3A,ISG20,MAP3K5,PIAS1,RHOBTB1,RHOV,SNCA,STUB1
Th2 Pathway	0	8,76E-02	-0,378	APH1A,BHLHE41,CD40,CRLF2,HAVCR1,HLA-B,ICAM1,JAG1,NCSTN,NFATC2,RUNX3,TGFBR2
Th17 Activation Pathway	0	1,45E-02	-1,342	CSF2,IL6R,IRAK2,NFATC2,RELB,RORA,RUNX1
NER (Nucleotide Excision Repair, Enhanced Pathway)	0	7,69E-02	-0,378	CHAF1B,COPS2,ERCC1,H4-16,HMGN1,POLE2,RNF111,XPA
SPINK1 General Cancer Pathway	0	2,9E-02	#NUM!	IL6R,RASD2
Apelin Muscle Signaling Pathway	0	8,33E-02	#NUM!	APLN,GNB5,PPARGC1A,PRKAB2
T Cell Exhaustion Signaling Pathway	0	3,7E-02	2,357	EOMES,FOXO1,HLA-B,HLA-F,IFNAR2,IL10RB,IL6R,IRF9,LGALS9,NFATC2,PDCD1LG2,PPM1L,PPP2CB,PPP2R2A,PPP2R3A,PRDM1,RASD2,STAT2,TCF7,TGFBR2,TNFRSF14
IL-23 Signaling Pathway	0	8,7E-02	#NUM!	CSF2,RELB,RORA,RUNX1
Systemic Lupus Erythematosus In T Cell Signaling Pathway	0	3,42E-02	0,894	B2M,CASP6,CASP9,CD70,CHP1,CREB3L1,HLA-B,HLA-F,LEPR,MAP2K3,MAP2K5,MAP2K6,MR1,NFATC2,PPM1L,PPP2CB,PPP2R2A,PPP2R3A,PPP3CC,RASD2,RHOBTB1,RHOV
Systemic Lupus Erythematosus In B Cell Signaling Pathway	0	4,42E-02	0,898	BCL2,BCL2L1,CCND1,CD40,CD70,CHP1,CSF2,CXCL8,FOXO1,FOXO3,IFIT3,IFNAR2,IL18,IL6R,IRF9,ISG15,ISG20,MAP3K14,MCL1,NFATC2,PLAAT4,PPP3CC,PRKCD,PRKCE,RASD2,RELB,SRC,STAT2,TGFB2,TLR3,TNFSF9,TRAF1
Kinetochore Metaphase Signaling Pathway	0	9,01E-02	-0,707	ARPP19,DNAH1,ENSA,H2AC21,PLK1,PPP1R3D,PPP1R7,REC8,SPDL1,ZWILCH
Coronavirus Replication Pathway	0	6,67E-02	#NUM!	PI4KB,TUBB2A,TUBB4A
MSP-RON Signaling In Macrophages Pathway	0	9,24E-02	-1,000	CIITA,CREB3L1,ETV3,F12,IKBKE,KLK10,NFKBIZ,RASD2,RELB,SOCS1,ST14
GM-CSF Signaling	0	0.1	-0,447	BCL2L1,CCND1,CISH,CSF2,PPP3CC,RASD2,RUNX1
Eicosanoid Signaling	0	8,82E-02	#NUM!	AKR1C3,GGT1,PLAAT4,PLB1,PTGIR,TBXA2R

## Sheet: IPA_HCC68
Ingenuity Canonical Pathways	-log(p-value)	Ratio	z-score	Molecules
CREB Signaling in Neurons	5,18E00	1,47E-01	-3,038	ACKR4,ADCY3,ADGRA2,ADGRB2,ADGRF3,ADGRL1,ADGRL4,ADORA1,ADRB2,BMP6,C5AR1,CACNA1C,CACNA2D3,CALCR,CALM1 (includes others),CATSPER2,CCRL2,CNR1,EDNRA,EDNRB,F2RL2,FGFR3,FZD1,FZD3,GHR,GNAZ,GNB2,GNG4,GPR137,GPR15,GPR153,GPR162,GPR173,GPR19,GPR3,GPR37,GPR4,GPR68,GPRC5A,GPRC5B,GPRC5C,GRB2,GRIA4,GRID1,GRIK4,GRIK5,GRIN2D,GUCY1A1,HTR1D,ITPR1,LTB4R,LTB4R2,MAS1,MRAS,NOTUM,NPY1R,NPY4R/NPY4R2,NTSR1,OPRL1,OXTR,PDGF…
Pathogen Induced Cytokine Storm Signaling Pathway	3,03E00	1,42E-01	-2,774	BHLHE40,CCL22,CD70,CDH1,CIITA,COL11A1,COL12A1,COL16A1,COL1A1,COL21A1,COL28A1,COL4A3,COL4A4,COL5A1,COL5A3,COL6A1,COL6A2,COL6A3,COL9A2,CRP,CX3CL1,CXCL1,CXCL14,CXCL6,CXCR4,DHX58,FGB,HLA-DPA1,HLA-DQB1,HLA-DRA,HLA-DRB1,HLA-DRB5,HMGCR,IL1R1,IL23A,IL6R,LYST,RAB27A,RIPK1,RYR3,SLC2A5,SLC2A8,SOCS3,STING1,STX11,SYK,TGFB2,TLR3,TNFRSF10B,TNFSF15,TNFSF9,VEGFA,VEGFC
Glutamate Receptor Signaling	2,19E00	1,97E-01	-2,646	CALM1 (includes others),GLUL,GNB2,GNG4,GRIA4,GRID1,GRIK4,GRIK5,GRIN2D,GRINA,HOMER2,HOMER3,SLC17A1
Phagosome Formation	6,39E00	1,5E-01	-2,353	ACKR4,ADGRA2,ADGRB2,ADGRF3,ADGRL1,ADGRL4,ADORA1,ADRB2,AP1G2,AP1S1,ARPC1A,ARPC1B,C5AR1,CALCR,CARD9,CCRL2,CNR1,COLEC12,EDNRA,EDNRB,F2RL2,FGR,FN1,FZD1,FZD3,GPR137,GPR15,GPR153,GPR162,GPR173,GPR19,GPR3,GPR37,GPR4,GPR68,GPRC5A,GPRC5B,GPRC5C,GRB2,HMOX1,HTR1D,ITGA1,ITGA11,ITGA2,ITGA3,ITGA4,ITGAD,ITGAV,ITGB3,ITGB4,ITGB5,ITGB6,ITGB8,ITPR1,LAT,LTB4R,LTB4R2,LYN,MAP2K6,MARCKS,MARCO,MAS1,MRAS,MSR1,MYH3,MYH7B,…
GP6 Signaling Pathway	7,54E00	2,6E-01	-2,335	CALM1 (includes others),COL11A1,COL12A1,COL16A1,COL1A1,COL21A1,COL28A1,COL4A3,COL4A4,COL5A1,COL5A3,COL6A1,COL6A2,COL6A3,COL9A2,FGB,FYB1,GRB2,ITGB3,ITPR1,LAMA1,LAMA2,LAMA3,LAT,LYN,PIK3C2G,PIK3CD,PLCG2,PRKCA,PRKCD,PRKD1,SYK,VAV1
Amyotrophic Lateral Sclerosis Signaling	2,71E00	1,81E-01	-2,183	BCL2,CACNA1C,CACNA2D3,CAPN3,CAT,GDNF,GLUL,GRIA4,GRID1,GRIK4,GRIK5,GRIN2D,GRINA,HECW1,NEFL,PAK1,PIK3C2G,PIK3CD,RNF19A,VEGFA,VEGFC
Xenobiotic Metabolism PXR Signaling Pathway	1,53E00	1,35E-01	-1,961	ABCB1,ALDH1A3,ALDH3B1,ALDH5A1,CAT,CES3,CES4A,CHST13,CHST3,CYP3A5,GSTM4,GSTO2,HS3ST1,HS3ST3B1,IL4I1,PPP1CB,PPP1R3C,PRKAR1A,PRKCA,PRKCD,PRKD1,SULT1A3/SULT1A4,UGT1A1,UGT1A4,UGT1A6,UGT1A9 (includes others)
Breast Cancer Regulation by Stathmin1	4,55E00	1,43E-01	-1,889	ACKR4,ADGRA2,ADGRB2,ADGRF3,ADGRL1,ADGRL4,ADORA1,ADRB2,ARHGEF17,BMP6,C5AR1,CALCR,CAMK1G,CCND1,CCRL2,CDK6,CNR1,E2F2,EDNRA,EDNRB,F2RL2,FZD1,FZD3,GNB2,GNG4,GPR137,GPR15,GPR153,GPR162,GPR173,GPR19,GPR3,GPR37,GPR4,GPR68,GPRC5A,GPRC5B,GPRC5C,GRB2,HTR1D,LTB4R,LTB4R2,MAS1,MMP2,MMP9,MRAS,NPY1R,NPY4R/NPY4R2,NTSR1,OPRL1,OXTR,PAK1,PDGFB,PIK3C2G,PIK3CD,PLCB4,PPP1CB,PPP1R3C,PPP2CB,PPP2R2A,PPP2R2B,PPP2R5D,PRKAR1…
STAT3 Pathway	3,26E00	1,85E-01	-1,698	BCL2,BMP6,CDKN1A,FGFR3,GHR,IL17RB,IL17RC,IL17RD,IL17RE,IL1R1,IL22RA1,IL2RB,IL6R,MRAS,PDGFB,PDGFRA,PDGFRB,PIAS3,PIM1,SOCS3,SOCS5,TGFB2,TGFBR3,TNFRSF11A,VEGFA
Fatty Acid β-oxidation I	1,42E00	0,2	-1,633	ACSL1,EHHADH,HADHA,HADHB,SLC27A2,SLC27A4,TUBA8
Wound Healing Signaling Pathway	2,77E00	1,51E-01	-1,622	CD70,COL11A1,COL12A1,COL16A1,COL1A1,COL21A1,COL28A1,COL4A3,COL4A4,COL5A1,COL5A3,COL6A1,COL6A2,COL6A3,COL9A2,FN1,GRB2,IL1R1,ITGA3,ITGB4,LAMA1,LAMA2,LAMA3,MAP2K6,MMP9,MRAS,PDGFB,PDGFD,PRKCA,SHC2,SHC3,SOS1,TGFB2,TGFBR3,TNFSF15,TNFSF9,VEGFA,VEGFC
SNARE Signaling Pathway	1,36E00	1,4E-01	-1,606	ADCY3,CALM1 (includes others),GPAA1,GUCY1A1,MYH3,MYH7B,MYL5,MYO18A,MYO5C,PRKAR1A,RAB27A,RIMS1,SNCA,SNCG,STXBP5,SYT11,SYT12,SYT13,SYT2
Hepatic Fibrosis Signaling Pathway	6,31E00	1,68E-01	-1,549	AGT,BCL2,CACNA1C,CACNA2D3,CALM1 (includes others),CCDC88A,CCN2,CCND1,CNR1,COL1A1,COL5A3,CYBB,EDNRA,FNBP1,FZD1,FZD3,GLI2,GLIS1,IL1R1,IRAK2,IRAK4,ITGA1,ITGA11,ITGA2,ITGA3,ITGA4,ITGAD,ITGAV,ITGB3,ITGB4,ITGB5,ITGB6,ITGB8,MAP2K6,MRAS,MYL5,MYLK,MYLK2,NCF2,PDGFB,PDGFD,PDGFRA,PDGFRB,PDK1,PIK3C2G,PIK3CD,PLCG2,PRKAR1A,PRKCA,PRKCD,PRKD1,RAC3,RHOBTB2,RIPK1,RND3,RPS6KB1,SERPINE1,SHH,SOS1,SPP1,TCF7,TGFB2,TGFBR…
Xenobiotic Metabolism CAR Signaling Pathway	2,03E00	1,47E-01	-1,512	ABCB1,ABCC1,ALDH1A3,ALDH3B1,ALDH5A1,CHST13,CHST3,CYP1A2,CYP3A5,FMO3,GSTM4,GSTO2,HS3ST1,HS3ST3B1,MAP2K6,PPP2CB,PPP2R2A,PPP2R2B,PPP2R5D,PRKCA,PRKCD,PRKD1,SOD3,SULT1A3/SULT1A4,UGT1A1,UGT1A4,UGT1A6,UGT1A9 (includes others)
Role Of Osteoclasts In Rheumatoid Arthritis Signaling Pathway	3,68E00	1,56E-01	-1,508	ADAM17,ADAM28,ADAM8,ADAM9,BCL2,CALCR,CALM1 (includes others),CCND1,CDH1,COL11A1,COL12A1,COL16A1,COL1A1,COL21A1,COL28A1,COL4A3,COL4A4,COL5A1,COL5A3,COL6A1,COL6A2,COL6A3,COL9A2,FNBP1,GRB2,IL1R1,ITGB3,MAP2K6,MITF,MMP2,MMP9,MRAS,PIK3C2G,PIK3CD,PLCG2,PPP3CC,PTK2B,RAC3,RHOBTB2,RND3,SFRP5,SHC2,SHC3,SOS1,SPP1,SRF,SYK,TNFRSF11A
Antioxidant Action of Vitamin C	1,86E00	1,61E-01	-1,508	GSTO2,HMOX1,NAPEPLD,NOTUM,NXN,PLA2G4A,PLB1,PLCB4,PLCE1,PLCG2,PLCH1,PLCL2,PLD5,PNPLA8,SLC23A3,SLC2A5,SLC2A8,TXNRD2
GPCR-Mediated Integration of Enteroendocrine Signaling Exemplified by an L Cell	1,39E00	1,6E-01	-1,508	ADCY3,ADRB2,GCG,GUCY1A1,ITPR1,NOTUM,PLCB4,PLCE1,PLCG2,PLCH1,PLCL2,PRKAR1A
PAK Signaling	4,28E00	2,14E-01	-1,500	GRB2,ITGA1,ITGA11,ITGA2,ITGA3,ITGA4,ITGAD,ITGAV,ITGB3,ITGB4,ITGB5,ITGB6,ITGB8,MRAS,MYL5,MYLK,PAK1,PDGFB,PDGFD,PDGFRA,PDGFRB,PIK3C2G,PIK3CD,PTK2B,SOS1
Coagulation System	1,9E00	2,29E-01	-1,414	F11,F12,F3,F5,FGB,SERPINA1,SERPINA5,SERPINE1
Glioma Signaling	2,35E00	1,69E-01	-1,291	CALM1 (includes others),CAMK1G,CCND1,CDK6,CDKN1A,CDKN2B,E2F2,GRB2,HDAC9,MRAS,PDGFB,PDGFD,PDGFRA,PDGFRB,PIK3C2G,PIK3CD,PLCG2,PRKCA,PRKCD,PRKD1,SOS1
Neuroinflammation Signaling Pathway	3,12E00	1,48E-01	-1,265	BCL2,BDNF,BIRC6,BIRC7,CALB1,CD200,CRP,CX3CL1,CYBB,FAS,FZD1,GDNF,GLUL,GRIN2D,GRINA,HLA-A,HLA-B,HLA-DPA1,HLA-DQB1,HLA-DRA,HLA-DRB1,HLA-DRB5,HLA-F,HMOX1,IL1R1,IL6R,IRAK2,IRAK4,JMJD7-PLA2G4B,KCNJ6,MMP9,MR1,NCF2,NGF,PIK3C2G,PIK3CD,PLA2G4A,PLCG2,PPP3CC,RAC3,RIPK1,SLC6A13,SNCA,SYK,TGFB2,TGFBR3,TLR3
PI3K/AKT Signaling	4,15E00	1,8E-01	-1,213	BCL2,CCND1,CDKN1A,GDF15,GHR,GRB2,IL17RB,IL17RC,IL17RD,IL17RE,IL1R1,IL22RA1,IL2RB,IL6R,INPP5F,ITGA1,ITGA11,ITGA2,ITGA3,ITGA4,ITGAD,ITGAV,ITGB3,ITGB4,ITGB5,ITGB6,ITGB8,MRAS,PIK3CD,PPP2CB,PPP2R2A,PPP2R2B,PPP2R5D,RPS6KB1,SOS1,SYNJ2
Serotonin Degradation	1,56E00	1,69E-01	-1,155	ALDH1A3,ALDH3B1,DHRS2,DHRS9,IL4I1,LARGE1,SULT1A3/SULT1A4,UGT1A1,UGT1A4,UGT1A6,UGT1A9 (includes others),UGT2A3
ILK Signaling	3,11E00	1,64E-01	-1,134	ACTN2,CCND1,CDH1,FLNB,FLNC,FN1,FNBP1,ITGB3,ITGB4,ITGB5,ITGB6,ITGB8,MAP2K6,MMP9,MYH3,MYH7B,MYL5,MYO18A,MYO5C,PARVA,PIK3C2G,PIK3CD,PPP2CB,PPP2R2A,PPP2R2B,PPP2R5D,RAC3,RHOBTB2,RND3,TGFB1I1,TMSB10/TMSB4X,VEGFA,VEGFC
Th2 Pathway	1,86E00	1,53E-01	-1,069	BHLHE41,CXCR4,GRB2,HLA-A,HLA-B,HLA-DPA1,HLA-DQB1,HLA-DRA,HLA-DRB1,HLA-DRB5,IL17RB,IL2RB,JAG1,MAF,NOTCH2,PIK3C2G,PIK3CD,SOCS3,STAT6,TGFBR3,VAV1
Xenobiotic Metabolism AHR Signaling Pathway	1,56E00	1,61E-01	-1,069	ABCG2,AHRR,ALDH1A3,ALDH3B1,ALDH5A1,CYP1A2,CYP1B1,GSTM4,GSTO2,NQO2,UGT1A1,UGT1A4,UGT1A6,UGT1A9 (includes others)
Calcium Signaling	1,33E00	1,28E-01	-1,069	AKAP5,ATP2B1,ATP2B4,ATP2C1,CACNA1C,CACNA2D3,CALM1 (includes others),CAMK1G,CATSPER2,GRIA4,GRIN2D,GRINA,HDAC9,ITPR1,MYH3,MYH7B,MYL5,MYO18A,MYO5C,PPP3CC,PRKAR1A,RCAN1,RCAN2,RYR3,TNNT1,TPM2,TRPC6,TRPC7
G-Protein Coupled Receptor Signaling	3,1E00	1,28E-01	-1,054	ACKR4,ADCY3,ADGRA2,ADGRB2,ADGRF3,ADGRL1,ADGRL4,ADORA1,ADRB2,ARRB1,C5AR1,CALCR,CALM1 (includes others),CCND1,CCRL2,CNGB1,CNR1,DUSP1,DUSP4,EDNRA,EDNRB,F2RL2,FICD,FZD1,FZD3,GNAZ,GNB2,GNG4,GPR137,GPR15,GPR153,GPR162,GPR173,GPR19,GPR3,GPR37,GPR4,GPR68,GPRC5A,GPRC5B,GPRC5C,GRB2,GRK6,GUCY1A1,HTR1D,LTB4R,LTB4R2,MAP2K6,MAP3K1,MAP3K3,MAS1,MRAS,MYL5,MYLK,MYLK2,NAPEPLD,NPY1R,NPY4R/NPY4R2,NTSR1,OPRL1,OXTR,PAK…
Synaptogenesis Signaling Pathway	3,45E00	1,52E-01	-1,021	ADCY3,ARPC1A,ARPC1B,BDNF,CADM1,CALM1 (includes others),CDH1,CDH10,CDH17,CDH18,CDH6,EFNB3,EPHA5,EPHA7,EPHB4,FGR,GPAA1,GRB2,GRIA4,GRIN2D,GRINA,GUCY1A1,ITPR1,ITSN2,KALRN,LYN,MARCKS,MRAS,NLGN1,NRXN3,PAK1,PIK3C2G,PIK3CD,PLCG2,PRKAR1A,PRKCD,RPS6KB1,SHC2,SHC3,SNCA,SNCG,SOS1,STXBP5,SYT11,SYT12,SYT13,SYT2,WAS
Pulmonary Fibrosis Idiopathic Signaling Pathway	7,94E00	1,93E-01	-1,016	BCL2,CAV1,CCN2,CCND1,CDH1,COL11A1,COL12A1,COL16A1,COL1A1,COL21A1,COL28A1,COL4A3,COL4A4,COL5A1,COL5A3,COL6A1,COL6A2,COL6A3,COL9A2,EDNRA,EPHB4,FGFR3,FGFRL1,FN1,FZD1,FZD3,GLI2,GRB2,HES1,ITGA2,ITGAV,ITGB6,JAG1,MAP2K6,MMP2,MMP9,MRAS,NOTCH2,PDGFB,PDGFD,PDGFRA,PDGFRB,PEX13,PIK3C2G,PIK3CD,PINK1,PTK2B,RPS6KA2,RPS6KB1,SERPINE1,SOS1,SRF,STAT6,STK38,TCF7,TERT,TGFB2,TGFBR3,WNT10A,WNT10B,WNT16,WNT2,WNT5A
BEX2 Signaling Pathway	2,53E00	1,95E-01	-1,000	BCL2,CCND1,CDKN1A,ITGB6,MAP2,MMP2,NGF,PPP2CB,PPP2R2A,PPP2R2B,PPP2R5D,SPP1,SWAP70,TCF7,VEGFA,VEGFC
Leptin Signaling in Obesity	1,69E00	1,71E-01	-1,000	ADCY3,GRB2,GUCY1A1,NOTUM,PIK3C2G,PIK3CD,PLCB4,PLCE1,PLCG2,PLCH1,PLCL2,PRKAR1A,SOCS3
Role of IL-17A in Psoriasis	1,47E00	2,86E-01	-1,000	CXCL1,CXCL6,IL17RB,IL17RC
cAMP-mediated signaling	1,58E00	1,32E-01	-0,962	ADCY3,ADORA1,ADRB2,AKAP5,AKAP9,CALM1 (includes others),CAMK1G,CNGB1,CNR1,DUSP1,DUSP4,FICD,GUCY1A1,HTR1D,LTB4R,NAPEPLD,NPY1R,OPRL1,PALM2AKAP2,PDE1A,PDE1B,PDE1C,PDE7B,PPP3CC,PRKAR1A,PTGER4,PTGIR,RGS14,RGS2,RGS4,S1PR3
Estrogen Receptor Signaling	1,63E00	1,22E-01	-0,949	ADCY3,AGT,BCL2,CACNA1C,CACNA2D3,CAV1,CCND1,CDKN1A,EIF2B4,GNAZ,GNB2,GNG4,GRB2,GUCY1A1,HES1,MED20,MMP2,MMP9,MRAS,MT-ATP6,MT-CYB,MT-ND1,MT-ND2,MT-ND3,MT-ND4,MT-ND4L,MYL5,NOTUM,PAK1,PIK3C2G,PIK3CD,PLCB4,PLCE1,PLCG2,PLCH1,PLCL2,PPP1CB,PRKAR1A,PRKCA,PRKCD,PRKD1,RBFOX2,RPS6KB1,SHC2,SHC3,SOS1,TRIM63,TRRAP,VEGFA,VEGFC
PDGF Signaling	3,14E00	2,09E-01	-0,943	ACP1,CAV1,GRB2,INPP5F,MAP3K1,MRAS,PDGFB,PDGFD,PDGFRA,PDGFRB,PIK3C2G,PIK3CD,PLCG2,PRKCA,SOS1,SPHK2,SRF,SYNJ2
CDX Gastrointestinal Cancer Signaling Pathway	1,96E00	1,44E-01	-0,928	BMP1,BMP3,BMP4,BMP6,CCND1,CD70,CDH17,CYBB,FZD1,FZD3,GATA6,HNF4A,IL6R,NCF2,PIK3C2G,PIK3CD,RAC3,SALL4,SLC10A2,SLC15A1,TCF7,TGFB2,TNFSF15,TNFSF9,WNT10A,WNT10B,WNT16,WNT2,WNT5A
Ephrin B Signaling	1,87E00	1,81E-01	-0,905	ACP1,CXCR4,EFNB3,EPHB4,GNAZ,GNB2,GNG4,ITSN2,KALRN,MRAS,PAK1,RAC3,VAV1
Ephrin Receptor Signaling	4,41E00	1,83E-01	-0,894	ACP1,ARPC1A,ARPC1B,CXCR4,EFNB3,EPHA5,EPHA7,EPHB4,GNAZ,GNB2,GNG4,GRB2,GRIN2D,GRINA,ITGA1,ITGA11,ITGA2,ITGA3,ITGA4,ITGAD,ITGAV,ITGB3,ITGB4,ITGB5,ITGB6,ITGB8,KALRN,MRAS,PAK1,PDGFB,PDGFD,PIK3C2G,RAC3,SOS1,VEGFA,VEGFC,WAS
Regulation of eIF4 and p70S6K Signaling	1,58E00	1,38E-01	-0,832	EIF2B4,GRB2,ITGA1,ITGA11,ITGA2,ITGA3,ITGA4,ITGAD,ITGAV,ITGB3,ITGB4,ITGB5,ITGB6,ITGB8,MRAS,MT-RNR2,PIK3C2G,PIK3CD,PPP2CB,PPP2R2A,PPP2R2B,PPP2R5D,RPS27A,RPS6KB1,SOS1
Semaphorin Neuronal Repulsive Signaling Pathway	3,64E00	1,87E-01	-0,816	CSPG4,DPYSL2,FARP2,FES,GUCY1A1,ITGA1,ITGA11,ITGA2,ITGA3,ITGA4,ITGAD,ITGAV,ITGB3,ITGB4,ITGB5,ITGB6,ITGB8,MAP2K6,MYL5,PAK1,PIK3C2G,PIK3CD,PLCG2,PPP1CB,PRKAR1A,SEMA3E,SEMA3F,SEMA6B
Tryptophan Degradation III (Eukaryotic)	2,76E00	3,08E-01	-0,816	CDYL,EHHADH,HAAO,HADHA,HADHB,KYNU,TBXAS1,TUBA8
Osteoarthritis Pathway	3,62E00	1,65E-01	-0,784	ALPP,CASP10,DDR2,DKK1,ELF3,FGFR3,FN1,FZD1,FZD3,GLI2,GLIS1,HES1,HTRA1,IL1R1,ITGA1,ITGA11,ITGA2,ITGA3,ITGA4,ITGAD,ITGAV,ITGB3,ITGB4,ITGB5,ITGB6,ITGB8,JAG1,MATN3,MMP9,NAMPT,RARRES2,S1PR3,SDC4,SOX9,SPP1,TCF7,VEGFA,VEGFC,WNT16
Fc Epsilon RI Signaling	1,95E00	1,61E-01	-0,688	GRB2,INPP5F,JMJD7-PLA2G4B,LAT,LYN,MAP2K6,MRAS,PIK3C2G,PIK3CD,PLA2G4A,PLCG2,PRKCA,PRKCD,PRKD1,RAC3,SOS1,SYK,SYNJ2,VAV1
Integrin Signaling	4,66E00	1,84E-01	-0,686	ACTN2,ARPC1A,ARPC1B,CAPN3,CAV1,FNBP1,GRB2,ITGA1,ITGA11,ITGA2,ITGA3,ITGA4,ITGAD,ITGAV,ITGB3,ITGB4,ITGB5,ITGB6,ITGB8,MRAS,MYL5,MYLK,MYLK2,NEDD9,PAK1,PARVA,PDGFB,PFN4,PIK3C2G,PIK3CD,PLCG2,PPP1CB,RAC3,RHOBTB2,RND3,SOS1,TSPAN2,TSPAN3,WAS
Paxillin Signaling	3,17E00	1,96E-01	-0,577	ACTN2,GRB2,ITGA1,ITGA11,ITGA2,ITGA3,ITGA4,ITGAD,ITGAV,ITGB3,ITGB4,ITGB5,ITGB6,ITGB8,MRAS,PAK1,PARVA,PIK3C2G,PIK3CD,PTK2B,SOS1
Prolactin Signaling	1,42E00	1,54E-01	-0,577	ABCC9,GRB2,KCNMB4,MRAS,PIK3C2G,PIK3CD,PLCG2,PRKCA,PRKCD,PRKD1,SOCS3,SOCS5,SOS1,TCF7
Signaling by Rho Family GTPases	4,29E00	1,69E-01	-0,539	ARHGEF17,ARPC1A,ARPC1B,BAIAP2,CDC42EP3,CDC42EP4,CDH1,CDH10,CDH17,CDH18,CDH6,CYBB,DES,EZR,FNBP1,GNAZ,GNB2,GNG4,ITGA1,ITGA11,ITGA2,ITGA3,ITGA4,ITGAD,ITGAV,ITGB3,ITGB4,ITGB5,ITGB6,ITGB8,MRAS,MYL5,MYLK,NCF2,PAK1,PIK3C2G,PIK3CD,PTK2B,RAC3,RHOBTB2,RND3,SEPTIN4,SEPTIN6,SEPTIN9,WAS
Gαi Signaling	1,76E00	1,5E-01	-0,535	ADCY3,ADORA1,CAV1,CNR1,GNAZ,GNB2,GNG4,GRB2,GUCY1A1,HTR1D,LTB4R,MRAS,NPY1R,OPRL1,PRKAR1A,RGS14,RGS4,S1PR3,SHC2,SHC3,SOS1
Oxytocin Signaling Pathway	1,37E00	1,24E-01	-0,507	ABCC9,ARRB1,ATP2B1,ATP2B4,CACNA1C,CACNA2D3,CALM1 (includes others),GNB2,GNG4,GRB2,GUCY1A1,ITPR1,JMJD7-PLA2G4B,MRAS,MYH3,MYH7B,MYL5,MYLK,MYO18A,MYO5C,OXTR,PIK3C2G,PIK3CD,PLA2G4A,PLCB4,PPP1CB,PPP3CC,PRKAR1A,PRKCA,PRKCD,PRKD1,PTGFR,SHC2,SHC3,SOS1
Cardiac β-adrenergic Signaling	1,38E00	1,33E-01	-0,500	ADCY3,AKAP5,AKAP9,CACNA1C,CACNA2D3,FICD,GNAZ,GNB2,GNG4,GUCY1A1,MRAS,NAPEPLD,PALM2AKAP2,PDE1A,PDE1B,PDE1C,PDE7B,PPP1CB,PPP1R3C,PPP2CB,PPP2R2A,PPP2R2B,PPP2R5D,PRKAR1A
Nitric Oxide Signaling in the Cardiovascular System	1,32E00	1,42E-01	-0,500	CACNA1C,CACNA2D3,CALM1 (includes others),CAV1,GUCY1A1,ITPR1,PDE1A,PDE1B,PDE1C,PIK3C2G,PIK3CD,PRKAR1A,PRKCA,PRKCD,PRKD1,VEGFA,VEGFC
IL-13 Signaling Pathway	1,72E00	1,55E-01	-0,471	BLK,CHI3L1,CXCL6,DUSP1,FGR,FOSL2,FOXA2,FRK,IL17RB,IL17RC,LYN,PIK3C2G,PIK3CD,POSTN,PRKCD,SOCS3,STAT6,TGFB2
Phosphatidylethanolamine Biosynthesis II	3,22E00	5,56E-01	-0,447	CHKB,ETNK1,PCYT2,PIGF,SELENOI
Eicosanoid Signaling	1,69E00	1,76E-01	-0,447	DPEP1,LTB4R,LTB4R2,PLA2G4A,PLB1,PNPLA8,PTGER4,PTGES,PTGFR,PTGIR,PTGS1,TBXAS1
Role of NANOG in Mammalian Embryonic Stem Cell Pluripotency	2,18E00	1,67E-01	-0,378	BMP1,BMP3,BMP4,BMP6,FZD1,FZD3,GATA4,GATA6,GRB2,MRAS,PIK3C2G,PIK3CD,POU5F1,SALL4,SOS1,WNT10A,WNT10B,WNT16,WNT2,WNT5A
Neurovascular Coupling Signaling Pathway	2,02E00	1,42E-01	-0,354	ADORA1,CACNA1C,CACNA2D3,CALM1 (includes others),CATSPER2,DAGLA,ENTPD2,ENTPD4,GRIA4,GRIN2D,GRINA,GUCY1A1,ITPR1,KCNJ11,KCNJ16,KCNJ2,KCNJ6,KCNMB4,ORAI2,PLA2G4A,PLB1,PLCB4,PNPLA8,PPP1CB,PRKAR1A,PTGER4,PTGIR,PTGS1,RYR3,SLCO2A1,STIM1,TRPV4
Macropinocytosis Signaling	3,35E00	2,24E-01	-0,333	ITGB3,ITGB4,ITGB5,ITGB6,ITGB8,MET,MRAS,NGF,PAK1,PDGFB,PDGFD,PIK3C2G,PIK3CD,PLCG2,PRKCA,PRKCD,PRKD1
Growth Hormone Signaling	1,92E00	1,83E-01	-0,277	CEBPA,GHR,PIK3C2G,PIK3CD,PLCG2,PRKCA,PRKCD,PRKD1,RPS6KA2,RPS6KB1,SOCS3,SOCS5,SRF
p53 Signaling	1,47E00	1,53E-01	-0,277	BCL2,CCND1,CDKN1A,FAS,HDAC9,PIK3C2G,PIK3CD,PLAGL1,PPP1R13B,SERPINB5,SERPINE2,TNFRSF10A,TNFRSF10B,TP53I3,TP73
VEGF Family Ligand-Receptor Interactions	1,37E00	1,55E-01	-0,277	GRB2,JMJD7-PLA2G4B,MRAS,PIK3C2G,PIK3CD,PLA2G4A,PLCG2,PRKCA,PRKCD,PRKD1,SOS1,VEGFA,VEGFC
Renin-Angiotensin Signaling	1,84E00	1,57E-01	-0,243	ADCY3,AGT,GRB2,GUCY1A1,ITPR1,MAP3K1,MRAS,PAK1,PIK3C2G,PIK3CD,PLCG2,PRKAR1A,PRKCA,PRKCD,PRKD1,PTK2B,SHC2,SHC3,SOS1
Dilated Cardiomyopathy Signaling Pathway	2,28E00	1,6E-01	-0,229	ABCC9,ADCY3,BCL2,CACNA1C,CACNA2D3,CAMK1G,CATSPER2,CNN1,DES,DMD,DSC2,GUCY1A1,ITPR1,MAP3K3,MYH3,MYH7B,MYL5,MYO18A,MYO5C,PRKAR1A,RBM20,SCN5A,SGCD,TNNT1
WNT/β-catenin Signaling	2,03E00	1,49E-01	-0,218	CCND1,CDH1,DKK1,FRAT1,FZD1,FZD3,KREMEN1,NR5A2,POU5F1,PPP2CB,PPP2R2A,PPP2R2B,PPP2R5D,RPS27A,SFRP5,SOX13,SOX6,SOX9,TCF7,TGFB2,TGFBR3,WNT10A,WNT10B,WNT16,WNT2,WNT5A
Leukocyte Extravasation Signaling	2,23E00	1,5E-01	-0,200	ACTN2,ARHGAP4,CLDN15,CLDN23,CLDN4,CXCR4,CYBB,DLC1,EZR,F11R,ITGA2,ITGA3,ITGA4,MMP2,MMP9,NCF2,PECAM1,PIK3C2G,PIK3CD,PLCG2,PRKCA,PRKCD,PRKD1,PTK2B,RASSF5,TIMP1,TIMP2,VAV1,WAS
HIF1α Signaling	2,57E00	1,54E-01	-0,180	ADM,BMP6,CAMK1G,CDKN1A,CYBB,HMOX1,HSPA1A/HSPA1B,HSPA6,IL6R,LDHA,MAP2K6,MET,MMP2,MMP9,MRAS,NCF2,PDGFB,PIK3C2G,PIK3CD,PLCG2,PPP3CC,PRKCA,PRKCD,PRKD1,RAC3,RPS6KB1,SERPINE1,SLC2A5,SLC2A8,TGFB2,VEGFA,VEGFC
Axonal Guidance Signaling	1,27E01	1,96E-01	#NUM!	ABLIM2,ADAM17,ADAM28,ADAM8,ADAM9,ADAMTS15,ADAMTS6,ADAMTS9,ARPC1A,ARPC1B,BAIAP2,BDNF,BMP1,BMP3,BMP4,BMP6,CXCR4,DPYSL2,EFNB3,EPHA5,EPHA7,EPHB4,FARP2,FES,FZD1,FZD3,GLI2,GLIS1,GNAZ,GNB2,GNG4,GRB2,ITGA1,ITGA11,ITGA2,ITGA3,ITGA4,ITGAD,ITGAV,ITGB3,ITGB4,ITGB5,ITGB6,ITGB8,KALRN,L1CAM,MET,MMP2,MMP9,MRAS,MYL5,NGF,NOTUM,NTN3,NTNG1,NTNG2,PAK1,PAPPA2,PDGFB,PDGFD,PIK3C2G,PIK3CD,PLCB4,PLCE1,PLCG2,PLCH1,PLCL2,PM…
Hepatic Fibrosis / Hepatic Stellate Cell Activation	7,36E00	2,22E-01	#NUM!	AGT,BCL2,CCN2,COL11A1,COL12A1,COL16A1,COL1A1,COL21A1,COL28A1,COL4A3,COL4A4,COL5A1,COL5A3,COL6A1,COL6A2,COL6A3,COL9A2,EDNRA,EDNRB,FAS,FN1,IGFBP4,IL1R1,IL6R,LAMA1,MET,MMP2,MMP9,MYH3,MYH7B,MYL5,MYO18A,MYO5C,PDGFB,PDGFD,PDGFRA,PDGFRB,SERPINE1,TGFB2,TIMP1,TIMP2,VEGFA,VEGFC
Caveolar-mediated Endocytosis Signaling	5,01E00	2,67E-01	#NUM!	CAV1,FLNB,FLNC,HLA-A,HLA-B,HLA-F,ITGA1,ITGA11,ITGA2,ITGA3,ITGA4,ITGAD,ITGAV,ITGB3,ITGB4,ITGB5,ITGB6,ITGB8,MR1,PRKCA
Virus Entry via Endocytic Pathways	4,71E00	2,31E-01	#NUM!	AP1S1,CAV1,CXADR,FLNB,FLNC,FOLR1,HLA-A,HLA-B,HLA-F,ITGA2,ITGB3,ITGB4,ITGB5,ITGB6,ITGB8,MR1,MRAS,PIK3C2G,PIK3CD,PLCG2,PRKCA,PRKCD,PRKD1,RAC3
Phagosome Maturation	3,99E00	1,9E-01	#NUM!	ATP6V0B,ATP6V1B2,ATP6V1E2,CTSB,CTSD,CTSH,CTSL,CTSS,CYBB,DYNLT1,GPAA1,HLA-A,HLA-B,HLA-DRA,HLA-DRB1,HLA-DRB5,HLA-F,MR1,NCF2,PRDX2,PRDX5,RAC3,TUBA3C/TUBA3D,TUBA8,TUBB2A,TUBB2B,TUBB4A,TUBD1,VPS28,VPS37A
Human Embryonic Stem Cell Pluripotency	3,96E00	1,87E-01	#NUM!	BDNF,BMP1,BMP3,BMP4,BMP6,FGFR3,FGFRL1,FZD1,FZD3,GNAZ,GNB2,GNG4,INHBA,MRAS,NGF,PDGFB,PDGFD,PDGFRA,PDGFRB,PIK3C2G,PIK3CD,POU5F1,S1PR3,SALL4,TCF7,TGFB2,WNT10A,WNT10B,WNT16,WNT2,WNT5A
Role of Tissue Factor in Cancer	3,9E00	2,07E-01	#NUM!	ARRB1,BLK,CCN2,CXCL1,F3,FGB,FGF5,FGR,FRK,ITGA3,ITGAV,ITGB3,LYN,MRAS,P4HB,PAK1,PIK3C2G,PIK3CD,PRKCA,PTK2B,RPS6KA2,RPS6KB1,VEGFA,VEGFC
Antigen Presentation Pathway	3,88E00	3,08E-01	#NUM!	CD74,CIITA,HLA-A,HLA-B,HLA-DPA1,HLA-DQB1,HLA-DRA,HLA-DRB1,HLA-DRB5,HLA-F,MR1,TAPBP
Molecular Mechanisms of Cancer	3,39E00	1,41E-01	#NUM!	ADCY3,ARHGEF17,BCL2,BMP1,BMP3,BMP4,BMP6,CASP10,CCND1,CDH1,CDK14,CDK19,CDK3,CDK6,CDKN1A,CDKN2B,E2F2,FAS,FNBP1,FZD1,FZD3,GNAZ,GNB2,GNG4,GRB2,GUCY1A1,HDAC9,HHAT,ITGA1,ITGA11,ITGA2,ITGA3,ITGA4,ITGAD,ITGAV,ITGB3,ITGB4,ITGB5,ITGB6,ITGB8,MAP2K6,MRAS,PAK1,PIK3C2G,PIK3CD,PLCB4,PRKAR1A,PRKCA,PRKCD,PRKD1,RAC3,RHOBTB2,RND3,SHC2,SHC3,SHH,SOS1,TGFB2,WNT10A,WNT10B,WNT16,WNT2,WNT5A
Sertoli Cell-Sertoli Cell Junction Signaling	3,23E00	1,65E-01	#NUM!	ACTN2,CDH1,CGN,CLDN15,CLDN23,CLDN4,F11R,GUCY1A1,ITGA1,ITGA11,ITGA2,ITGA3,ITGA4,ITGAD,ITGAV,ITGB3,ITGB4,ITGB5,ITGB6,ITGB8,JUP,MAP3K1,MAP3K3,MRAS,MYO7A,PRKAR1A,SPTB,TGFBR3,TUBA3C/TUBA3D,TUBA8,TUBB2A,TUBB2B,TUBB4A,WAS
Regulation of the Epithelial-Mesenchymal Transition Pathway	3,03E00	1,64E-01	#NUM!	ADAM17,CDH1,FGF10,FGF5,FGFR3,FGFRL1,FZD1,FZD3,GRB2,ID2,JAG1,LOX,MAP2K6,MET,MMP2,MMP9,MRAS,NOTCH2,PARD6G,PDGFD,PDGFRB,PIK3C2G,PIK3CD,SMURF1,SOS1,TCF7,TGFB2,WNT10A,WNT10B,WNT16,WNT2,WNT5A
Cellular Effects of Sildenafil (Viagra)	2,92E00	1,73E-01	#NUM!	ADCY3,CACNA1C,CACNA2D3,CALM1 (includes others),GPR37,GUCY1A1,ITPR1,MYH3,MYH7B,MYL5,MYLK,MYO18A,MYO5C,NOTUM,PDE1A,PDE1B,PDE1C,PLCB4,PLCE1,PLCG2,PLCH1,PLCL2,PPP1CB,PRKAR1A,SLC4A10,SLC4A5
Xenobiotic Metabolism Signaling	2,63E00	1,44E-01	#NUM!	ABCB1,AHRR,ALDH1A3,ALDH3B1,ALDH5A1,CAMK1G,CAT,CES3,CES4A,CHST13,CHST3,CYP1A2,CYP1B1,CYP3A5,FMO3,GSTM4,GSTO2,HMOX1,HS3ST1,HS3ST3B1,IL4I1,MAF,MAP2K6,MAP3K1,MAP3K3,MRAS,NQO2,PIK3C2G,PIK3CD,PPP2CB,PPP2R2A,PPP2R2B,PPP2R5D,PRKCA,PRKCD,PRKD1,SOD3,SULT1A3/SULT1A4,UGT1A1,UGT1A4,UGT1A6,UGT1A9 (includes others)
Role of Macrophages, Fibroblasts and Endothelial Cells in Rheumatoid Arthritis	2,47E00	1,39E-01	#NUM!	C5AR1,CALM1 (includes others),CCND1,CEBPA,CEBPD,CEBPZ,DKK1,FN1,FZD1,FZD3,IL17RB,IL17RC,IL1R1,IL32,IL6R,IRAK2,IRAK4,MAP2K6,MRAS,NOTUM,PDGFB,PDGFD,PIK3C2G,PIK3CD,PLCB4,PLCE1,PLCG2,PLCH1,PLCL2,PPP3CC,PRKCA,PRKCD,PRKD1,RIPK1,SFRP5,SOCS3,TCF7,TLR3,TRAF3IP2,VEGFA,VEGFC,WNT10A,WNT10B,WNT16,WNT2,WNT5A
Iron homeostasis signaling pathway	2,43E00	1,67E-01	#NUM!	ABCB10,ATP6V0B,ATP6V1B2,ATP6V1E2,BMP1,BMP3,BMP4,BMP6,ERFE,GDF15,HBA1/HBA2,HBE1,HBG2,HFE,HMOX1,IL6R,PDGFB,PDGFRA,PDGFRB,SLC25A37,SLC39A14,SLC40A1,SLC48A1
IL-4 Signaling	1,98E00	1,72E-01	#NUM!	GRB2,HLA-A,HLA-B,HLA-DPA1,HLA-DQB1,HLA-DRA,HLA-DRB1,HLA-DRB5,INPP5F,MRAS,PIK3C2G,PIK3CD,RPS6KB1,SOS1,STAT6,SYNJ2
nNOS Signaling in Skeletal Muscle Cells	1,97E00	2,08E-01	#NUM!	CACNA1C,CACNA2D3,CALM1 (includes others),CAPN3,CATSPER2,DMD,ITPR1,RYR3,SNTA1,SNTB1
Adipogenesis pathway	1,93E00	1,56E-01	#NUM!	BMP4,CEBPA,CEBPD,DGKD,EBF1,FGFR3,FGFRL1,FZD1,FZD3,HDAC9,LPIN1,NR1D1,PER2,RBP1,RPS6KB1,SOX9,SREBF1,TCF7,TXNIP,WNT10B,WNT5A
UDP-N-acetyl-D-glucosamine Biosynthesis II	1,9E00	0.5	#NUM!	FMO3,GFPT2,PGM3
Circadian Rhythm Signaling	1,86E00	1,34E-01	#NUM!	ADCY3,BDNF,BHLHE40,BHLHE41,BLK,CACNA1C,CACNA2D3,CATSPER2,FGR,FRK,GNB2,GNG4,GRIA4,GRIN2D,GRINA,GUCY1A1,ITPR1,LYN,MAP2K6,MRAS,NGF,NOTUM,NR1D1,PER2,PLCB4,PLCE1,PLCG2,PLCH1,PLCL2,PRKAR1A,PRKCA,PRKCD,PRKD1,RYR3,TRPC6,TRPC7
Gap Junction Signaling	1,83E00	1,41E-01	#NUM!	ADCY3,CAV1,CCN3,GJB3,GRB2,GRIA4,GUCY1A1,ITPR1,MRAS,NOTUM,PIK3C2G,PIK3CD,PLCB4,PLCE1,PLCG2,PLCH1,PLCL2,PPP3CC,PRKAR1A,PRKCA,PRKCD,PRKD1,SOS1,TUBA3C/TUBA3D,TUBA8,TUBB2A,TUBB2B,TUBB4A
Anandamide Degradation	1,62E00	6,67E-01	#NUM!	FAAH,FAAH2
4-aminobutyrate Degradation I	1,62E00	6,67E-01	#NUM!	ABAT,ALDH5A1
Th1 and Th2 Activation Pathway	1,58E00	1,4E-01	#NUM!	BHLHE41,CXCR4,GRB2,HLA-A,HLA-B,HLA-DPA1,HLA-DQB1,HLA-DRA,HLA-DRB1,HLA-DRB5,IL17RB,IL2RB,IL6R,JAG1,LGALS9,MAF,MAP2K6,NOTCH2,PIK3C2G,PIK3CD,SOCS3,STAT6,TGFBR3,VAV1
Hepatic Cholestasis	1,55E00	1,36E-01	#NUM!	ABCB1,ABCC1,ADCY3,ATP8B1,CD70,CYP27A1,CYP3A5,FABP6,GCG,GUCY1A1,HNF4A,HSD3B7,IL1R1,IRAK2,IRAK4,NR5A2,PRKAR1A,PRKCA,PRKCD,PRKD1,SLC10A2,SLCO1A2,SREBF1,TGFB2,TNFSF15,TNFSF9
Clathrin-mediated Endocytosis Signaling	1,5E00	1,35E-01	#NUM!	AP1S1,APOL1,ARPC1A,ARPC1B,ARRB1,CLU,FGF10,FGF5,GRB2,HIP1,ITGB3,ITGB4,ITGB5,ITGB6,ITGB8,LDLR,MET,PDGFB,PDGFD,PIK3C2G,PIK3CD,PPP3CC,RPS27A,SERPINA1,VEGFA,VEGFC
Role of Osteoblasts, Osteoclasts and Chondrocytes in Rheumatoid Arthritis	1,42E00	1,29E-01	#NUM!	ADAM17,BCL2,BMP1,BMP3,BMP4,BMP6,CALCR,CALM1 (includes others),COL1A1,DKK1,FZD1,FZD3,IL1R1,ITGB3,MAP2K6,PIK3C2G,PIK3CD,PPP3CC,PTK2B,SFRP5,SMURF1,SPP1,TCF7,TNFRSF11A,WNT10A,WNT10B,WNT16,WNT2,WNT5A
Germ Cell-Sertoli Cell Junction Signaling	1,4E00	1,35E-01	#NUM!	ACTN2,CDH1,FNBP1,ITGA2,ITGA3,JUP,MAP2K6,MAP3K1,MAP3K3,MRAS,MYO7A,PAK1,PIK3C2G,PIK3CD,RAC3,RHOBTB2,RND3,TGFB2,TUBA3C/TUBA3D,TUBA8,TUBB2A,TUBB2B,TUBB4A
Choline Biosynthesis III	1,37E00	2,67E-01	#NUM!	HMOX1,NAPEPLD,PHKA1,PLD5
Salvage Pathways of Pyrimidine Deoxyribonucleotides	1,37E00	3,33E-01	#NUM!	CDA,TK1,UPP1
Branched-chain α-keto acid Dehydrogenase Complex	1,35E00	0.5	#NUM!	BCKDHB,DLD
Sperm Motility	5,5E00	1,84E-01	2,132	BLK,CALM1 (includes others),CATSPER2,CNGB1,DDR1,DDR2,DYRK4,EPHA5,EPHB4,ERBB4,FES,FGFR3,FGR,FRK,GNAZ,GNB2,GNG4,GUCY1A1,ITPR1,LMTK2,LMTK3,LYN,MAP2K6,MET,MRAS,NOTUM,PDE1A,PDE1B,PDE1C,PDGFRA,PDGFRB,PLA2G4A,PLB1,PLCB4,PLCE1,PLCG2,PLCH1,PLCL2,PNPLA8,PRKAR1A,PRKCA,PRKCD,PRKD1,PTK2B,ROR1,SYK,TIE1
WNT/Ca+ pathway	1,43E00	1,67E-01	2,111	FZD1,FZD3,NOTUM,PLCB4,PLCE1,PLCG2,PLCH1,PLCL2,PRKCA,ROR1,WNT5A
Melatonin Signaling	1,51E00	1,67E-01	1,732	CALM1 (includes others),MAP2K6,NOTUM,PLCB4,PLCE1,PLCG2,PLCH1,PLCL2,PRKAR1A,PRKCA,PRKCD,PRKD1
Cardiac Hypertrophy Signaling	2,03E00	1,38E-01	1,671	ADCY3,ADRB2,CACNA1C,CACNA2D3,CALM1 (includes others),EIF2B4,FNBP1,GATA4,GNAZ,GNB2,GNG4,GRB2,GUCY1A1,IL6R,MAP2K6,MAP3K1,MAP3K3,MRAS,MYL5,NOTUM,PIK3C2G,PIK3CD,PLCB4,PLCE1,PLCG2,PLCH1,PLCL2,PPP3CC,PRKAR1A,RAC3,RHOBTB2,RND3,RPS6KB1,SOS1,SRF,TGFB2
Basal Cell Carcinoma Signaling	2,69E00	2,08E-01	1,667	BMP1,BMP3,BMP4,BMP6,FZD1,FZD3,GLI2,GLIS1,SHH,TCF7,WNT10A,WNT10B,WNT16,WNT2,WNT5A
Phospholipases	1,74E00	1,79E-01	1,508	HMOX1,NAPEPLD,NOTUM,PLA2G4A,PLB1,PLCB4,PLCE1,PLCG2,PLCH1,PLCL2,PLD5,PNPLA8
CLEAR Signaling Pathway	1,68E00	1,3E-01	1,480	ASAH1,ATP6V0B,ATP6V1B2,ATP6V1E2,BMP6,BMT2,BNIP3,CTSB,CTSD,FGFR3,GHR,GUSB,ITPR1,LAMTOR4,MITF,MRAS,PDGFB,PDGFRA,PDGFRB,PINK1,PPP2CB,PPP2R2A,PPP2R2B,PPP2R5D,PPP3CC,PRKCA,PRKCD,PRKD1,RRAGD,SESN2,SGSH,SLC36A1,TGFB2,TGFBR3,TLR3,TNFRSF11A,VEGFA
Glioblastoma Multiforme Signaling	5,29E00	2,05E-01	1,300	CCND1,CDK6,CDKN1A,E2F2,FNBP1,FZD1,FZD3,GRB2,ITPR1,MRAS,NOTUM,PDGFB,PDGFD,PDGFRA,PDGFRB,PIK3C2G,PIK3CD,PLCB4,PLCE1,PLCG2,PLCH1,PLCL2,PRKCD,RAC3,RHOBTB2,RND3,RPS6KB1,SHC2,SHC3,SOS1,WNT10A,WNT10B,WNT16,WNT2,WNT5A
Endothelin-1 Signaling	2,55E00	1,56E-01	1,300	ADCY3,CASP10,EDNRA,EDNRB,GNAZ,GRB2,GUCY1A1,HMOX1,ITPR1,MRAS,NAPEPLD,NOTUM,PIK3C2G,PIK3CD,PLA2G4A,PLB1,PLCB4,PLCE1,PLCG2,PLCH1,PLCL2,PLD5,PNPLA8,PRKCA,PRKCD,PRKD1,PTGS1,SHC2,SHC3,SOS1
14-3-3-mediated Signaling	2,23E00	1,65E-01	1,291	GRB2,MRAS,NOTUM,PIK3C2G,PIK3CD,PLCB4,PLCE1,PLCG2,PLCH1,PLCL2,PRKCA,PRKCD,PRKD1,SNCA,SRPK2,TP73,TUBA3C/TUBA3D,TUBA8,TUBB2A,TUBB2B,TUBB4A
Apelin Cardiomyocyte Signaling Pathway	1,43E00	1,52E-01	1,291	CAT,ITPR1,MYL5,MYLK,NOTUM,PIK3C2G,PIK3CD,PLCB4,PLCE1,PLCG2,PLCH1,PLCL2,PRKCA,PRKCD,PRKD1
D-myo-inositol-5-phosphate Metabolism	2,31E00	1,51E-01	1,279	ACP1,ATP1A2,DUSP1,DUSP10,DUSP4,EPHX2,INPP5F,ITPK1,MTMR9,NUDT14,NUDT3,NUDT9,PLCB4,PLCE1,PLCG2,PLCH1,PPP1CB,PPP1R13B,PPP1R1C,PPP1R3C,PPP2CB,PPP2R2A,PPP2R2B,PPP2R5D,PPP3CC,PTPRJ,PXYLP1,SGPP1,SOCS3,TNS3
Gαq Signaling	1,89E00	1,47E-01	1,147	CALCR,CALM1 (includes others),FNBP1,GNAZ,GNB2,GNG4,HMOX1,ITPR1,MRAS,NAPEPLD,PIK3C2G,PIK3CD,PLCB4,PLCG2,PLD5,PPP3CC,PRKCA,PRKCD,PRKD1,PTK2B,RAC3,RGS2,RGS4,RHOBTB2,RND3
Synaptic Long Term Potentiation	1,78E00	1,53E-01	1,147	CACNA1C,CALM1 (includes others),GRIA4,GRIN2D,GRINA,ITPR1,MRAS,NOTUM,PLCB4,PLCE1,PLCG2,PLCH1,PLCL2,PPP1CB,PPP1R3C,PPP3CC,PRKAR1A,PRKCA,PRKCD,PRKD1
3-phosphoinositide Degradation	1,68E00	1,38E-01	1,147	ACP1,ATP1A2,DUSP1,DUSP10,DUSP4,EPHX2,INPP5F,ITPK1,MTMR9,NUDT14,NUDT3,NUDT9,PPP1CB,PPP1R13B,PPP1R1C,PPP1R3C,PPP2CB,PPP2R2A,PPP2R2B,PPP2R5D,PPP3CC,PTPRJ,PXYLP1,SGPP1,SOCS3,SYNJ2,TNS3
Role of NFAT in Cardiac Hypertrophy	3,23E00	1,62E-01	1,134	ADCY3,AKAP5,CACNA1C,CACNA2D3,CALM1 (includes others),CAMK1G,CATSPER2,GATA4,GNB2,GNG4,GRB2,GUCY1A1,HDAC9,ITPR1,MAP2K6,MAP3K1,MRAS,NOTUM,PIK3C2G,PIK3CD,PLCB4,PLCE1,PLCG2,PLCH1,PLCL2,PPP3CC,PRKAR1A,PRKCA,PRKCD,PRKD1,RCAN1,RCAN2,SHC2,SHC3,SOS1,TGFB2
Cardiac Hypertrophy Signaling (Enhanced)	5,31E00	1,51E-01	1,116	ADCY3,ADRB2,AGT,CACNA1C,CACNA2D3,CALM1 (includes others),CD70,CYBB,EDNRA,EDNRB,EIF2B4,FGF10,FGF5,FGFR3,FGFRL1,FICD,FZD1,FZD3,GATA4,GHR,GNB2,GNG4,GUCY1A1,HDAC9,IL17RB,IL17RC,IL17RD,IL17RE,IL1R1,IL22RA1,IL2RB,IL6R,INPP5F,ITGA1,ITGA11,ITGA2,ITGA3,ITGA4,ITGAD,ITGAV,ITGB3,ITGB4,ITGB5,ITGB6,ITGB8,ITPR1,MAP2K6,MAP3K1,MAP3K3,MRAS,NAPEPLD,NOTUM,PDE1A,PDE1B,PDE1C,PDE7B,PDK1,PIK3C2G,PIK3CD,PLCB4,PLCE1,PLCG2…
Aldosterone Signaling in Epithelial Cells	1,46E00	1,37E-01	1,069	ABCC9,DNAJB13,DNAJB9,DNAJC1,DNAJC27,DUSP1,HSPA1A/HSPA1B,HSPA6,ITPR1,KCNMB4,NOTUM,PIK3C2G,PIK3CD,PLCB4,PLCE1,PLCG2,PLCH1,PLCL2,PRKCA,PRKCD,PRKD1,SCNN1A,SOS1
Thrombin Signaling	2,3E00	1,47E-01	1,043	ADCY3,ARHGEF17,CAMK1G,F2RL2,FNBP1,GATA4,GATA6,GNAZ,GNB2,GNG4,GRB2,GUCY1A1,ITPR1,MRAS,MYL5,MYLK,NOTUM,PIK3C2G,PIK3CD,PLCB4,PLCE1,PLCG2,PLCH1,PLCL2,PPP1CB,PRKCA,PRKCD,PRKD1,RAC3,RHOBTB2,RND3,RPS6KB1,SOS1
Pyrimidine Ribonucleotides Interconversion	2,27E00	2,43E-01	1,000	AK4,AK5,AK7,CANT1,ENTPD2,ENTPD4,NME5,NUDT18,SLC25A42
Regulation Of The Epithelial Mesenchymal Transition By Growth Factors Pathway	2,27E00	1,51E-01	1,000	CD70,CDH1,FGF10,FGF5,FGFR3,FGFRL1,GRB2,ID2,IL6R,MAP2K6,MAP3K1,MET,MMP2,MMP9,MRAS,PARD6G,PDGFB,PDGFD,PDGFRA,PDGFRB,PIK3C2G,PIK3CD,SHC2,SHC3,SMURF1,SOS1,TGFB2,TNFSF15,TNFSF9
Superpathway of Inositol Phosphate Compounds	1,94E00	1,39E-01	1,000	ACP1,ATP1A2,DUSP1,DUSP10,DUSP4,EPHX2,INPP5F,ITPK1,MTMR9,NUDT14,NUDT3,NUDT9,PIK3C2G,PIK3CD,PLCB4,PLCE1,PLCG2,PLCH1,PPP1CB,PPP1R13B,PPP1R1C,PPP1R3C,PPP2CB,PPP2R2A,PPP2R2B,PPP2R5D,PPP3CC,PTPRJ,PXYLP1,SGPP1,SOCS3,SYNJ2,TNS3
Protein Kinase A Signaling	1,78E00	1,24E-01	0,973	ACP1,ADCY3,ADD3,AKAP5,AKAP9,CALM1 (includes others),CNGB1,DUSP1,DUSP10,DUSP4,FICD,FLNB,FLNC,GNB2,GNG4,GUCY1A1,HHAT,ITPR1,MAP3K1,MYL5,MYLK,MYLK2,NAPEPLD,NOTUM,PALM2AKAP2,PDE1A,PDE1B,PDE1C,PDE7B,PLCB4,PLCE1,PLCG2,PLCH1,PLCL2,PPP1CB,PPP1R3C,PPP3CC,PRKAR1A,PRKCA,PRKCD,PRKD1,PTK2B,PTPRB,PTPRD,PTPRG,PTPRJ,PTPRZ1,RYR3,SHH,TCF7,TGFB2
ERK/MAPK Signaling	3,5E00	1,67E-01	0,962	DUSP1,DUSP4,ELF3,GRB2,ITGA1,ITGA11,ITGA2,ITGA3,ITGA4,ITGAD,ITGAV,ITGB3,ITGB4,ITGB5,ITGB6,ITGB8,JMJD7-PLA2G4B,MRAS,PAK1,PIK3C2G,PIK3CD,PLA2G4A,PLCG2,PPP1CB,PPP1R3C,PPP2CB,PPP2R2A,PPP2R2B,PPP2R5D,PRKAR1A,PRKCA,PRKCD,PTK2B,RAC3,SOS1,SRF
Factors Promoting Cardiogenesis in Vertebrates	3,18E00	1,78E-01	0,962	BMP1,BMP3,BMP4,BMP6,CCND1,DKK1,FZD1,FZD3,GATA4,NOTUM,PLCB4,PLCE1,PLCG2,PLCH1,PLCL2,PRKCA,PRKCD,PRKD1,SCN5A,TCF7,TGFB2,TGFBR3,WNT10A,WNT10B,WNT16,WNT2,WNT5A
Acute Phase Response Signaling	2,22E00	1,51E-01	0,943	AGT,C1R,C1S,CRABP2,CRP,FGB,FN1,GRB2,HMOX1,IL1R1,IL6R,ITIH2,MAP2K6,MAP3K1,MRAS,OSMR,PIK3CD,RBP1,RIPK1,SAA1,SAA2,SERPINA1,SERPINE1,SERPINF1,SERPING1,SOCS3,SOCS5,SOS1
D-myo-inositol (1,4,5,6)-Tetrakisphosphate Biosynthesis	1,76E00	1,42E-01	0,943	ACP1,ATP1A2,DUSP1,DUSP10,DUSP4,EPHX2,INPP5F,ITPK1,MTMR9,NUDT14,NUDT3,NUDT9,PPP1CB,PPP1R13B,PPP1R1C,PPP1R3C,PPP2CB,PPP2R2A,PPP2R2B,PPP2R5D,PPP3CC,PTPRJ,PXYLP1,SGPP1,SOCS3,TNS3
D-myo-inositol (3,4,5,6)-tetrakisphosphate Biosynthesis	1,76E00	1,42E-01	0,943	ACP1,ATP1A2,DUSP1,DUSP10,DUSP4,EPHX2,INPP5F,ITPK1,MTMR9,NUDT14,NUDT3,NUDT9,PPP1CB,PPP1R13B,PPP1R1C,PPP1R3C,PPP2CB,PPP2R2A,PPP2R2B,PPP2R5D,PPP3CC,PTPRJ,PXYLP1,SGPP1,SOCS3,TNS3
Actin Nucleation by ARP-WASP Complex	5,07E00	2,47E-01	0,905	ARPC1A,ARPC1B,BAIAP2,FNBP1,GRB2,ITGA1,ITGA11,ITGA2,ITGA3,ITGA4,ITGAD,ITGAV,ITGB3,ITGB4,ITGB5,ITGB6,ITGB8,MRAS,RAC3,RHOBTB2,RND3,SOS1,WAS
Neuregulin Signaling	3,43E00	1,97E-01	0,905	ADAM17,ERBB4,GRB2,ITGA1,ITGA11,ITGA2,ITGA3,ITGA4,ITGAD,ITGAV,ITGB3,ITGB4,ITGB5,ITGB6,ITGB8,MRAS,NRG1,PLCG2,PRKCA,PRKCD,PRKD1,RPS6KB1,SOS1
LXR/RXR Activation	1,49E00	1,46E-01	0,905	AGT,APOL1,CLU,CYP51A1,FASN,FDFT1,HMGCR,IL1R1,LDLR,MMP9,MSR1,SAA1,SAA2,SCD,SERPINA1,SERPINF1,SREBF1,TLR3
PTEN Signaling	4,02E00	1,93E-01	0,894	BCL2,CCND1,CDKN1A,FGFR3,GHR,GRB2,INPP5F,ITGA1,ITGA11,ITGA2,ITGA3,ITGA4,ITGAD,ITGAV,ITGB3,ITGB4,ITGB5,ITGB6,ITGB8,MRAS,PDGFRA,PDGFRB,PIK3CD,RAC3,RPS6KB1,SOS1,SYNJ2,TGFBR3,TNFRSF11A
RHOA Signaling	2,69E00	1,77E-01	0,894	ANLN,ARHGAP4,ARPC1A,ARPC1B,BAIAP2,CDC42EP3,CDC42EP4,DLC1,EZR,MYL5,MYLK,MYLK2,PFN4,PLEKHG5,PPP1CB,PTK2B,RHPN1,RND3,SEMA3F,SEPTIN4,SEPTIN6,SEPTIN9
Endocannabinoid Neuronal Synapse Pathway	2,63E00	1,68E-01	0,894	ADCY3,CACNA1C,CACNA2D3,CATSPER2,CNR1,DAGLA,FAAH,GNB2,GNG4,GRIA4,GRIN2D,GRINA,GUCY1A1,ITPR1,KCNJ6,NAPEPLD,NOTUM,PLCB4,PLCE1,PLCG2,PLCH1,PLCL2,PPP3CC,PRKAR1A,RIMS1
IL-15 Production	2,74E00	1,79E-01	0,853	BLK,DDR1,DDR2,DYRK4,EPHA5,EPHB4,ERBB4,FES,FGFR3,FGR,FRK,LMTK2,LMTK3,LYN,MAP2K6,MET,PDGFRA,PDGFRB,PTK2B,ROR1,SYK,TIE1
CDK5 Signaling	1,75E00	1,57E-01	0,832	ADCY3,BDNF,FOSB,GUCY1A1,ITGA2,ITGA3,LAMA1,LAMA2,LAMA3,MRAS,NGF,PPP1CB,PPP1R3C,PPP2CB,PPP2R2A,PPP2R2B,PPP2R5D,PRKAR1A
Valine Degradation I	2,69E00	3,33E-01	0,816	ABAT,BCKDHB,DLD,EHHADH,HADHA,HADHB,TUBA8
Dopamine-DARPP32 Feedback in cAMP Signaling	2,5E00	1,57E-01	0,816	ADCY3,CACNA1C,CACNA2D3,CALM1 (includes others),GRIN2D,GRINA,GUCY1A1,ITPR1,KCNJ11,KCNJ16,KCNJ2,KCNJ6,NOTUM,PLCB4,PLCE1,PLCG2,PLCH1,PLCL2,PPP1CB,PPP1R3C,PPP2CB,PPP2R2A,PPP2R2B,PPP2R5D,PPP3CC,PRKAR1A,PRKCA,PRKCD,PRKD1
Superpathway of Cholesterol Biosynthesis	1,34E00	2,07E-01	0,816	CYP51A1,FDFT1,HADHA,HADHB,HMGCR,IDI1
Regulation Of The Epithelial Mesenchymal Transition In Development Pathway	2,26E00	1,84E-01	0,775	ADAM17,CDH1,FZD1,FZD3,GLI2,GLIS1,JAG1,LOX,S100A4,SHH,TCF7,WNT10A,WNT10B,WNT16,WNT2,WNT5A
fMLP Signaling in Neutrophils	1,51E00	1,45E-01	0,775	ARPC1A,ARPC1B,CALM1 (includes others),CYBB,GNAZ,GNB2,GNG4,ITPR1,MRAS,NCF2,PIK3C2G,PIK3CD,PLCB4,PPP3CC,PRKCA,PRKCD,PRKD1,RAC3,WAS
Fcγ Receptor-mediated Phagocytosis in Macrophages and Monocytes	3,52E00	2,13E-01	0,688	ARPC1A,ARPC1B,EZR,FGR,FYB1,HMOX1,LYN,NAPEPLD,PAK1,PIK3C2G,PLD5,PRKCA,PRKCD,PRKD1,PTK2B,RAC3,RPS6KB1,SYK,VAV1,WAS
Opioid Signaling Pathway	3,26E00	1,54E-01	0,667	ADCY3,ARRB1,BLK,CACNA1C,CACNA2D3,CALM1 (includes others),CAMK1G,CATSPER2,FGR,FOSB,FRK,GNAZ,GNB2,GNG4,GRIN2D,GRINA,GRK6,GUCY1A1,ITPR1,KCNJ6,LYN,MAP2K6,MRAS,OPRL1,PDE1A,PDE1B,PDE1C,PDK1,PIK3C2G,PPP3CC,PRKAR1A,PRKCA,PRKCD,PRKD1,RAC3,RGS14,RGS4,RPS6KA2,RPS6KB1,RYR3,SOS1,SRF,TCF7
Pyrimidine Ribonucleotides De Novo Biosynthesis	2,56E00	2,5E-01	0,632	AK4,AK5,AK7,CAD,CANT1,ENTPD2,ENTPD4,NME5,NUDT18,SLC25A42
IGF-1 Signaling	1,55E00	1,54E-01	0,632	CCN2,CCN3,GRB2,IGFBP1,IGFBP4,IGFBP6,IGFBP7,MRAS,PIK3C2G,PIK3CD,PRKAR1A,RPS6KB1,SOCS3,SOCS5,SOS1,SRF
Melatonin Degradation I	2	1,94E-01	0,577	CYP1A2,CYP1B1,CYP2U1,CYP3A5,CYP51A1,LARGE1,SULT1A3/SULT1A4,UGT1A1,UGT1A4,UGT1A6,UGT1A9 (includes others),UGT2A3
PXR/RXR Activation	1,84E00	1,85E-01	0,577	ABCB1,CES3,CYP1A2,CYP3A5,FOXA2,HNF4A,IGFBP1,PAPSS2,PRKAR1A,SCD,UGT1A1,UGT1A9 (includes others)
Pulmonary Healing Signaling Pathway	2,59E00	1,56E-01	0,539	BLK,BMP4,CCND1,CDH1,CXCR4,FGF10,FGR,FRK,FZD1,FZD3,GRB2,JAG1,LYN,MMP2,MMP9,MRAS,NOTCH2,PECAM1,PRKCA,PRKCD,PRKD1,SOS1,TCF7,TGFB2,VEGFA,VEGFC,WNT10A,WNT10B,WNT16,WNT2,WNT5A
Regulation of Actin-based Motility by Rho	3,97E00	2,09E-01	0,535	ARPC1A,ARPC1B,BAIAP2,FNBP1,ITGA1,ITGA11,ITGA2,ITGA3,ITGA4,ITGAD,ITGAV,ITGB3,ITGB4,ITGB5,ITGB6,ITGB8,MYL5,MYLK,PAK1,PPP1CB,RAC3,RHOBTB2,RND3,WAS
GPCR-Mediated Nutrient Sensing in Enteroendocrine Cells	1,65E00	1,53E-01	0,500	ADCY3,CACNA1C,CACNA2D3,CATSPER2,GCG,GNG4,GUCY1A1,ITPR1,NOTUM,PLCB4,PLCE1,PLCG2,PLCH1,PLCL2,PRKAR1A,PRKCA,PRKCD,PRKD1
RHOGDI Signaling	3,95E00	1,73E-01	0,447	ARHGAP4,ARHGEF17,ARPC1A,ARPC1B,CDH1,CDH10,CDH17,CDH18,CDH6,DLC1,EZR,FNBP1,GNAZ,GNB2,GNG4,ITGA1,ITGA11,ITGA2,ITGA3,ITGA4,ITGAD,ITGAV,ITGB3,ITGB4,ITGB5,ITGB6,ITGB8,MRAS,MYH3,MYH7B,MYL5,MYO18A,MYO5C,PAK1,PRKCA,RAC3,RHOBTB2,RND3
Remodeling of Epithelial Adherens Junctions	2,08E00	1,91E-01	0,447	ACTN2,ARPC1A,ARPC1B,CBLL1,CDH1,EXOC2,MAPRE3,MET,TUBA3C/TUBA3D,TUBA8,TUBB2A,TUBB2B,TUBB4A
3-phosphoinositide Biosynthesis	1,55E00	1,34E-01	0,447	ACP1,ATP1A2,DUSP1,DUSP10,DUSP4,EPHX2,INPP5F,ITPK1,MTMR9,NUDT14,NUDT3,NUDT9,PIK3C2G,PIK3CD,PPP1CB,PPP1R13B,PPP1R1C,PPP1R3C,PPP2CB,PPP2R2A,PPP2R2B,PPP2R5D,PPP3CC,PTPRJ,PXYLP1,SGPP1,SOCS3,TNS3
IL-8 Signaling	2,5E00	1,52E-01	0,392	BCL2,CCND1,CDH1,CXCL1,CYBB,FNBP1,GNAZ,GNB2,GNG4,HMOX1,IRAK2,IRAK4,ITGAV,ITGB3,MMP2,MMP9,MRAS,NAPEPLD,NCF2,PIK3C2G,PIK3CD,PLD5,PRKCA,PRKCD,PRKD1,PTK2B,RAC3,RHOBTB2,RND3,RPS6KB1,VEGFA,VEGFC
Colorectal Cancer Metastasis Signaling	1,59E00	1,29E-01	0,392	ADCY3,ARRB1,CCND1,CDH1,FNBP1,FZD1,FZD3,GNAZ,GNB2,GNG4,GRB2,GUCY1A1,IL6R,MMP2,MMP9,MRAS,MSH2,PIK3C2G,PIK3CD,PRKAR1A,PTGER4,RAC3,RHOBTB2,RND3,SOS1,TCF7,TGFB2,TLR3,VEGFA,VEGFC,WNT10A,WNT10B,WNT16,WNT2,WNT5A
Natural Killer Cell Signaling	1,39E00	1,31E-01	0,392	COL1A1,COL5A3,GRB2,HLA-A,HLA-B,HLA-F,HSPA1A/HSPA1B,HSPA6,IL2RB,IRAK4,LAT,MAP3K1,MAP3K3,MRAS,PAK1,PIK3C2G,PIK3CD,PLCG2,PTK2B,RAC3,RASSF5,SOS1,SYK,ULBP1,VAV1,WAS
Regulation of Cellular Mechanics by Calpain Protease	3,86E00	2,25E-01	0,378	ACTN2,CAPN3,CCND1,CDK6,CNGB1,EZR,GRB2,ITGA1,ITGA11,ITGA2,ITGA3,ITGA4,ITGAD,ITGAV,ITGB3,ITGB4,ITGB5,ITGB6,ITGB8,MRAS
ID1 Signaling Pathway	4,1E00	1,79E-01	0,333	AMHR2,BCL2,BHLHA15,BHLHB9,BHLHE40,BLK,BMP4,CAV1,CCN2,CCND1,CDKN1A,FGFR3,FGFRL1,FGR,FN1,FRK,GLI2,ID1,IL6R,LYN,MMP2,MMP9,MRAS,PIK3C2G,PIK3CD,PLAC8,POU5F1,PTGER4,RNF125,SHH,STMN3,TGFB2,TGFBR3,TGM2,VEGFA,VEGFC
VDR/RXR Activation	1,95E00	1,79E-01	0,333	CALB1,CDKN1A,CEBPA,HES1,HR,IGFBP1,IGFBP6,PRKCA,PRKCD,PRKD1,SERPINB1,SPP1,TGFB2,VDR
Ovarian Cancer Signaling	2,29E00	1,58E-01	0,302	ARRB1,BCL2,CCND1,E2F2,EDNRA,FZD1,FZD3,HDAC9,MMP2,MMP9,MRAS,MSH2,PIK3C2G,PIK3CD,PRKAR1A,PTGS1,RPS6KB1,TCF7,VEGFA,VEGFC,WNT10A,WNT10B,WNT16,WNT2,WNT5A
Glioma Invasiveness Signaling	1,82E00	1,78E-01	0,302	FNBP1,ITGAV,ITGB3,MMP2,MMP9,MRAS,PIK3C2G,PIK3CD,RAC3,RHOBTB2,RND3,TIMP1,TIMP2
Nicotine Degradation III	1,81E00	1,9E-01	0,302	CYP1A2,CYP1B1,CYP2U1,CYP3A5,CYP51A1,LARGE1,UGT1A1,UGT1A4,UGT1A6,UGT1A9 (includes others),UGT2A3
PCP (Planar Cell Polarity) Pathway	1,7E00	1,83E-01	0,302	FZD1,FZD3,JUND,PFN4,PRICKLE1,RSPO3,WNT10A,WNT10B,WNT16,WNT2,WNT5A
Superpathway of Melatonin Degradation	2,13E00	1,94E-01	0,277	CYP1A2,CYP1B1,CYP2U1,CYP3A5,CYP51A1,IL4I1,LARGE1,SULT1A3/SULT1A4,UGT1A1,UGT1A4,UGT1A6,UGT1A9 (includes others),UGT2A3
PEDF Signaling	1,37E00	1,55E-01	0,277	BCL2,BDNF,DOCK3,FAS,GDNF,HNF1B,MRAS,NGF,PIK3C2G,PIK3CD,SERPINF1,SRF,TCF7
RAC Signaling	3,54E00	1,9E-01	0,258	ANK1,ARPC1A,ARPC1B,BAIAP2,CYBB,ITGA1,ITGA11,ITGA2,ITGA3,ITGA4,ITGAD,ITGAV,ITGB3,ITGB4,ITGB5,ITGB6,ITGB8,MAP3K1,MRAS,NCF2,PAK1,PIK3C2G,PIK3CD,PTK2B,RAC3,RPS6KB1
Neuropathic Pain Signaling In Dorsal Horn Neurons	2,7E00	1,88E-01	0,229	BDNF,CAMK1G,GPR37,GRIA4,GRIN2D,GRINA,ITPR1,NOTUM,PIK3C2G,PIK3CD,PLCB4,PLCE1,PLCG2,PLCH1,PLCL2,PRKAR1A,PRKCA,PRKCD,PRKD1
AMPK Signaling	1,43E00	1,28E-01	0,218	ADRB2,AK4,AK5,AK7,CCND1,CDKN1A,CFTR,CPT1B,FASN,GNAZ,GNB2,GNG4,HMGCR,HNF4A,MRAS,ORAI2,PIK3C2G,PIK3CD,PPM1B,PPM1G,PPP2CB,PPP2R2A,PPP2R2B,PPP2R5D,PRKAR1A,RAB27A,RPS6KB1,SMARCD2,SMARCD3,STIM1,ULK1
p70S6K Signaling	2,55E00	1,7E-01	0,209	AGT,F2RL2,GRB2,LYN,MRAS,NOTUM,PIK3C2G,PIK3CD,PLCB4,PLCE1,PLCG2,PLCH1,PLCL2,PPP2CB,PPP2R2A,PPP2R2B,PPP2R5D,PRKCA,PRKCD,PRKD1,RPS6KB1,SOS1,SYK
Role Of Osteoblasts In Rheumatoid Arthritis Signaling Pathway	1,89E00	1,38E-01	0,180	BCL2,BMP3,BMP4,CD70,COL1A1,CTSB,CTSD,CTSH,CTSL,CTSS,DKK1,FZD1,FZD3,IL6R,MMP2,MMP9,PIK3C2G,PIK3CD,SFRP5,SMURF1,SMURF2,STAT6,TCF7,TGFB2,TNFSF15,TNFSF9,VEGFA,VEGFC,WNT10A,WNT10B,WNT16,WNT2,WNT5A
Insulin Secretion Signaling Pathway	1,57E00	1,29E-01	0,174	ABCC9,ADCY3,CACNA1C,CACNA2D3,CPE,DLD,EIF2B4,FGR,FURIN,GCG,GHR,GPAA1,GUCY1A1,ITPR1,KCNJ11,LYN,NOTUM,PC,PIK3C2G,PIK3CD,PLCB4,PLCE1,PLCG2,PLCH1,PLCL2,PRKAR1A,PRKCA,PRKCD,PRKD1,RPS6KB1,RYR3,SCNN1A,SLC2A5,SLC2A8,STAT6
HGF Signaling	4,66E00	2,12E-01	0,000	CCND1,CDKN1A,ELF3,GRB2,ITGA1,ITGA11,ITGA2,ITGA3,ITGA4,ITGAD,ITGAV,ITGB3,ITGB4,ITGB5,ITGB6,ITGB8,MAP3K1,MAP3K3,MET,MRAS,PAK1,PIK3C2G,PIK3CD,PLCG2,PRKCA,PRKCD,PRKD1,SOS1
Actin Cytoskeleton Signaling	3,94E00	1,68E-01	0,000	ACTN2,ARPC1A,ARPC1B,BAIAP2,EZR,FGD1,FGF10,FGF5,FN1,GRB2,ITGA1,ITGA11,ITGA2,ITGA3,ITGA4,ITGAD,ITGAV,ITGB3,ITGB4,ITGB5,ITGB6,ITGB8,MRAS,MYH3,MYH7B,MYL5,MYLK,MYLK2,MYO18A,MYO5C,PAK1,PDGFB,PDGFD,PIK3C2G,PIK3CD,PPP1CB,RAC3,SOS1,TMSB10/TMSB4X,VAV1,WAS
Sphingosine-1-phosphate Signaling	2,88E00	1,83E-01	0,000	ADCY3,ASAH1,CASP10,FNBP1,GUCY1A1,NOTUM,PDGFB,PDGFD,PDGFRA,PDGFRB,PIK3C2G,PIK3CD,PLCB4,PLCE1,PLCG2,PLCH1,PLCL2,PTK2B,RAC3,RHOBTB2,RND3,S1PR3
Tumor Microenvironment Pathway	2,42E00	1,56E-01	0,000	BCL2,CCND1,COL1A1,CSPG4,CXCR4,FAS,FGF10,FGF5,FN1,HLA-A,HLA-B,HLA-F,IL6R,ITGB3,LGALS9,MMP2,MMP9,MRAS,PDCD1LG2,PDGFB,PDGFD,PIK3C2G,PIK3CD,SPP1,TGFB2,TNC,VEGFA,VEGFC
Glutaryl-CoA Degradation	2,24E00	3,16E-01	0,000	CDYL,EHHADH,HADHA,HADHB,TBXAS1,TUBA8
Adrenomedullin signaling pathway	1,81E00	1,41E-01	0,000	ADCY3,ADM,BCL2,CALM1 (includes others),CFH,GPR37,GRB2,GUCY1A1,ITPR1,MAP2K6,MMP2,MRAS,MYLK,MYLK2,NOTUM,PIK3C2G,PIK3CD,PLCB4,PLCE1,PLCG2,PLCH1,PLCL2,PRKAR1A,PTK2B,RAMP2,SHC2,SHC3,SOS1
Nicotine Degradation II	1,79E00	1,82E-01	0,000	CYP1A2,CYP1B1,CYP2U1,CYP3A5,CYP51A1,FMO3,LARGE1,UGT1A1,UGT1A4,UGT1A6,UGT1A9 (includes others),UGT2A3
Isoleucine Degradation I	1,69E00	2,78E-01	0,000	DLD,EHHADH,HADHA,HADHB,TUBA8
Notch Signaling	1,69E00	2,11E-01	0,000	ADAM17,CNTN1,FURIN,HES1,JAG1,MAML3,MFNG,NOTCH2
ERBB4 Signaling	1,69E00	1,76E-01	0,000	ADAM17,ERBB4,GRB2,MRAS,NRG1,PIK3C2G,PIK3CD,PLCG2,PRKCA,PRKCD,PRKD1,SOS1
Synaptic Long Term Depression	1,65E00	1,38E-01	0,000	CACNA1C,CACNA2D3,CATSPER2,GNAZ,GRIA4,GRID1,GUCY1A1,ITPR1,LYN,MRAS,NOTUM,PLA2G4A,PLB1,PLCB4,PLCE1,PLCG2,PLCH1,PLCL2,PNPLA8,PPP2CB,PPP2R2A,PPP2R2B,PPP2R5D,PRKCA,PRKCD,PRKD1,RYR3
G Beta Gamma Signaling	1,57E00	1,47E-01	0,000	CACNA1C,CACNA2D3,CATSPER2,CAV1,CAV2,GNAZ,GNB2,GNG4,GRB2,ITPR1,KCNJ6,MRAS,PAK1,PLCG2,PRKAR1A,PRKCA,PRKCD,PRKD1,SOS1
Mevalonate Pathway I	1,47E00	2,86E-01	0,000	HADHA,HADHB,HMGCR,IDI1
ERBB Signaling	1,35E00	1,51E-01	0,000	ERBB4,GRB2,MAP2K6,MRAS,NRG1,PAK1,PIK3C2G,PIK3CD,PLCG2,PRKCA,PRKCD,PRKD1,RPS6KB1,SOS1
FGF Signaling	1,3E00	1,51E-01	0,832	FGF10,FGF5,FGFR3,FGFRL1,GRB2,ITPR1,MAP2K6,MAP3K1,MET,PIK3C2G,PIK3CD,PRKCA,SOS1
Estrogen Biosynthesis	1,29E00	1,78E-01	1,134	AKR1B10,AKR1B15,CYP1A2,CYP1B1,CYP2U1,CYP3A5,CYP51A1,HSD17B11
NF-κB Activation by Viruses	1,28E00	1,54E-01	0,577	ITGA2,ITGA3,ITGAV,ITGB3,MAP3K1,MRAS,PIK3C2G,PIK3CD,PRKCA,PRKCD,PRKD1,RIPK1
Extrinsic Prothrombin Activation Pathway	1,28E00	2,5E-01	#NUM!	F12,F3,F5,FGB
Cell Cycle Regulation by BTG Family Proteins	1,25E00	1,84E-01	#NUM!	CCND1,CNOT7,E2F2,PPP2CB,PPP2R2A,PPP2R2B,PPP2R5D
TGF-β Signaling	1,25E00	1,46E-01	0,000	AMHR2,BCL2,BMP4,GRB2,HNF4A,INHBA,MAP2K6,MRAS,SERPINE1,SMURF1,SMURF2,SOS1,TGFB2,VDR
Embryonic Stem Cell Differentiation into Cardiac Lineages	1,24E00	0.3	#NUM!	GATA4,HOXB5,POU5F1
Prostanoid Biosynthesis	1,24E00	0.3	#NUM!	PTGES,PTGS1,TBXAS1
Calcium Transport I	1,24E00	0.3	#NUM!	ATP2B1,ATP2B4,ATP2C1
Salvage Pathways of Pyrimidine Ribonucleotides	1,22E00	1,44E-01	1,387	AK4,AK5,AK7,CDA,CDK6,GRK6,MAK,MAP2K6,NME5,PAK1,PIM1,PRKCD,TTK,UPP1
Glucocorticoid Receptor Signaling	1,22E00	1,11E-01	#NUM!	ADRB2,AGT,BCL2,CAV1,CDKN1A,CEBPA,DUSP1,GABPB2,GHR,GRB2,GTF2E2,HLA-A,HLA-B,HLA-DPA1,HLA-DQB1,HLA-DRA,HLA-DRB1,HLA-DRB5,HLA-F,HSPA1A/HSPA1B,HSPA6,IL17RB,IL17RC,IL17RD,IL17RE,IL1R1,IL22RA1,IL2RB,IL6R,JMJD7-PLA2G4B,KRT20,KRT222,KRT38,KRT78,KRT79,KRT81,KRT83,MAP3K1,MMP2,MMP9,MR1,MRAS,MT-ATP6,MT-CYB,MT-ND1,MT-ND2,MT-ND3,MT-ND4,MT-ND4L,PC,PIK3C2G,PIK3CD,PLA2G4A,POLR2J,POLR2J2/POLR2J3,PPP3CC,SERPINE1,SLP…
PD-1, PD-L1 cancer immunotherapy pathway	1,21E00	1,42E-01	2,887	HLA-A,HLA-B,HLA-DPA1,HLA-DQB1,HLA-DRA,HLA-DRB1,HLA-DRB5,HLA-F,IL2RB,LAT,MR1,PDCD1LG2,PIK3C2G,PIK3CD,TGFB2
Corticotropin Releasing Hormone Signaling	1,21E00	1,32E-01	0,000	ADCY3,BDNF,CACNA1C,CACNA2D3,CALM1 (includes others),CATSPER2,CNR1,GLI2,GUCY1A1,ITPR1,JUND,NR4A1,PLCG2,PRKAR1A,PRKCA,PRKCD,PRKD1,SHH,UCN,VEGFA
EGF Signaling	1,2E00	1,64E-01	1,000	GRB2,ITPR1,MAP3K1,PIK3C2G,PIK3CD,PRKCA,RPS6KB1,SOS1,SRF
P2Y Purigenic Receptor Signaling Pathway	1,2E00	1,35E-01	1,069	ADCY3,GNB2,GNG4,GUCY1A1,ITGB3,MRAS,NOTUM,PIK3C2G,PIK3CD,PLCB4,PLCE1,PLCG2,PLCH1,PLCL2,PRKAR1A,PRKCA,PRKCD,PRKD1
nNOS Signaling in Neurons	1,2E00	1,7E-01	-1,000	CALM1 (includes others),CAPN3,GRIN2D,GRINA,PPP3CC,PRKCA,PRKCD,PRKD1
Tight Junction Signaling	1,2E00	1,28E-01	#NUM!	CEBPA,CGN,CLDN15,CLDN23,CLDN4,CPSF4,F11R,F2RL2,GPAA1,MYH3,MYH7B,MYL5,MYLK,MYO18A,MYO5C,PALS1,PPP2CB,PPP2R2A,PPP2R2B,PPP2R5D,PRKAR1A,SMURF1,TGFB2
Dermatan Sulfate Degradation (Metazoa)	1,19E00	2,35E-01	1,000	CEMIP2,FGFRL1,HYAL1,IDUA
Melanocyte Development and Pigmentation Signaling	1,19E00	1,43E-01	-1,155	ADCY3,BCL2,GRB2,GUCY1A1,MITF,MRAS,PIK3C2G,PIK3CD,PLCG2,PRKAR1A,RPS6KA2,RPS6KB1,SH2B2,SOS1
HER-2 Signaling in Breast Cancer	1,17E00	1,23E-01	0,962	BLK,CCND1,CDKN1A,COPS6,COX7A2L,ELF3,FGR,FRK,GRB2,ITGB3,ITGB4,ITGB5,ITGB6,ITGB8,LYN,MMP2,MRAS,NRG1,NUP153,PARD6G,PDK1,PIK3C2G,PIK3CD,PRKCA,PRKCD,PRKD1,RPS6KB1,SOS1
Cell Cycle Control of Chromosomal Replication	1,16E00	1,61E-01	2,333	CDK14,CDK19,CDK3,CDK6,MCM3,MCM6,MCM7,MCM9,ORC5
VEGF Signaling	1,16E00	1,41E-01	-1,387	ACTN2,BCL2,EIF2B4,GRB2,MRAS,PIK3C2G,PIK3CD,PLCG2,PRKCA,PTK2B,SH2D2A,SOS1,VEGFA,VEGFC
Myo-inositol Biosynthesis	1,15E00	0.4	#NUM!	IMPA2,INPP5F
Lysine Degradation V	1,15E00	0.4	#NUM!	AADAT,PIPOX
Galactose Degradation I (Leloir Pathway)	1,15E00	0.4	#NUM!	GALM,GALT
Glutamate Degradation III (via 4-aminobutyrate)	1,15E00	0.4	#NUM!	ABAT,ALDH5A1
Acetate Conversion to Acetyl-CoA	1,15E00	0.4	#NUM!	ACSL1,ACSS1
Thyroid Hormone Metabolism II (via Conjugation and/or Degradation)	1,15E00	1,75E-01	-1,134	LARGE1,SULT1A3/SULT1A4,UGT1A1,UGT1A4,UGT1A6,UGT1A9 (includes others),UGT2A3
FXR/RXR Activation	1,15E00	1,35E-01	#NUM!	AGT,APOL1,BAAT,CLU,CYP27A1,FABP6,FASN,FOXA2,FOXA3,HNF4A,NR5A2,SAA1,SAA2,SERPINA1,SERPINF1,SLC10A2,SREBF1
Production of Nitric Oxide and Reactive Oxygen Species in Macrophages	1,14E00	1,26E-01	-0,853	APOL1,CAT,CLU,CYBB,FNBP1,MAP3K1,MAP3K3,NCF2,PIK3C2G,PIK3CD,PLCG2,PPP1CB,PPP1R3C,PPP2CB,PPP2R2A,PPP2R2B,PPP2R5D,PRKCA,PRKCD,PRKD1,RAC3,RHOBTB2,RND3,SERPINA1
Ceramide Signaling	1,14E00	1,43E-01	1,155	BCL2,CNKSR1,CTSD,MAP3K1,MRAS,PIK3C2G,PIK3CD,PPP2CB,PPP2R2A,PPP2R2B,PPP2R5D,S1PR3,SPHK2
Acute Myeloid Leukemia Signaling	1,14E00	1,43E-01	-0,333	CCND1,CEBPA,GRB2,JUP,MAP2K6,MRAS,PIK3C2G,PIK3CD,PIM1,PIM2,RPS6KB1,SOS1,TCF7
Bupropion Degradation	1,13E00	0.2	2,236	CYP1A2,CYP1B1,CYP2U1,CYP3A5,CYP51A1
CDP-diacylglycerol Biosynthesis I	1,13E00	0.2	0,447	AGPAT5,GPAT3,LCLAT1,LPCAT1,MBOAT1
Ethanol Degradation IV	1,13E00	0.2	-0,447	ACSL1,ACSS1,ALDH1A3,ALDH3B1,CAT
Superpathway of Geranylgeranyldiphosphate Biosynthesis I (via Mevalonate)	1,11E00	2,22E-01	0,000	HADHA,HADHB,HMGCR,IDI1
Stearate Biosynthesis I (Animals)	1,07E00	1,49E-01	-1,633	ACOT11,ACSL1,AKR1B10,FASN,HNF4A,OSGEPL1,PNPLA1,SLC27A2,SLC27A4,TBXAS1
Epithelial Adherens Junction Signaling	1,07E00	1,27E-01	0,000	ARHGEF17,ARPC1A,ARPC1B,BAIAP2,CDH1,FARP2,MET,MRAS,NANOS1,NOTCH2,PAK1,PPP2CB,PPP2R2A,PPP2R2B,PPP2R5D,TCF7,TGFB2,TGFBR3,TNS1,WAS
Non-Small Cell Lung Cancer Signaling	1,05E00	1,38E-01	0,333	CCND1,CDK6,E2F2,FHIT,GRB2,HDAC9,ITPR1,MRAS,PIK3C2G,PIK3CD,PRKCA,RASSF5,SOS1
Erythropoietin Signaling Pathway	1,04E00	1,24E-01	0,000	CCND1,CD70,EPOR,GRB2,HBA1/HBA2,HBE1,HBG2,ITPR1,MRAS,PIK3C2G,PIK3CD,PRKCA,PRKCD,PRKD1,RAC3,RPS6KB1,SHC2,SHC3,SOS1,TGFB2,TNFSF15,TNFSF9
Mitochondrial L-carnitine Shuttle Pathway	1,04E00	2,11E-01	-2,000	ACSL1,CPT1B,SLC27A2,SLC27A4
Methylthiopropionate Biosynthesis	1,04E00	1	#NUM!	ADI1
Glutamine Biosynthesis I	1,04E00	1	#NUM!	GLUL
Glutamate Removal from Folates	1,04E00	1	#NUM!	GGH
Asparagine Biosynthesis I	1,04E00	1	#NUM!	ASNS
Sulfite Oxidation IV	1,04E00	1	#NUM!	SUOX
CXCR4 Signaling	1,03E00	1,25E-01	0,258	ADCY3,CXCR4,FNBP1,GNAZ,GNB2,GNG4,GUCY1A1,ITPR1,LYN,MRAS,MYL5,PAK1,PIK3C2G,PIK3CD,PLCB4,PRKCA,PRKCD,PRKD1,RAC3,RHOBTB2,RND3
LPS/IL-1 Mediated Inhibition of RXR Function	1,03E00	1,18E-01	0,302	ABCB1,ACOX1,ACSL1,ALDH1A3,ALDH3B1,ALDH5A1,CAT,CHST13,CHST3,CPT1B,CYP2U1,CYP3A5,FABP3,FABP6,FMO3,GSTM4,GSTO2,HS3ST1,HS3ST3B1,IL1R1,IL4I1,MAP3K1,NR5A2,PAPSS2,SLC27A2,SLC27A4,SLCO1A2,SOD3,SREBF1,SULT1A3/SULT1A4
Aryl Hydrocarbon Receptor Signaling	1,03E00	1,26E-01	0,302	AHRR,ALDH1A3,ALDH3B1,ALDH5A1,CCND1,CDK6,CDKN1A,CTSD,CYP1A2,CYP1B1,CYP3A5,DHFR,FAS,GSTM4,GSTO2,MCM7,NQO2,TGFB2,TGM2,TP73
Th1 Pathway	1,03E00	1,31E-01	-1,604	GRB2,HLA-A,HLA-B,HLA-DPA1,HLA-DQB1,HLA-DRA,HLA-DRB1,HLA-DRB5,IL6R,LGALS9,MAP2K6,NOTCH2,PIK3C2G,PIK3CD,SOCS3,VAV1
Mouse Embryonic Stem Cell Pluripotency	1,02E00	1,35E-01	1,941	BMP4,FZD1,FZD3,GRB2,ID1,ID2,ID3,ID4,MRAS,PIK3C2G,PIK3CD,POU5F1,SOS1,TCF7
Androgen Signaling	1,01E00	1,24E-01	0,333	CACNA1C,CACNA2D3,CALM1 (includes others),CATSPER2,CCND1,GNAZ,GNB2,GNG4,GTF2E2,ITPR1,MRAS,POLR2J,POLR2J2/POLR2J3,PRKAR1A,PRKCA,PRKCD,PRKD1,TAF11,TAF6,TAF9B,TGFB1I1
Tryptophan Degradation X (Mammalian, via Tryptamine)	1,01E00	1,85E-01	0,000	AKR1B10,ALDH1A3,ALDH3B1,DDC,IL4I1
Phosphatidylglycerol Biosynthesis II (Non-plastidic)	1,01E00	1,85E-01	0,447	AGPAT5,GPAT3,LCLAT1,LPCAT1,MBOAT1
Pregnenolone Biosynthesis	1,01E00	1,85E-01	0,000	CYP11A1,CYP26B1,CYP27A1,MICAL2,MICAL3
Apelin Liver Signaling Pathway	1,01E00	1,85E-01	-1,342	AGT,COL1A1,COL5A3,FAS,PDGFRB
Ethanol Degradation II	1,01E00	1,71E-01	-0,816	ACSL1,ACSS1,ALDH1A3,ALDH3B1,DHRS2,DHRS9
Tryptophan Degradation to 2-amino-3-carboxymuconate Semialdehyde	1	3,33E-01	#NUM!	HAAO,KYNU
Role of JAK1 and JAK3 in γc Cytokine Signaling	1	1,45E-01	#NUM!	FES,GRB2,IL2RB,MRAS,PIK3C2G,PIK3CD,PTK2B,SOCS3,STAT6,SYK
FcγRIIB Signaling in B Lymphocytes	9,96E-01	1,38E-01	-0,707	CACNA1C,CACNA2D3,CATSPER2,GRB2,ITPR1,LYN,MRAS,PIK3C2G,PIK3CD,PLCG2,SOS1,SYK
Triacylglycerol Biosynthesis	9,96E-01	1,54E-01	0,816	AGPAT5,GPAT3,LCLAT1,LPCAT1,LPIN1,MBOAT1,OSGEPL1,PNPLA1
Semaphorin Signaling in Neurons	9,79E-01	1,48E-01	#NUM!	DPYSL2,FES,FNBP1,MET,PAK1,RAC3,RHOBTB2,RND3,SEMA7A
Xenobiotic Metabolism General Signaling Pathway	9,71E-01	1,26E-01	-0,943	GSTM4,GSTO2,HMOX1,MAF,MAP2K6,MAP3K1,MAP3K3,MRAS,NQO2,PIK3C2G,PIK3CD,PRKCA,PRKCD,PRKD1,UGT1A1,UGT1A4,UGT1A6,UGT1A9 (includes others)
IL-3 Signaling	9,67E-01	1,39E-01	0,302	GRB2,MRAS,PAK1,PIK3C2G,PIK3CD,PPP3CC,PRKCA,PRKCD,PRKD1,SOS1,STAT6
Thyroid Cancer Signaling	9,67E-01	1,39E-01	0,302	BDNF,CCND1,CDH1,CXCR4,GDNF,MRAS,NGF,PDK1,PIK3C2G,PIK3CD,TCF7
CCR3 Signaling in Eosinophils	9,63E-01	1,27E-01	0,000	CALM1 (includes others),GNAZ,GNB2,GNG4,ITPR1,JMJD7-PLA2G4B,MRAS,MYLK,PAK1,PIK3C2G,PIK3CD,PLA2G4A,PLCB4,PPP1CB,PRKCA,PRKCD,PRKD1
Histidine Degradation VI	9,63E-01	1,79E-01	-0,447	AMDHD1,CYP11A1,CYP26B1,MICAL2,MICAL3
Agranulocyte Adhesion and Diapedesis	9,59E-01	1,19E-01	#NUM!	ACKR4,C5AR1,CCL22,CLDN15,CLDN23,CLDN4,CX3CL1,CXCL1,CXCL14,CXCL6,CXCR4,EZR,FN1,IL1R1,ITGA4,MMP2,MMP9,MYH3,MYH7B,MYL5,MYO18A,MYO5C,PECAM1,SDC4,SELL
GNRH Signaling	9,55E-01	1,2E-01	2,000	ADCY3,CACNA1C,CACNA2D3,CALM1 (includes others),CATSPER2,GNB2,GNG4,GRB2,GUCY1A1,ITPR1,MAP2K6,MAP3K1,MAP3K3,MMP2,MRAS,PAK1,PLCB4,PRKAR1A,PRKCA,PRKCD,PRKD1,PTK2B,SOS1
NAD Phosphorylation and Dephosphorylation	9,55E-01	2,31E-01	#NUM!	ACP1,NNT,PXYLP1
HOTAIR Regulatory Pathway	9,47E-01	1,23E-01	0,447	ATXN1,CDH1,CDKN1A,COL1A1,MET,MMP2,MMP9,PCDH10,PIK3C2G,PIK3CD,RCOR1,SPP1,SRF,STK38,TCF7,WNT10A,WNT10B,WNT16,WNT2,WNT5A
UVA-Induced MAPK Signaling	9,43E-01	1,33E-01	0,905	MRAS,NOTUM,PIK3C2G,PIK3CD,PLCB4,PLCE1,PLCG2,PLCH1,PLCL2,PRKCA,RPS6KA2,RPS6KB1,TNKS
Dopamine Receptor Signaling	9,39E-01	1,38E-01	#NUM!	ADCY3,DDC,GUCY1A1,IL4I1,PPP1CB,PPP1R3C,PPP2CB,PPP2R2A,PPP2R2B,PPP2R5D,PRKAR1A
Coronavirus Replication Pathway	9,39E-01	1,56E-01	-0,378	CTSL,IFITM10,TUBA3C/TUBA3D,TUBA8,TUBB2A,TUBB2B,TUBB4A
Pancreatic Adenocarcinoma Signaling	9,36E-01	1,27E-01	-1,508	BCL2,CCND1,CDKN1A,CDKN2B,E2F2,GRB2,HDAC9,HMOX1,MMP9,NAPEPLD,PIK3C2G,PIK3CD,PLD5,TGFB2,VEGFA,VEGFC
Senescence Pathway	9,36E-01	1,14E-01	1,061	ASXL2,BHLHE40,CACNA1C,CACNA2D3,CALM1 (includes others),CAPN3,CAT,CCND1,CDK6,CDKN1A,CDKN2B,DLD,E2F2,ELF3,GATA4,HBP1,ITSN2,MAP2K6,MRAS,PDK1,PIK3C2G,PIK3CD,PPP2CB,PPP2R2A,PPP2R2B,PPP2R5D,PPP3CC,RASSF5,SAA1,SAA2,SERPINE1,STING1,TGFB2,TGFBR3
Multiple Sclerosis Signaling Pathway	9,21E-01	1,17E-01	-1,961	CAPN3,CD70,CXCL1,DUSP1,FAS,GRIN2D,GRINA,HLA-A,HLA-B,HLA-DPA1,HLA-DQB1,HLA-DRA,HLA-DRB1,HLA-DRB5,HLA-F,IL17RB,IL17RC,IL23A,MMP9,STK38,TGFB2,TLR3,TNFSF15,TNFSF9,TNKS,UBR2
Telomerase Signaling	9,21E-01	1,3E-01	-1,155	CDKN1A,ELF3,GRB2,HDAC9,IL2RB,MRAS,PIK3C2G,PIK3CD,PPP2CB,PPP2R2A,PPP2R2B,PPP2R5D,SOS1,TERT
Thrombopoietin Signaling	9,14E-01	1,43E-01	-0,333	GRB2,MRAS,PIK3C2G,PIK3CD,PLCG2,PRKCA,PRKCD,PRKD1,SOS1
Unfolded protein response	9,14E-01	1,33E-01	1,414	BCL2,CEBPA,CEBPD,CEBPZ,DNAJB13,DNAJB9,DNAJC1,HSPA1A/HSPA1B,HSPA6,INSIG1,P4HB,SREBF1
B Cell Development	0.9	1,52E-01	#NUM!	HLA-A,HLA-B,HLA-DPA1,HLA-DQB1,HLA-DRA,HLA-DRB1,HLA-DRB5
eNOS Signaling	0.9	1,22E-01	-1,291	ADCY3,AQP7,CALM1 (includes others),CAV1,CNGB1,GUCY1A1,HSPA1A/HSPA1B,HSPA6,ITPR1,NOSTRIN,PIK3C2G,PIK3CD,PLCG2,PRKAR1A,PRKCA,PRKCD,PRKD1,VEGFA,VEGFC
mTOR Signaling	8,93E-01	1,17E-01	-0,243	FNBP1,HMOX1,MRAS,MT-RNR2,NAPEPLD,PIK3C2G,PIK3CD,PLD5,PPP2CB,PPP2R2A,PPP2R2B,PPP2R5D,PRKCA,PRKCD,PRKD1,PRR5L,RAC3,RHOBTB2,RND3,RPS27A,RPS6KA2,RPS6KB1,ULK1,VEGFA,VEGFC
Thioredoxin Pathway	8,86E-01	2,86E-01	#NUM!	NXN,TXNRD2
Phosphatidylcholine Biosynthesis I	8,86E-01	2,86E-01	#NUM!	CHKB,PHKA1
Huntington's Disease Signaling	8,83E-01	1,13E-01	0,500	BDNF,CAPN3,CASP10,CTSD,GNB2,GNG4,GPAA1,GRB2,HDAC9,HIP1,HSPA1A/HSPA1B,HSPA6,ITPR1,NGF,PIK3C2G,PIK3CD,PLCB4,POLR2J,POLR2J2/POLR2J3,PRKCA,PRKCD,PRKD1,PSMC2,PSME4,RCOR1,RPS27A,SHC2,SHC3,SNCA,SOS1,TAF9B,TGM2
Cholecystokinin/Gastrin-mediated Signaling	8,83E-01	1,26E-01	1,941	FNBP1,GRB2,ITPR1,MAP2K6,MRAS,PLCB4,PRKCA,PRKCD,PRKD1,PTK2B,RAC3,RHOBTB2,RND3,SOS1,SRF
Atherosclerosis Signaling	8,3E-01	1,22E-01	#NUM!	ALOXE3,APOL1,CLU,COL1A1,COL5A3,CXCR4,F3,ITGA4,MMP9,MSR1,PDGFB,PDGFD,PLA2G4A,PLB1,PNPLA8,SERPINA1
Fatty Acid Activation	8,12E-01	0.2	#NUM!	ACSL1,SLC27A2,SLC27A4
Cyclins and Cell Cycle Regulation	8,07E-01	1,29E-01	-1,265	CCND1,CDK6,CDKN1A,CDKN2B,E2F2,HDAC9,PPP2CB,PPP2R2A,PPP2R2B,PPP2R5D,TGFB2
The Visual Cycle	8,07E-01	1,74E-01	#NUM!	AKR1B10,DHRS9,RBP1,RDH5
Pyrimidine Deoxyribonucleotides De Novo Biosynthesis I	8,07E-01	1,74E-01	0,000	AK4,AK5,AK7,NME5
Vitamin-C Transport	8,07E-01	1,74E-01	#NUM!	GSTO2,LRRC8C,NXN,TXNRD2
Mitochondrial Dysfunction	8,01E-01	1,17E-01	#NUM!	ATP5MF,BCL2,CAT,COX7A2L,CPT1B,FIS1,FURIN,GSR,MT-ATP6,MT-CYB,MT-ND1,MT-ND2,MT-ND3,MT-ND4,MT-ND4L,PINK1,PRDX5,SNCA,TXNRD2,XDH
GDNF Family Ligand-Receptor Interactions	8,01E-01	1,32E-01	-0,333	DOK3,DOK4,GDNF,GRB2,ITPR1,MRAS,PIK3C2G,PIK3CD,PLCG2,SOS1
Histidine Degradation III	7,88E-01	2,5E-01	#NUM!	AMDHD1,FTCD
Superoxide Radicals Degradation	7,88E-01	2,5E-01	#NUM!	CAT,SOD3
IL-1 Signaling	7,67E-01	1,25E-01	2,646	ADCY3,GNAZ,GNB2,GNG4,GUCY1A1,IL1R1,IRAK2,IRAK4,MAP2K6,MAP3K1,MRAS,PRKAR1A
Melanoma Signaling	7,62E-01	1,4E-01	-0,447	CCND1,CDH1,CDKN1A,MITF,MRAS,PIK3C2G,PIK3CD
Gαs Signaling	7,59E-01	1,2E-01	-0,632	ADCY3,ADD3,ADRB2,CNGB1,CNR1,GNAZ,GNB2,GNG4,GUCY1A1,MRAS,PRKAR1A,PTGER4,PTGIR,RGS2,RYR3
Epoxysqualene Biosynthesis	7,54E-01	0.5	#NUM!	FDFT1
β-alanine Degradation I	7,54E-01	0.5	#NUM!	ABAT
4-hydroxyproline Degradation I	7,54E-01	0.5	#NUM!	HOGA1
Sulfate Activation for Sulfonation	7,54E-01	0.5	#NUM!	PAPSS2
Thyroid Hormone Biosynthesis	7,54E-01	0.5	#NUM!	CTSD
Fatty Acid Biosynthesis Initiation II	7,54E-01	0.5	#NUM!	FASN
Glycine Degradation (Creatine Biosynthesis)	7,54E-01	0.5	#NUM!	GATM
Glutamate Biosynthesis II	7,54E-01	0.5	#NUM!	GLUD2
Glutamate Degradation X	7,54E-01	0.5	#NUM!	GLUD2
D-myo-inositol (1,4,5)-trisphosphate Degradation	7,52E-01	1,88E-01	#NUM!	IMPA2,INPP5F,SYNJ2
Intrinsic Prothrombin Activation Pathway	7,33E-01	1,43E-01	-2,449	COL1A1,COL5A3,F11,F12,F5,FGB
PPARα/RXRα Activation	7,3E-01	1,13E-01	0,775	ACOX1,ADCY3,CPT1B,FASN,GHR,GRB2,GUCY1A1,IL1R1,ITGB5,MAP2K6,MRAS,NOTUM,PLCB4,PLCE1,PLCG2,PLCH1,PLCL2,PRKAR1A,PRKCA,SOS1,TGFB2,TGFBR3
Maturity Onset Diabetes of Young (MODY) Signaling	7,26E-01	1,27E-01	#NUM!	ABCC9,APOL1,APOL2,BLK,CACNA1C,CACNA2D3,FOXA2,HNF1B,HNF4A,KCNJ11
Renal Cell Carcinoma Signaling	7,26E-01	1,27E-01	-0,378	GRB2,MET,MRAS,PAK1,PDGFB,PIK3C2G,PIK3CD,RPS27A,SOS1,VEGFA
GM-CSF Signaling	7,17E-01	1,29E-01	-0,378	CCND1,GRB2,LYN,MRAS,PIK3C2G,PIK3CD,PIM1,PPP3CC,SOS1
α-Adrenergic Signaling	7,14E-01	1,2E-01	0,378	ADCY3,CALM1 (includes others),GNAZ,GNB2,GNG4,GUCY1A1,ITPR1,MRAS,PLCG2,PRKAR1A,PRKCA,PRKCD,PRKD1
IL-2 Signaling	7,08E-01	1,31E-01	-0,707	GRB2,IL2RB,MRAS,PIK3C2G,PIK3CD,PTK2B,SOS1,SYK
Sphingosine and Sphingosine-1-phosphate Metabolism	7,03E-01	2,22E-01	#NUM!	ASAH1,SGPP1
IL-6 Signaling	7,03E-01	1,17E-01	-0,775	ABCB1,COL1A1,CRP,GRB2,IL1R1,IL6R,MAP2K6,MRAS,PIK3C2G,PIK3CD,SOCS3,SOS1,SRF,TNFAIP6,VEGFA
Role of JAK2 in Hormone-like Cytokine Signaling	7,01E-01	1,47E-01	#NUM!	EPOR,GHR,SH2B2,SOCS3,SOCS5
Chemokine Signaling	7,01E-01	1,25E-01	0,000	CALM1 (includes others),CAMK1G,CXCR4,MRAS,PIK3C2G,PLCB4,PLCG2,PPP1CB,PRKCA,PTK2B
Reelin Signaling in Neurons	6,99E-01	1,16E-01	0,000	APBB1,ARHGEF17,ARPC1A,ARPC1B,BLK,CNR1,FGR,FRK,GRIN2D,GRINA,ITGA3,LYN,MAP2K6,PDK1,PIK3C2G,PIK3CD
Acetone Degradation I (to Methylglyoxal)	6,99E-01	1,4E-01	2,236	AKR1B10,CYP1A2,CYP1B1,CYP2U1,CYP3A5,CYP51A1
1D-myo-inositol Hexakisphosphate Biosynthesis II (Mammalian)	6,95E-01	1,76E-01	#NUM!	INPP5F,ITPK1,SYNJ2
MSP-RON Signaling In Macrophages Pathway	6,9E-01	1,18E-01	1,387	CIITA,F11,F12,GRB2,HLA-DPA1,HLA-DQB1,HLA-DRA,HLA-DRB1,HLA-DRB5,MRAS,PIK3C2G,PIK3CD,SOCS3,SOS1
Heparan Sulfate Biosynthesis (Late Stages)	6,8E-01	1,23E-01	0,333	CES3,CHST13,CHST3,EXTL3,HS3ST1,HS3ST3B1,NOTUM,PPME1,SULT1A3/SULT1A4,TNFAIP6
Macrophage Classical Activation Signaling Pathway	6,74E-01	1,11E-01	-1,342	CD70,CIITA,CYBB,DLD,GBP2,HLA-DPA1,HLA-DQB1,HLA-DRA,HLA-DRB1,HLA-DRB5,IL23A,IRAK4,IRF5,MAF,NCF2,SOCS3,STAT6,STK38,TGFB2,TNFSF15,TNFSF9
NGF Signaling	6,72E-01	1,17E-01	0,577	GRB2,MAP3K1,MAP3K3,MRAS,NGF,PIK3C2G,PIK3CD,PLCG2,PRKCD,RPS6KA2,RPS6KB1,SHC2,SHC3,SOS1
D-myo-inositol (1,4,5)-Trisphosphate Biosynthesis	6,72E-01	1,54E-01	1,000	PLCB4,PLCE1,PLCG2,PLCH1
G Protein Signaling Mediated by Tubby	6,68E-01	1,36E-01	#NUM!	GNAZ,GNB2,GNG4,MRAS,PLCB4,PLCG2
Netrin Signaling	6,68E-01	1,25E-01	-0,378	ABLIM2,CACNA1C,CACNA2D3,CATSPER2,ITPR1,PPP3CC,PRKAR1A,RAC3,RYR3
MSP-RON Signaling In Cancer Cells Pathway	6,66E-01	1,14E-01	-0,775	CCND1,ELF3,F11,F12,GRB2,ITGB4,MET,MRAS,PIK3C2G,PIK3CD,PTK2B,RPS6KA2,SOS1,TCF7,VEGFA,VEGFC
JAK/STAT Signaling	6,58E-01	1,22E-01	0,000	CDKN1A,GRB2,MRAS,PIAS3,PIK3C2G,PIK3CD,SOCS3,SOCS5,SOS1,STAT6
Role Of Chondrocytes In Rheumatoid Arthritis Signaling Pathway	6,48E-01	1,13E-01	1,500	CEBPA,CEBPD,CEBPZ,CXCR4,FN1,IL17RB,IL17RC,IL1R1,IL6R,IRAK4,MMP2,MMP9,PPP3CC,RIPK1,VEGFA,VEGFC
Bile Acid Biosynthesis, Neutral Pathway	6,44E-01	1,67E-01	#NUM!	BAAT,CYP27A1,HSD3B7
GABA Receptor Signaling	6,35E-01	1,14E-01	#NUM!	ABAT,ADCY3,ALDH5A1,CACNA1C,CACNA2D3,CATSPER2,GNAZ,GNB2,GNG4,GPR37,GUCY1A1,ITPR1,MRAS,RPS27A,SLC6A13
Ketolysis	6,33E-01	0.2	#NUM!	HADHA,HADHB
Glycine Betaine Degradation	6,33E-01	0.2	#NUM!	PIPOX,SARDH
Sumoylation Pathway	6,25E-01	1,17E-01	-1,000	CDH1,CEBPA,DNMT3A,FAS,FNBP1,MYB,RAC3,RCOR1,RHOBTB2,RND3,SENP7,SNCA
TR/RXR Activation	6,14E-01	1,19E-01	#NUM!	COL6A3,FASN,LDLR,PIK3C2G,PIK3CD,RCAN2,SLC16A2,SREBF1,SYT12,SYT2
ERB2-ERBB3 Signaling	6,09E-01	1,23E-01	-0,707	CCND1,ETV4,GRB2,MRAS,NRG1,PIK3C2G,PIK3CD,SOS1
tRNA Splicing	6,09E-01	1,3E-01	0,000	FICD,NAPEPLD,PDE1A,PDE1B,PDE1C,PDE7B
Pyridoxal 5'-phosphate Salvage Pathway	6,09E-01	1,23E-01	1,134	CDK6,GRK6,MAK,MAP2K6,PAK1,PIM1,PRKCD,TTK
Uracil Degradation II (Reductive)	0.6	3,33E-01	#NUM!	DPYD
Serine Biosynthesis	0.6	3,33E-01	#NUM!	PHGDH
Glycine Biosynthesis III	0.6	3,33E-01	#NUM!	AGXT2
Proline Degradation	0.6	3,33E-01	#NUM!	LOC102724788/PRODH
Palmitate Biosynthesis I (Animals)	0.6	3,33E-01	#NUM!	FASN
Ascorbate Recycling (Cytosolic)	0.6	3,33E-01	#NUM!	GSTO2
Uridine-5'-phosphate Biosynthesis	0.6	3,33E-01	#NUM!	CAD
Thymine Degradation	0.6	3,33E-01	#NUM!	DPYD
Noradrenaline and Adrenaline Degradation	0.6	1,35E-01	-0,447	ALDH1A3,ALDH3B1,DHRS2,DHRS9,IL4I1
1D-myo-inositol Hexakisphosphate Biosynthesis V (from Ins(1,3,4)P3)	0.6	3,33E-01	#NUM!	ITPK1
S-adenosyl-L-methionine Biosynthesis	0.6	3,33E-01	#NUM!	MAT1A
Complement System	0.6	1,35E-01	-0,447	C1R,C1S,C5AR1,CFH,SERPING1
γ-linolenate Biosynthesis II (Animals)	5,99E-01	1,58E-01	#NUM!	ACSL1,SLC27A2,SLC27A4
Glutathione Redox Reactions I	5,95E-01	1,43E-01	#NUM!	CLIC2,GPX3,GSR,PTGES
Relaxin Signaling	5,87E-01	1,1E-01	-1,414	ADCY3,FICD,GNAZ,GNB2,GNG4,GUCY1A1,MMP9,MRAS,NAPEPLD,PDE1A,PDE1B,PDE1C,PDE7B,PIK3C2G,PIK3CD,PRKAR1A,VEGFA
PI3K Signaling in B Lymphocytes	5,87E-01	1,1E-01	0,500	BLK,CALM1 (includes others),ITPR1,LYN,MRAS,NOTUM,PIK3AP1,PIK3CD,PLCB4,PLCE1,PLCG2,PLCH1,PLCL2,PPP3CC,SYK,VAV1
Role of IL-17F in Allergic Inflammatory Airway Diseases	5,82E-01	1,28E-01	-1,000	CXCL1,CXCL6,IL17RB,IL17RC,RPS6KA2,TRAF3IP2
Ephrin A Signaling	5,82E-01	1,28E-01	#NUM!	EPHA5,EPHA7,PAK1,PIK3C2G,PIK3CD,VAV1
Retinol Biosynthesis	5,82E-01	1,28E-01	-1,000	AKR1B10,CES3,CES4A,DHRS9,PLB1,RBP1
CNTF Signaling	5,72E-01	1,23E-01	-0,378	GRB2,MRAS,PIK3C2G,PIK3CD,RPS6KA2,RPS6KB1,SOS1
Role of IL-17A in Arthritis	5,72E-01	1,23E-01	#NUM!	CXCL1,CXCL6,IL17RB,IL17RC,MAP2K6,PIK3C2G,PIK3CD
Bladder Cancer Signaling	5,7E-01	1,12E-01	-0,447	CCND1,CDH1,CDKN1A,E2F2,FGF10,FGF5,FGFR3,HDAC9,MMP2,MMP9,MRAS,VEGFA,VEGFC
Ketogenesis	5,7E-01	1,82E-01	#NUM!	HADHA,HADHB
Sucrose Degradation V (Mammalian)	5,7E-01	1,82E-01	#NUM!	GALM,KHK
Sonic Hedgehog Signaling	5,61E-01	1,38E-01	-2,000	GLI2,GLIS1,PRKAR1A,SHH
Endocannabinoid Cancer Inhibition Pathway	5,58E-01	1,09E-01	0,535	ADCY3,CASP10,CCND1,CDH1,CDKN1A,CNR1,GUCY1A1,MAP2K6,MMP2,NUPR1,PIK3C2G,PIK3CD,PRKAR1A,TCF7,VEGFA,VEGFC
Role of CHK Proteins in Cell Cycle Checkpoint Control	5,48E-01	1,21E-01	0,816	CDKN1A,E2F2,MDC1,PPP2CB,PPP2R2A,PPP2R2B,PPP2R5D
Inhibition of Matrix Metalloproteases	5,42E-01	1,28E-01	-0,447	ADAM17,MMP2,MMP9,TIMP1,TIMP2
Cell Cycle: G1/S Checkpoint Regulation	5,42E-01	1,18E-01	0,378	CCND1,CDK6,CDKN1A,CDKN2B,E2F2,HDAC9,NRG1,TGFB2
Neurotrophin/TRK Signaling	5,39E-01	1,15E-01	1,000	BDNF,GRB2,MAP2K6,MRAS,NGF,PIK3C2G,PIK3CD,SOS1,SPRY1
IL-7 Signaling Pathway	5,39E-01	1,15E-01	-0,333	BCL2,CCND1,EBF1,GRB2,LYN,MET,PIK3C2G,PIK3CD,SOS1
Heparan Sulfate Biosynthesis	5,38E-01	1,14E-01	0,333	CES3,CHST13,CHST3,EXTL3,HS3ST1,HS3ST3B1,NOTUM,PPME1,SULT1A3/SULT1A4,TNFAIP6
Triacylglycerol Degradation	5,26E-01	1,19E-01	-0,447	CES3,DAGLA,FAAH,NOTUM,PLB1,PPME1,TNFAIP6
GDP-glucose Biosynthesis	5,17E-01	1,67E-01	#NUM!	PGM1,PGM3
Fatty Acid α-oxidation	5,17E-01	1,43E-01	#NUM!	ALDH1A3,ALDH3B1,ALOXE3
Superpathway of Methionine Degradation	5,14E-01	1,25E-01	1,342	DLD,EEF1AKMT2,EEF1AKMT3,MAT1A,SUOX
p38 MAPK Signaling	5,09E-01	1,08E-01	1,508	DUSP1,DUSP10,FAS,IL1R1,IRAK2,IRAK4,JMJD7-PLA2G4B,MAP2K6,PLA2G4A,RPS6KA2,RPS6KB1,SRF,TGFB2
Assembly of RNA Polymerase II Complex	5,07E-01	1,2E-01	2,449	GTF2E2,POLR2J,POLR2J2/POLR2J3,TAF11,TAF6,TAF9B
Chondroitin Sulfate Biosynthesis (Late Stages)	5,07E-01	1,2E-01	0,000	CHST13,CHST3,CHSY3,HS3ST1,HS3ST3B1,SULT1A3/SULT1A4
Endometrial Cancer Signaling	5,04E-01	1,17E-01	-0,378	CCND1,CDH1,GRB2,MRAS,PIK3C2G,PIK3CD,SOS1
Ubiquinol-10 Biosynthesis (Eukaryotic)	4,98E-01	1,29E-01	0,000	CYP11A1,CYP26B1,MICAL2,MICAL3
Retinoate Biosynthesis II	4,95E-01	2,5E-01	#NUM!	RBP1
2-ketoglutarate Dehydrogenase Complex	4,95E-01	2,5E-01	#NUM!	DLD
Heme Degradation	4,95E-01	2,5E-01	#NUM!	HMOX1
Catecholamine Biosynthesis	4,95E-01	2,5E-01	#NUM!	DDC
Phenylethylamine Degradation I	4,95E-01	2,5E-01	#NUM!	AOC2
Melatonin Degradation II	4,95E-01	2,5E-01	#NUM!	IL4I1
Fatty Acid β-oxidation III (Unsaturated, Odd Number)	4,95E-01	2,5E-01	#NUM!	EHHADH
Crosstalk between Dendritic Cells and Natural Killer Cells	4,87E-01	1,1E-01	-2,449	FAS,FSCN1,HLA-A,HLA-B,HLA-DRA,HLA-DRB1,HLA-DRB5,HLA-F,IL2RB,TLR3
RANK Signaling in Osteoclasts	4,87E-01	1,1E-01	0,000	CALM1 (includes others),MAP2K6,MAP3K1,MAP3K3,MITF,PIK3C2G,PIK3CD,PPP3CC,PTK2B,TNFRSF11A
Apelin Adipocyte Signaling Pathway	4,87E-01	1,1E-01	0,378	ADCY3,CAT,CLIC2,CYBB,GPX3,GUCY1A1,NCF2,PRKAR1A,PTGES,RAC3
Ferroptosis Signaling Pathway	4,83E-01	1,06E-01	0,535	ALOXE3,CARS1,CDKN1A,CHAC1,CTSB,CYBB,EMP1,FDFT1,HMGCR,HMOX1,MRAS,SLC39A14,SLC3A2,SLC7A11
Superpathway of D-myo-inositol (1,4,5)-trisphosphate Metabolism	4,81E-01	1,36E-01	#NUM!	IMPA2,INPP5F,SYNJ2
Putrescine Degradation III	4,81E-01	1,36E-01	#NUM!	ALDH1A3,ALDH3B1,IL4I1
DNA Methylation and Transcriptional Repression Signaling	4,76E-01	1,07E-01	0,000	CDK14,CDK19,CDK3,CDK6,DNMT3A,E2F2,FOXA2,FOXA3,HNF4A,MTA3,TCF7,TET1
Type II Diabetes Mellitus Signaling	4,76E-01	1,05E-01	0,000	ACSL1,CACNA1C,CACNA2D3,CATSPER2,ITPR1,KCNJ11,MAP3K1,PIK3C2G,PIK3CD,PRKCA,PRKCD,PRKD1,SLC27A2,SLC27A4,SOCS3,SOCS5
Glucose and Glucose-1-phosphate Degradation	4,7E-01	1,54E-01	#NUM!	PGM1,PGM3
NAD biosynthesis II (from tryptophan)	4,7E-01	1,54E-01	#NUM!	HAAO,KYNU
Oleate Biosynthesis II (Animals)	4,7E-01	1,54E-01	#NUM!	SCD,UFSP1
Cholesterol Biosynthesis I	4,7E-01	1,54E-01	#NUM!	CYP51A1,FDFT1
Glycogen Degradation II	4,7E-01	1,54E-01	#NUM!	PGM1,PGM3
Cholesterol Biosynthesis II (via 24,25-dihydrolanosterol)	4,7E-01	1,54E-01	#NUM!	CYP51A1,FDFT1
Cholesterol Biosynthesis III (via Desmosterol)	4,7E-01	1,54E-01	#NUM!	CYP51A1,FDFT1
Dopamine Degradation	4,69E-01	1,25E-01	0,000	ALDH1A3,ALDH3B1,IL4I1,SULT1A3/SULT1A4
Autophagy	4,67E-01	1,02E-01	2,558	BCL2,BIRC6,BMP6,BNIP3,CALM1 (includes others),GABARAPL1,GCG,MAP1LC3C,PDGFB,PIK3C2G,PIK3CD,PPP2CB,PPP2R2A,PPP2R2B,PPP2R5D,PPP3CC,PRKAR1A,RIPK1,SLC3A2,TGFB2,ULK1,VEGFA
NRF2-mediated Oxidative Stress Response	4,66E-01	1,01E-01	2,309	ABCC1,CAT,CYP1A2,CYP2U1,CYP3A5,DNAJB13,DNAJB9,DNAJC1,GSR,GSTM4,GSTO2,HMOX1,JUND,MAF,MAP2K6,MAP3K1,MRAS,NQO2,PIK3C2G,PIK3CD,PRKCA,PRKCD,PRKD1,SOD3
Retinoate Biosynthesis I	4,65E-01	1,19E-01	-0,447	AKR1B10,ALDH1A3,DHRS9,RBP1,RDH5
UVB-Induced MAPK Signaling	4,63E-01	1,15E-01	0,000	PIK3C2G,PIK3CD,PRKCA,PRKCD,PRKD1,RPS6KB1
Apelin Cardiac Fibroblast Signaling Pathway	4,49E-01	1,3E-01	#NUM!	CCN2,SERPINE1,TGFB2
Oncostatin M Signaling	4,41E-01	1,16E-01	1,342	CHI3L1,GRB2,MRAS,OSMR,SOS1
Assembly of RNA Polymerase III Complex	4,27E-01	1,43E-01	#NUM!	GTF3C2,POLR3D
Acyl-CoA Hydrolysis	4,27E-01	1,43E-01	#NUM!	ACOT11,HNF4A
Phenylalanine Degradation IV (Mammalian, via Side Chain)	4,27E-01	1,43E-01	#NUM!	IL4I1,SLC27A2
Transcriptional Regulatory Network in Embryonic Stem Cells	4,23E-01	1,11E-01	#NUM!	CDYL,GATA4,GATA6,HNF4A,L1CAM,POU5F1
Granulocyte Adhesion and Diapedesis	4,23E-01	1,01E-01	#NUM!	ACKR4,C5AR1,CCL22,CLDN15,CLDN23,CLDN4,CX3CL1,CXCL1,CXCL14,CXCL6,CXCR4,EZR,IL1R1,ITGA4,MMP2,MMP9,PECAM1,SDC4,SELL
LPS-stimulated MAPK Signaling	4,19E-01	1,06E-01	0,333	MAP2K6,MRAS,PAK1,PIK3C2G,PIK3CD,PRKCA,PRKCD,PRKD1,SRF
Protein Citrullination	4,17E-01	0.2	#NUM!	PADI3
Creatine-phosphate Biosynthesis	4,17E-01	0.2	#NUM!	CKB
Superpathway of Serine and Glycine Biosynthesis I	4,17E-01	0.2	#NUM!	PHGDH
CMP-N-acetylneuraminate Biosynthesis I (Eukaryotes)	4,17E-01	0.2	#NUM!	GNE
Lysine Degradation II	4,17E-01	0.2	#NUM!	AADAT
Glutathione Redox Reactions II	4,17E-01	0.2	#NUM!	GSR
2-oxobutanoate Degradation I	4,17E-01	0.2	#NUM!	DLD
Trans, trans-farnesyl Diphosphate Biosynthesis	4,17E-01	0.2	#NUM!	IDI1
dTMP De Novo Biosynthesis	4,17E-01	0.2	#NUM!	DHFR
Small Cell Lung Cancer Signaling	4,1E-01	1,04E-01	-1,633	BCL2,CCND1,CDK6,CDKN2B,E2F2,FHIT,HDAC9,PIAS3,PIK3C2G,PIK3CD
Chronic Myeloid Leukemia Signaling	4,01E-01	1,03E-01	#NUM!	CCND1,CDK6,CDKN1A,E2F2,GRB2,HDAC9,MRAS,PIK3C2G,PIK3CD,SOS1,TGFB2
Serotonin Receptor Signaling	3,98E-01	1,11E-01	#NUM!	ADCY3,DDC,GUCY1A1,HTR1D,IL4I1
Airway Pathology in Chronic Obstructive Pulmonary Disease	3,95E-01	1,02E-01	#NUM!	CD70,CXCL1,FGF10,FGF5,IL23A,LCN10,MMP2,MMP9,PAEP,TGFB2,TNFSF15,TNFSF9
Oxytocin In Spinal Neurons Signaling Pathway	3,94E-01	1,14E-01	-1,000	ABCC9,GUCY1A1,KCNJ11,OXTR
Role of JAK family kinases in IL-6-type Cytokine Signaling	3,89E-01	1,2E-01	#NUM!	IL6R,OSMR,SOCS3
Telomere Extension by Telomerase	3,89E-01	1,33E-01	#NUM!	PINX1,TNKS
Superpathway of Citrulline Metabolism	3,89E-01	1,33E-01	#NUM!	CPS1,LOC102724788/PRODH
Leukotriene Biosynthesis	3,89E-01	1,33E-01	#NUM!	DPEP1,GSTM4
Glycogen Degradation III	3,89E-01	1,33E-01	#NUM!	PGM1,PGM3
Methionine Degradation I (to Homocysteine)	3,89E-01	1,2E-01	#NUM!	EEF1AKMT2,EEF1AKMT3,MAT1A
BMP signaling pathway	3,89E-01	1,03E-01	0,333	BMP1,BMP3,BMP4,BMP6,GRB2,MRAS,PRKAR1A,SMURF1,SOS1
Gustation Pathway	3,88E-01	9,85E-02	0,000	ABCC9,ADCY3,CACNA1C,CACNA2D3,CATSPER2,ENTPD2,GCG,GPR37,GUCY1A1,ITPR1,KCNJ11,LDAH,LRRC8C,NOTUM,ORAI2,PRKAR1A,SCN5A,SCN8A,SCNN1A,STIM1
Insulin Receptor Signaling	3,84E-01	0.1	-1,069	EIF2B4,GRB2,INPP5F,MRAS,PIK3C2G,PIK3CD,PPP1CB,PPP1R3C,PRKAR1A,RPS6KB1,SCNN1A,SOCS3,SOS1,SYNJ2
Antiproliferative Role of Somatostatin Receptor 2	3,82E-01	1,04E-01	-0,447	CDKN1A,GNB2,GNG4,GUCY1A1,MRAS,PIK3C2G,PIK3CD,SSTR2
RAR Activation	3,8E-01	9,8E-02	#NUM!	ADCY3,AKR1B10,ALDH1A3,CRABP2,DHRS9,DUSP1,GUCY1A1,MAP3K1,PIK3CD,PRKAR1A,PRKCA,PRKCD,PRKD1,RBP1,RDH5,SMARCD2,SMARCD3,SORBS3,TGFB2,VEGFA
Role of OCT4 in Mammalian Embryonic Stem Cell Pluripotency	3,78E-01	1,09E-01	#NUM!	FOXA2,NR5A2,POU5F1,SALL4,SPP1
IL-17A Signaling in Airway Cells	3,76E-01	1,04E-01	-0,447	CXCL1,CXCL6,IL17RB,IL17RC,PIK3C2G,PIK3CD,TRAF3IP2
Apelin Endothelial Signaling Pathway	3,73E-01	9,93E-02	0,632	ADCY3,CALM1 (includes others),GNAZ,GNB2,GNG4,GUCY1A1,MRAS,PIK3C2G,PIK3CD,PLCB4,PRKCA,PRKCD,PRKD1,RPS6KB1
Role of WNT/GSK-3β Signaling in the Pathogenesis of Influenza	3,68E-01	1,03E-01	1,134	FZD1,FZD3,TCF7,WNT10A,WNT10B,WNT16,WNT2,WNT5A
IL-17A Signaling in Gastric Cells	3,64E-01	1,15E-01	#NUM!	CXCL1,IL17RB,IL17RC
Estrogen-mediated S-phase Entry	3,64E-01	1,15E-01	#NUM!	CCND1,CDKN1A,E2F2
Hereditary Breast Cancer Signaling	3,62E-01	9,86E-02	#NUM!	BARD1,CCND1,CDK6,CDKN1A,HDAC9,MRAS,MSH2,PIK3C2G,PIK3CD,POLR2J,POLR2J2/POLR2J3,RPS27A,SMARCD2,SMARCD3
Neuroprotective Role of THOP1 in Alzheimer's Disease	3,6E-01	9,92E-02	-1,890	AGT,C1R,F11,HLA-A,HLA-B,HLA-F,HTRA1,HTRA3,MME,MMP9,PRKAR1A,PRSS12
Dermatan Sulfate Biosynthesis (Late Stages)	3,6E-01	1,06E-01	-0,447	CHST13,CHST3,HS3ST1,HS3ST3B1,SULT1A3/SULT1A4
Arginine Biosynthesis IV	3,57E-01	1,67E-01	#NUM!	GLUD2
Pyruvate Fermentation to Lactate	3,57E-01	1,67E-01	#NUM!	LDHA
Urea Cycle	3,57E-01	1,67E-01	#NUM!	CPS1
Chondroitin and Dermatan Biosynthesis	3,57E-01	1,67E-01	#NUM!	CHSY3
Serotonin and Melatonin Biosynthesis	3,57E-01	1,67E-01	#NUM!	DDC
Glycine Cleavage Complex	3,57E-01	1,67E-01	#NUM!	DLD
Zymosterol Biosynthesis	3,57E-01	1,67E-01	#NUM!	CYP51A1
Rapoport-Luebering Glycolytic Shunt	3,57E-01	1,67E-01	#NUM!	BPGM
NAD Biosynthesis III	3,57E-01	1,67E-01	#NUM!	NAMPT
Chondroitin Sulfate Degradation (Metazoa)	3,56E-01	1,25E-01	#NUM!	CEMIP2,HYAL1
Parkinson's Signaling	3,56E-01	1,25E-01	#NUM!	GPR37,SNCA
Chondroitin Sulfate Biosynthesis	3,51E-01	1,03E-01	0,000	CHST13,CHST3,CHSY3,HS3ST1,HS3ST3B1,SULT1A3/SULT1A4
Cancer Drug Resistance By Drug Efflux	3,51E-01	1,03E-01	#NUM!	ABCB1,ABCC1,ABCG2,MRAS,PDK1,PIK3CD
Sirtuin Signaling Pathway	3,51E-01	9,56E-02	0,000	BPGM,CDH1,CPS1,CPT1B,GABARAPL1,GABPB2,GLUD2,GTF3C2,LDHA,MAP1LC3C,MT-ATP6,MT-CYB,MT-ND1,MT-ND2,MT-ND3,MT-ND4,MT-ND4L,NAMPT,PDK1,POLR3D,SCNN1A,SLC25A5,SOD3,SREBF1,TP73,TUBA3C/TUBA3D,TUBA8,WRN
Glutathione-mediated Detoxification	3,5E-01	1,08E-01	#NUM!	GGH,GSTM4,GSTO2,PTGES
Oxytocin In Brain Signaling Pathway	3,47E-01	9,64E-02	-0,229	CACNA1C,CACNA2D3,CALM1 (includes others),CATSPER2,GNB2,GNG4,ITPR1,MRAS,OXTR,PIK3C2G,PIK3CD,PLA2G4A,PLB1,PNPLA8,PRKCA,PRKCD,PRKD1,PTGS1,RGS2
Agrin Interactions at Neuromuscular Junction	3,45E-01	1,01E-01	0,816	ERBB4,ITGA4,LAMA2,MRAS,NRG1,PAK1,RAC3
Gα12/13 Signaling	3,44E-01	9,77E-02	0,277	CDH1,CDH10,CDH17,CDH18,CDH6,F2RL2,MAP3K1,MRAS,MYL5,PIK3C2G,PIK3CD,PTK2B,VAV1
IL-17 Signaling	3,4E-01	9,63E-02	0,471	CCL22,CD70,CXCL1,IL17RB,IL17RC,IL17RE,MAP2K6,MMP2,MMP9,MRAS,PIK3C2G,PIK3CD,TGFB2,TNFSF15,TNFSF9,TRAF3IP2,VEGFA,VEGFC
Role of MAPK Signaling in Promoting the Pathogenesis of Influenza	3,4E-01	9,82E-02	0,905	ATP6V0B,ATP6V1B2,ATP6V1E2,BCL2,MAP2K6,MRAS,NUP153,PLA2G4A,PLB1,PNPLA8,PRKCA
Role of BRCA1 in DNA Damage Response	3,39E-01	0.1	0,000	BABAM2,BARD1,CDKN1A,E2F2,MDC1,MSH2,SMARCD2,SMARCD3
Cysteine Biosynthesis III (mammalia)	3,39E-01	1,11E-01	#NUM!	EEF1AKMT2,EEF1AKMT3,MAT1A
FAK Signaling	3,33E-01	9,32E-02	-2,538	ACKR4,ADGRA2,ADGRB2,ADGRF3,ADGRL1,ADGRL4,ADORA1,ADRB2,ARPC1A,ARPC1B,C5AR1,CALCR,CAPN3,CCND1,CCRL2,CDH1,CNR1,COL1A1,COL5A3,EDNRA,EDNRB,EFNB3,ELF3,ETV4,F2RL2,FZD1,FZD3,GHR,GPR137,GPR15,GPR153,GPR162,GPR173,GPR19,GPR3,GPR37,GPR4,GPR68,GPRC5A,GPRC5B,GPRC5C,GRB2,HTR1D,IL17RB,IL17RC,IL17RD,IL17RE,IL1R1,IL22RA1,IL2RB,IL6R,ITGA1,ITGA11,ITGA2,ITGA3,ITGA4,ITGAD,ITGAV,ITGB3,ITGB4,ITGB5,ITGB6,ITGB8,KLF8,LTB4…
Docosahexaenoic Acid (DHA) Signaling	3,3E-01	1,05E-01	#NUM!	BCL2,PIK3C2G,PIK3CD,SERPINF1
IL-17A Signaling in Fibroblasts	3,3E-01	1,05E-01	#NUM!	CEBPD,IL17RB,IL17RC,TRAF3IP2
Necroptosis Signaling Pathway	3,29E-01	9,62E-02	-0,258	CAPN3,CASP10,CYBB,CYLD,FAS,GLUL,JMJD7-PLA2G4B,PLA2G4A,PPP3CC,RIPK1,SLC25A13,SLC25A5,TLR3,TNFRSF10A,TNFRSF10B
Estrogen-Dependent Breast Cancer Signaling	3,26E-01	9,88E-02	-1,000	AKR1B10,AKR1B15,CCND1,HSD17B11,MRAS,PIK3C2G,PIK3CD,TERT
D-myo-inositol (1,3,4)-trisphosphate Biosynthesis	3,26E-01	1,18E-01	#NUM!	INPP5F,SYNJ2
Dermatan Sulfate Biosynthesis	3,2E-01	0.1	0,000	CHST13,CHST3,CHSY3,HS3ST1,HS3ST3B1,SULT1A3/SULT1A4
Prostate Cancer Signaling	3,18E-01	9,65E-02	#NUM!	BCL2,CCND1,CDKN1A,E2F2,GRB2,HDAC9,MRAS,NKX3-1,PIK3C2G,PIK3CD,SOS1
FLT3 Signaling in Hematopoietic Progenitor Cells	3,13E-01	9,76E-02	0,000	GRB2,MRAS,PIK3C2G,PIK3CD,RPS6KA2,RPS6KB1,SOS1,STAT6
Ceramide Biosynthesis	3,09E-01	1,43E-01	#NUM!	SPTLC3
Acetyl-CoA Biosynthesis I (Pyruvate Dehydrogenase Complex)	3,09E-01	1,43E-01	#NUM!	DLD
Ceramide Degradation	3,09E-01	1,43E-01	#NUM!	ASAH1
Glycogen Biosynthesis II (from UDP-D-Glucose)	3,09E-01	1,43E-01	#NUM!	GBE1
Mismatch Repair in Eukaryotes	2,98E-01	1,11E-01	#NUM!	MCM9,MSH2
Endocannabinoid Developing Neuron Pathway	2,96E-01	9,45E-02	0,707	ADCY3,CCND1,CNR1,GNB2,GNG4,GUCY1A1,MAP2K6,MRAS,PIK3C2G,PIK3CD,PRKAR1A,RAC3
White Adipose Tissue Browning Pathway	2,95E-01	9,42E-02	0,302	ADCY3,BDNF,CACNA1C,CACNA2D3,CATSPER2,FGFR3,FGFRL1,GUCY1A1,ITPR1,LDHA,PRKAR1A,VEGFA,VGF
BAG2 Signaling Pathway	2,89E-01	9,52E-02	1,134	BAG2,CDKN1A,CTSB,HSPA1A/HSPA1B,HSPA6,PINK1,PSMC2,PSME4
Death Receptor Signaling	2,77E-01	9,38E-02	1,000	BCL2,CASP10,FAS,RIPK1,TNFRSF10A,TNFRSF10B,TNFRSF25,TNFSF15,TNKS
NAD Signaling Pathway	2,77E-01	9,27E-02	0,000	BMP6,LDHA,NAMPT,PDGFB,PIK3C2G,PIK3CD,POLR2J,POLR2J2/POLR2J3,RYR3,SLC29A3,SREBF1,TGFB2,TNKS,VEGFA
Mechanisms of Viral Exit from Host Cells	2,77E-01	9,76E-02	#NUM!	PRKCA,PRKCD,PRKD1,VPS28
Role of p14/p19ARF in Tumor Suppression	2,76E-01	0.1	#NUM!	PIK3C2G,PIK3CD,POLR3D
Sphingomyelin Metabolism	2,69E-01	1,25E-01	#NUM!	SGMS2
Angiopoietin Signaling	2,54E-01	9,21E-02	0,447	GRB2,MRAS,PAK1,PIK3C2G,PIK3CD,SOS1,TIE1
Induction of Apoptosis by HIV1	2,53E-01	9,23E-02	0,000	BCL2,CXCR4,FAS,RIPK1,SLC25A13,SLC25A5
Citrulline Biosynthesis	2,36E-01	1,11E-01	#NUM!	LOC102724788/PRODH
Histamine Degradation	2,31E-01	9,52E-02	#NUM!	ALDH1A3,ALDH3B1
CSDE1 Signaling Pathway	0	5,36E-02	#NUM!	FN1,SDC4,TNC
Pyroptosis Signaling Pathway	0	6,45E-02	0,000	GBP2,IL1R1,PRKAR1A,PTGER4,TLR3,TXNIP
Immunogenic Cell Death Signaling Pathway	0	6,67E-02	0,000	BCL2,HSPA1A/HSPA1B,HSPA6,RIPK1,STING1,TLR3
MicroRNA Biogenesis Signaling Pathway	0	8,56E-02	1,000	BMP4,BMP6,HMOX1,MRAS,NUP153,PDGFB,PIK3C2G,PIK3CD,PNPT1,POLR2J,POLR2J2/POLR2J3,POLR3D,RPS6KB1,TGFB2,VEGFA,ZC3H12A
Ribonucleotide Reductase Signaling Pathway	0	8,82E-02	-0,258	BCL2,CCND1,CDH1,CDK6,CDKN1A,E2F2,MET,MMP2,MMP9,PIK3C2G,PIK3CD,SMARCD2,SMARCD3,TNKS,VEGFA
IL-10 Signaling	0	5,56E-02	#NUM!	HMOX1,IL1R1,MAP2K6,SOCS3
Activation of IRF by Cytosolic Pattern Recognition Receptors	0	3,08E-02	#NUM!	DHX58,RIPK1
IL-12 Signaling and Production in Macrophages	0	8,82E-02	#NUM!	APOL1,CLU,IL23A,MAF,PIK3C2G,PIK3CD,PRKCA,PRKCD,PRKD1,SERPINA1,STAT6,TGFB2
Role of RIG1-like Receptors in Antiviral Innate Immunity	0	6,52E-02	#NUM!	CASP10,DHX58,RIPK1
Role of Pattern Recognition Receptors in Recognition of Bacteria and Viruses	0	8,97E-02	-1,414	C5AR1,CD70,PIK3C2G,PIK3CD,PLCG2,PRKCA,PRKCD,PRKD1,RNASEL,SYK,TGFB2,TLR3,TNFSF15,TNFSF9
Role of PKR in Interferon Induction and Antiviral Response	0	8,82E-02	-0,707	COLEC12,FAS,HSPA1A/HSPA1B,HSPA6,MAP2K6,MARCO,MSR1,PDGFB,PDGFD,PDGFRB,SCARA3,TLR3
TREM1 Signaling	0	6,49E-02	-1,342	CIITA,GRB2,LAT2,PLCG2,TLR3
MIF Regulation of Innate Immunity	0	6,82E-02	#NUM!	CD74,JMJD7-PLA2G4B,PLA2G4A
Role of NFAT in Regulation of the Immune Response	0	4,74E-02	-2,132	AKAP5,CALM1 (includes others),GATA4,GNAZ,GNB2,GNG4,GRB2,HLA-A,HLA-B,HLA-DPA1,HLA-DQB1,HLA-DRA,HLA-DRB1,HLA-DRB5,ITPR1,KPNA4,LAT,LYN,MRAS,PIK3C2G,PIK3CD,PLCB4,PLCG2,PPP3CC,RCAN1,RCAN2,SOS1,SYK
CCR5 Signaling in Macrophages	0	3,01E-02	0,378	CACNA1C,CACNA2D3,CALM1 (includes others),CATSPER2,FAS,GNAZ,GNB2,GNG4,ITPR1,MRAS,PLCG2,PRKCA,PRKCD,PRKD1,PTK2B
IL-22 Signaling	0	8,33E-02	#NUM!	IL22RA1,SOCS3
CD40 Signaling	0	5,97E-02	#NUM!	MAP2K6,PIK3C2G,PIK3CD,PTGS1
Calcium-induced T Lymphocyte Apoptosis	0	3,04E-02	-1,387	CALM1 (includes others),HLA-A,HLA-B,HLA-DPA1,HLA-DQB1,HLA-DRA,HLA-DRB1,HLA-DRB5,ITPR1,NR4A1,PPP3CC,PRKCA,PRKCD,PRKD1
Cytotoxic T Lymphocyte-mediated Apoptosis of Target Cells	0	1,41E-02	#NUM!	BCL2,FAS,HLA-A,HLA-B,HLA-F,MR1
CD27 Signaling in Lymphocytes	0	7,02E-02	2,000	CD70,MAP2K6,MAP3K1,MAP3K3
Lymphotoxin β Receptor Signaling	0	5,45E-02	#NUM!	CXCL1,PIK3C2G,PIK3CD
4-1BB Signaling in T Lymphocytes	0	2,94E-02	#NUM!	TNFSF9
CTLA4 Signaling in Cytotoxic T Lymphocytes	0	5,43E-02	1,414	AP1G2,AP1S1,BLK,FGR,FRK,FYB1,GRB2,HLA-A,HLA-B,HLA-DPA1,HLA-DQB1,HLA-DRA,HLA-DRB1,HLA-DRB5,HLA-F,HMOX1,ITGA2,ITGA3,LAT,LYN,MR1,MRAS,NAPEPLD,PIK3C2G,PIK3CD,PLD5,PPP2CB,PPP2R2A,PPP2R2B,PPP2R5D,RAC3,TGFB2,VAV1
B Cell Activating Factor Signaling	0	2,33E-02	#NUM!	MAP3K1
Airway Inflammation in Asthma	0	9,09E-02	#NUM!	IL23A,MMP9,TGFB2
T Helper Cell Differentiation	0	1,91E-02	#NUM!	HLA-A,HLA-B,HLA-DPA1,HLA-DQB1,HLA-DRA,HLA-DRB1,HLA-DRB5,IL6R,STAT6
IL-9 Signaling	0	8,57E-02	#NUM!	PIK3C2G,PIK3CD,SOCS3
CD28 Signaling in T Helper Cells	0	4,06E-02	0,000	ARPC1A,ARPC1B,CALM1 (includes others),GRB2,HLA-A,HLA-B,HLA-DPA1,HLA-DQB1,HLA-DRA,HLA-DRB1,HLA-DRB5,ITPR1,LAT,MAP3K1,PAK1,PIK3C2G,PIK3CD,PPP3CC,SYK,VAV1,WAS
IL-15 Signaling	0	1,51E-02	0,000	IL2RB,MRAS,PIK3C2G,PIK3CD,RAC3,RPS6KB1,STAT6,SYK
Role of Cytokines in Mediating Communication between Immune Cells	0	3,7E-02	#NUM!	IL23A,IL32
Dendritic Cell Maturation	0	4,19E-02	-2,600	CD1D,COL1A1,COL5A3,DDR2,FSCN1,HLA-A,HLA-B,HLA-DPA1,HLA-DQB1,HLA-DRA,HLA-DRB1,HLA-DRB5,HLA-F,IL23A,IL32,MR1,NOTUM,PIK3C2G,PIK3CD,PLCB4,PLCE1,PLCG2,PLCH1,PLCL2,TLR3
Cardiomyocyte Differentiation via BMP Receptors	0	8,7E-02	#NUM!	BMP4,GATA4
ICOS-ICOSL Signaling in T Helper Cells	0	3,16E-02	-2,673	CALM1 (includes others),GRB2,HLA-A,HLA-B,HLA-DPA1,HLA-DQB1,HLA-DRA,HLA-DRB1,HLA-DRB5,IL2RB,ITPR1,LAT,PIK3C2G,PIK3CD,PPP3CC,VAV1
Lipid Antigen Presentation by CD1	0	2,41E-03	#NUM!	CD1D
Mitotic Roles of Polo-Like Kinase	0	5,97E-02	#NUM!	PPP2CB,PPP2R2A,PPP2R2B,PPP2R5D
HMGB1 Signaling	0	8,38E-02	0,000	CD70,FNBP1,IL1R1,MAP2K6,MRAS,PIK3C2G,PIK3CD,RAC3,RHOBTB2,RND3,SERPINE1,TGFB2,TNFSF15,TNFSF9
Polyamine Regulation in Colon Cancer	0	6,9E-02	1,000	EIF5A2,MAP2K6,SLC3A2,STIM1
RAN Signaling	0	5,88E-02	#NUM!	KPNA4
ATM Signaling	0	0.08	-1,134	CDKN1A,MDC1,PPP2CB,PPP2R2A,PPP2R2B,PPP2R5D,TP73,TRRAP
Type I Diabetes Mellitus Signaling	0	3,14E-02	1,134	BCL2,CPE,FAS,HLA-A,HLA-B,HLA-DPA1,HLA-DQB1,HLA-DRA,HLA-DRB1,HLA-DRB5,HLA-F,IL1R1,MAP2K6,RIPK1,SOCS3,SOCS5
Primary Immunodeficiency Signaling	0	1,69E-02	#NUM!	CIITA
Allograft Rejection Signaling	0	1,84E-02	#NUM!	FAS,HLA-A,HLA-B,HLA-DPA1,HLA-DQB1,HLA-DRA,HLA-DRB1,HLA-DRB5,HLA-F
Autoimmune Thyroid Disease Signaling	0	1,97E-02	#NUM!	FAS,HLA-A,HLA-B,HLA-DPA1,HLA-DQB1,HLA-DRA,HLA-DRB1,HLA-DRB5,HLA-F
Graft-versus-Host Disease Signaling	0	2,02E-02	#NUM!	FAS,HLA-A,HLA-B,HLA-DPA1,HLA-DQB1,HLA-DRA,HLA-DRB1,HLA-DRB5,HLA-F
ERK5 Signaling	0	8,11E-02	1,342	MAP3K3,MRAS,NGF,RPS6KA2,RPS6KB1,SH2D2A
Cleavage and Polyadenylation of Pre-mRNA	0	8,33E-02	#NUM!	CPSF4
MYC Mediated Apoptosis Signaling	0	0.08	0,000	ADRB2,BCL2,FAS,PRKAR1A
Communication between Innate and Adaptive Immune Cells	0	8,57E-03	#NUM!	HLA-A,HLA-B,HLA-DRA,HLA-DRB1,HLA-DRB5,HLA-F,MR1,TLR3
Systemic Lupus Erythematosus Signaling	0	2,06E-02	#NUM!	GRB2,HLA-A,HLA-B,HLA-F,IL6R,LAT,LYN,MRAS,PIK3C2G,PIK3CD,PIM2,PLCG2,SOS1
CDC42 Signaling	0	5,37E-02	-0,277	ARPC1A,ARPC1B,BAIAP2,EXOC2,FGD1,HLA-A,HLA-B,HLA-DPA1,HLA-DQB1,HLA-DRA,HLA-DRB1,HLA-DRB5,HLA-F,ITGA1,ITGA11,ITGA2,ITGA3,ITGA4,ITGAD,ITGAV,ITGB3,ITGB4,ITGB5,ITGB6,ITGB8,MYL5,MYLK,PAK1,PPP1CB,VAV1,WAS
EIF2 Signaling	0	5,73E-02	-1,897	BCL2,CCND1,EIF2B4,GRB2,MRAS,MT-RNR2,PIK3C2G,PIK3CD,PPP1CB,RPS27A,SOS1,SREBF1,VEGFA
April Mediated Signaling	0	2,38E-02	#NUM!	MAP3K1
Retinoic acid Mediated Apoptosis Signaling	0	8,33E-02	2,000	CRABP2,TNFRSF10A,TNFRSF10B,TNFRSF10D,TNKS
Phospholipase C Signaling	0	6,74E-02	0,577	ADCY3,ARHGEF17,CALM1 (includes others),FNBP1,GNB2,GNG4,GRB2,GUCY1A1,HDAC9,HMOX1,ITGA1,ITGA11,ITGA2,ITGA3,ITGA4,ITGAD,ITGAV,ITGB3,ITGB4,ITGB5,ITGB6,ITGB8,ITPR1,JMJD7-PLA2G4B,LAT,LYN,MARCKS,MRAS,MYL5,NAPEPLD,PLA2G4A,PLCB4,PLCE1,PLCG2,PLD5,PPP1CB,PPP3CC,PRKCA,PRKCD,PRKD1,RAC3,RHOBTB2,RND3,SOS1,SYK,TGM2
Altered T Cell and B Cell Signaling in Rheumatoid Arthritis	0	2,23E-02	#NUM!	FAS,HLA-A,HLA-B,HLA-DPA1,HLA-DQB1,HLA-DRA,HLA-DRB1,HLA-DRB5,IL23A,SPP1,TLR3
Regulation of IL-2 Expression in Activated and Anergic T Lymphocytes	0	2,16E-02	-0,632	CALM1 (includes others),GRB2,LAT,MAP3K1,MRAS,PLCG2,PPP3CC,SOS1,TGFB2,VAV1
Granzyme A Signaling	0	0.08	1,633	FN1,MT-ND1,MT-ND2,MT-ND3,MT-ND4,MT-ND4L
TWEAK Signaling	0	5,41E-02	#NUM!	RIPK1,TNFRSF25
NUR77 Signaling in T Lymphocytes	0	3,7E-02	1,265	BCL2,CALM1 (includes others),HDAC9,HLA-A,HLA-B,HLA-DPA1,HLA-DQB1,HLA-DRA,HLA-DRB1,HLA-DRB5,HLA-F,MAP3K3,MR1,NR4A1,PDK1,PPP3CC,PRKCA,PRKCD,PRKD1
PKCθ Signaling in T Lymphocytes	0	4,12E-02	-1,414	CACNA1C,CACNA2D3,CATSPER2,GRB2,HLA-A,HLA-B,HLA-DPA1,HLA-DQB1,HLA-DRA,HLA-DRB1,HLA-DRB5,ITPR1,LAT,MAP3K1,MAP3K3,MRAS,PIK3C2G,PIK3CD,PLCG2,PPP3CC,RAC3,SOS1,VAV1
TNFR1 Signaling	0	5,88E-02	#NUM!	MAP3K1,PAK1,RIPK1
Role of MAPK Signaling in the Pathogenesis of Influenza	0	8,54E-02	#NUM!	BCL2,MAP2K6,MRAS,PLA2G4A,PLB1,PNPLA8,PRKCA
TNFR2 Signaling	0	3,12E-02	#NUM!	MAP3K1
Role of PI3K/AKT Signaling in the Pathogenesis of Influenza	0	4,55E-02	#NUM!	PIK3C2G,PIK3CD,PLAC8
Role of Hypercytokinemia/hyperchemokinemia in the Pathogenesis of Influenza	0	2,33E-02	#NUM!	MX1,TLR3
Antiproliferative Role of TOB in T Cell Signaling	0	2,35E-03	#NUM!	TGFB2
MSP-RON Signaling Pathway	0	8,62E-02	#NUM!	F11,F12,PIK3C2G,PIK3CD,RPS6KA2
OX40 Signaling Pathway	0	1,88E-02	#NUM!	BCL2,HLA-A,HLA-B,HLA-DPA1,HLA-DQB1,HLA-DRA,HLA-DRB1,HLA-DRB5,HLA-F
Inhibition of Angiogenesis by TSP1	0	8,82E-02	#NUM!	GUCY1A1,MMP9,VEGFA
MIF-mediated Glucocorticoid Regulation	0	8,33E-02	#NUM!	CD74,JMJD7-PLA2G4B,PLA2G4A
Tumoricidal Function of Hepatic Natural Killer Cells	0	4,17E-02	#NUM!	FAS
DNA Double-Strand Break Repair by Homologous Recombination	0	7,14E-02	#NUM!	GEN1
DNA Double-Strand Break Repair by Non-Homologous End Joining	0	7,14E-02	#NUM!	WRN
Spliceosomal Cycle	0	2,04E-02	#NUM!	SF3B6
Differential Regulation of Cytokine Production in Macrophages and T Helper Cells by IL-17A and IL-17F	0	5,56E-02	#NUM!	CXCL1
Differential Regulation of Cytokine Production in Intestinal Epithelial Cells by IL-17A and IL-17F	0	4,35E-02	#NUM!	CXCL1
iNOS Signaling	0	6,38E-02	#NUM!	CALM1 (includes others),IRAK2,IRAK4
GADD45 Signaling	0	6,67E-02	1,000	CCND1,CDKN1A,MAP2K6,TGFB2
Androgen Biosynthesis	0	4,76E-02	#NUM!	HSD3B7
NAD Salvage Pathway II	0	7,41E-02	#NUM!	ACP1,PXYLP1
tRNA Charging	0	5,13E-02	#NUM!	CARS1,VARS2
Urate Biosynthesis/Inosine 5'-phosphate Degradation	0	7,14E-02	#NUM!	XDH
Purine Nucleotides Degradation II (Aerobic)	0	5,26E-02	#NUM!	XDH
TCA Cycle II (Eukaryotic)	0	4,35E-02	#NUM!	DLD
Colanic Acid Building Blocks Biosynthesis	0	7,14E-02	#NUM!	GALT
γ-glutamyl Cycle	0	7,69E-02	#NUM!	CHAC1
Glycolysis I	0	3,7E-02	#NUM!	BPGM
Gluconeogenesis I	0	3,7E-02	#NUM!	BPGM
Methylglyoxal Degradation III	0	3,12E-02	#NUM!	AKR1B10
Guanosine Nucleotides Degradation III	0	7,69E-02	#NUM!	XDH
Adenosine Nucleotides Degradation II	0	6,25E-02	#NUM!	XDH
Glucocorticoid Biosynthesis	0	7,14E-02	#NUM!	HSD3B7
Mineralocorticoid Biosynthesis	0	7,69E-02	#NUM!	HSD3B7
UDP-N-acetyl-D-galactosamine Biosynthesis II	0	7,69E-02	#NUM!	PGM3
Oxidative Ethanol Degradation III	0	8,77E-02	-1,000	ACSL1,ACSS1,ALDH1A3,ALDH3B1,CYP2U1
TEC Kinase Signaling	0	6,75E-02	-0,200	BLK,FAS,FGR,FNBP1,FRK,GNAZ,GNB2,GNG4,ITGA1,ITGA11,ITGA2,ITGA3,ITGA4,ITGAD,ITGAV,ITGB3,ITGB4,ITGB5,ITGB6,ITGB8,LYN,MRAS,PAK1,PIK3C2G,PIK3CD,PLCG2,PRKCA,PRKCD,PRKD1,PTK2B,RAC3,RHOBTB2,RND3,STAT6,TNFRSF10A,TNFRSF10B,TNFRSF25,VAV1,WAS
UVC-Induced MAPK Signaling	0	7,84E-02	1,000	MRAS,PRKCA,PRKCD,PRKD1
Oxidative Phosphorylation	0	8,11E-02	-2,333	ATP5MF,COX7A2L,MT-ATP6,MT-CYB,MT-ND1,MT-ND2,MT-ND3,MT-ND4,MT-ND4L
BER (Base Excision Repair) Pathway	0	9,09E-02	1,000	ARL6IP5,MAP2K6,NEIL2,PNKP
HIPPO signaling	0	8,14E-02	-0,447	PPP1CB,PPP1R3C,PPP2CB,PPP2R2A,PPP2R2B,PPP2R5D,RASSF6
Toll-like Receptor Signaling	0	7,69E-02	1,342	IRAK2,IRAK4,MAP2K6,MAP3K1,RPS27A,TLR3
Nucleotide Excision Repair Pathway	0	5,71E-02	#NUM!	POLR2J,POLR2J2/POLR2J3
SAPK/JNK Signaling	0	2,79E-02	0,577	DUSP10,DUSP4,GNB2,GNG4,GRB2,MAP3K1,MAP3K3,MRAS,PIK3C2G,PIK3CD,RAC3,RIPK1,SH2D2A,SOS1
Interferon Signaling	0	8,33E-02	#NUM!	BCL2,IFI6,MX1
Protein Ubiquitination Pathway	0	7,3E-02	#NUM!	BIRC6,DNAJB13,DNAJB9,DNAJC1,DNAJC27,HLA-A,HLA-B,HLA-F,HSPA1A/HSPA1B,HSPA6,MED20,MR1,PSMC2,RPS27A,SMURF1,SMURF2,UBE2O,UBR2,USP13,USP49
Amyloid Processing	0	3,92E-02	#NUM!	CAPN3,PRKAR1A
Endoplasmic Reticulum Stress Pathway	0	4,76E-02	#NUM!	TAOK3
Cell Cycle: G2/M DNA Damage Checkpoint Regulation	0	0.02	#NUM!	CDKN1A
B Cell Receptor Signaling	0	3,31E-02	-0,447	CALM1 (includes others),EBF1,GRB2,INPP5F,LYN,MAP2K6,MAP3K1,MAP3K3,MRAS,PIK3AP1,PIK3C2G,PIK3CD,PLCG2,PPP3CC,PTK2B,RASSF5,RPS6KB1,SOS1,SYK,SYNJ2,VAV1
Phototransduction Pathway	0	7,41E-02	#NUM!	CNGB1,GNGT1,GUCY1A1,PRKAR1A
PPAR Signaling	0	7,48E-02	0,000	GRB2,IL1R1,MRAS,PDGFB,PDGFD,PDGFRA,PDGFRB,SOS1
Apoptosis Signaling	0	7,69E-02	0,000	BCL2,BIRC6,CAPN3,CASP10,FAS,MRAS,PLCG2,PRKCA
NF-κB Signaling	0	3,33E-02	0,688	BMP4,FGFR3,GHR,IL1R1,IRAK4,MAP2K6,MAP3K1,MAP3K3,MRAS,NGF,PDGFRA,PDGFRB,PIK3C2G,PIK3CD,PLCG2,RIPK1,TGFBR3,TLR3,TNFRSF11A
Hypoxia Signaling in the Cardiovascular System	0	6,58E-02	#NUM!	BIRC6,LDHA,P4HB,UBE2O,VEGFA
T Cell Receptor Signaling	0	4,38E-02	-1,800	CALM1 (includes others),FYB1,GRB2,HLA-A,HLA-B,HLA-DPA1,HLA-DQB1,HLA-DRA,HLA-DRB1,HLA-DRB5,HLA-F,ITGA2,ITGA3,LAT,MAP2K6,MAP3K1,MR1,MRAS,PDK1,PIK3C2G,PIK3CD,PPP3CC,PTK2B,SHC3,SOS1,TCF7,VAV1
Inflammasome pathway	0	0.05	#NUM!	CTSB
Th17 Activation Pathway	0	1,45E-02	1,890	IL1R1,IL23A,IL6R,IRAK2,IRAK4,PTGER4,SOCS3
SPINK1 Pancreatic Cancer Pathway	0	6,67E-02	1,000	CPE,CPM,CPZ,CTSB
NER (Nucleotide Excision Repair, Enhanced Pathway)	0	4,81E-02	1,342	COPS6,POLE2,POLR2J,POLR2J2/POLR2J3,UVSSA
SPINK1 General Cancer Pathway	0	5,8E-02	0,000	IL6R,MRAS,PIK3C2G,PIK3CD
Apelin Pancreas Signaling Pathway	0	6,52E-02	#NUM!	PIK3C2G,PIK3CD,PRKAR1A
Apelin Muscle Signaling Pathway	0	8,33E-02	#NUM!	GNAZ,GNB2,GNG4,MRAS
FAT10 Signaling Pathway	0	3,57E-02	#NUM!	PSMC2,PSME4
FAT10 Cancer Signaling Pathway	0	0.08	0,000	CXCR4,EEF1A1,TGFB2,TGFBR3
PFKFB4 Signaling Pathway	0	8,33E-02	1,000	MAP2K6,PRKAR1A,TGFB2,XDH
T Cell Exhaustion Signaling Pathway	0	4,06E-02	1,069	HLA-A,HLA-B,HLA-DPA1,HLA-DQB1,HLA-DRA,HLA-DRB1,HLA-DRB5,HLA-F,IL6R,LGALS9,MRAS,PDCD1LG2,PDK1,PIK3C2G,PIK3CD,PLCG2,PPP2CB,PPP2R2A,PPP2R2B,PPP2R5D,TCF7,TGFBR3,VEGFA
IL-23 Signaling Pathway	0	8,7E-02	-2,000	IL23A,PIK3C2G,PIK3CD,SOCS3
Systemic Lupus Erythematosus In T Cell Signaling Pathway	0	5,75E-02	-1,000	CASP10,CD70,EZR,FAS,FNBP1,GRB2,HLA-A,HLA-B,HLA-DPA1,HLA-DQB1,HLA-DRA,HLA-DRB1,HLA-DRB5,HLA-F,IL23A,ITPR1,LAT,MAP2K6,MR1,MRAS,PDK1,PIK3C2G,PIK3CD,PPP2CB,PPP2R2A,PPP2R2B,PPP2R5D,PPP3CC,RAC3,RHOBTB2,RND3,RPS6KB1,S1PR3,SOS1,STIM1,SYK,VAV1
Systemic Lupus Erythematosus In B Cell Signaling Pathway	0	4,56E-02	-1,567	BCL2,CALM1 (includes others),CCND1,CD70,FGR,GRB2,IL6R,INPP5F,IRAK4,IRF5,LYN,MRAS,PIK3AP1,PIK3C2G,PIK3CD,PIM2,PLCG2,PPP3CC,PRKCA,PRKCD,PRKD1,RAC3,SHC2,SHC3,SOS1,STING1,SYK,SYNJ2,TGFB2,TLR3,TNFSF15,TNFSF9,VAV1
Inhibition of ARE-Mediated mRNA Degradation Pathway	0	8,02E-02	-0,577	CD70,CNOT11,CNOT7,PPP2CB,PPP2R2A,PPP2R2B,PPP2R5D,PRKAR1A,PSMC2,PSME4,TNFSF15,TNFSF9,ZFP36L2
Kinetochore Metaphase Signaling Pathway	0	6,31E-02	0,447	CENPA,CENPO,PPP1CB,PPP1R3C,PPP2R5D,STAG3,TTK
Coronavirus Pathogenesis Pathway	0	7,84E-02	1,941	ADAM17,ADAM9,AGT,BCL2,CCND1,CTSL,E2F2,EEF1A1,FURIN,HDAC9,MT-RNR2,RIPK1,RPS27A,SERPINE1,STING1,TLR3
Role of MAPK Signaling in Inhibiting the Pathogenesis of Influenza	0	5,19E-02	1,000	MAP2K6,PLA2G4A,PLB1,PNPLA8

## Sheet: IPA_HLE
Ingenuity Canonical Pathways	-log(p-value)	Ratio	z-score	Molecules
Phagosome Formation	2,24E00	1,62E-01	-3,969	ADGRA2,ADGRE5,ADGRF1,ADGRF5,ADGRG1,ADGRG6,ADGRL1,ADGRL4,ADGRV1,ADORA2A,ADRA1D,ADRB2,AP1M2,APBB1IP,BDKRB1,BDKRB2,C3,C3AR1,CCRL2,CELSR2,CELSR3,CFL1,CNR1,EDNRA,ELMO1,F2R,F2RL1,FN1,FZD3,FZD8,GAB2,GABBR2,GLP2R,GPR108,GPR158,GPR161,GPR37,GPR39,GPR4,GPR68,GPR87,GPRC5A,GPRC5B,GPRC5C,HMOX1,HTR1D,HTR7,ITGA10,ITGA11,ITGB3,ITGB4,ITGB5,ITGB8,ITPR2,LGR4,LPAR2,LTB4R,LTB4R2,LYN,MALT1,MAP2K5,MAP2K6,MC1R,MRC2,MSR1…
CREB Signaling in Neurons	2,46E00	1,67E-01	-3,336	ADCY9,ADGRA2,ADGRE5,ADGRF1,ADGRF5,ADGRG1,ADGRG6,ADGRL1,ADGRL4,ADGRV1,ADORA2A,ADRA1D,ADRB2,BDKRB1,BDKRB2,BMP6,BMPR1B,C3AR1,CCRL2,CELSR2,CELSR3,CNR1,CREB3L2,EDNRA,F2R,F2RL1,FGFR1,FGFR4,FZD3,FZD8,GABBR2,GHR,GLP2R,GNAL,GNAS,GNG11,GNG12,GNG2,GNG4,GPR108,GPR158,GPR161,GPR37,GPR39,GPR4,GPR68,GPR87,GPRC5A,GPRC5B,GPRC5C,GRIA2,GRIK4,GRIN2D,GUCY1B1,HTR1D,HTR7,INSR,ITPR2,KDR,LGR4,LPAR2,LTB4R,LTB4R2,MC1R,MTNR…
Wound Healing Signaling Pathway	5,24E00	2,3E-01	-3,151	ACTA2,CCL5,COL11A1,COL13A1,COL15A1,COL16A1,COL17A1,COL18A1,COL1A1,COL1A2,COL21A1,COL27A1,COL4A1,COL4A5,COL4A6,COL5A1,COL6A1,COL6A2,COL7A1,CSF2,FN1,IL11,IL12A,IL18,IL1A,IL1B,IL1R1,IL6,ITGB4,JAK1,LAMA1,LAMA3,LAMA5,LAMB3,LIF,MAP2K5,MAP2K6,MMP10,MST1,NFKBIA,NFKBID,NGFR,PDGFA,PRKCA,RRAS2,SHC3,SNAI2,TGFA,TGFB3,TGFBR1,TGFBR2,TNFRSF11B,TNFRSF1B,TNFSF10,TNFSF14,VEGFA,VEGFC,VIM
G-Protein Coupled Receptor Signaling	3,22E00	1,71E-01	-2,842	ADCY9,ADGRA2,ADGRE5,ADGRF1,ADGRF5,ADGRG1,ADGRG6,ADGRL1,ADGRL4,ADGRV1,ADORA2A,ADRA1D,ADRB2,ARRB1,BDKRB1,BDKRB2,C3AR1,CCRL2,CELSR2,CELSR3,CNR1,CREB3L2,DUSP1,DUSP4,DUSP6,EDNRA,F2R,F2RL1,FOXG1,FOXO4,FZD3,FZD8,GABBR2,GLP2R,GNAL,GNAS,GNG11,GNG12,GNG2,GNG4,GPR108,GPR158,GPR161,GPR37,GPR39,GPR4,GPR68,GPR87,GPRC5A,GPRC5B,GPRC5C,GUCY1B1,HCN3,HTR1D,HTR7,IKBKE,IKBKG,KCNN2,KCNN4,KCNQ3,LATS2,LGR4,LPAR2,LTB4R,L…
Breast Cancer Regulation by Stathmin1	2,43E00	1,67E-01	-2,565	ADGRA2,ADGRE5,ADGRF1,ADGRF5,ADGRG1,ADGRG6,ADGRL1,ADGRL4,ADGRV1,ADORA2A,ADRA1D,ADRB2,ARHGEF1,ARHGEF12,ARHGEF16,ARHGEF17,ARHGEF4,ARHGEF6,BDKRB1,BDKRB2,BMP6,C3AR1,CAMK1G,CCRL2,CELSR2,CELSR3,CNR1,CREB3L2,E2F2,E2F5,E2F7,EDNRA,F2R,F2RL1,FZD3,FZD8,GABBR2,GLP2R,GNG11,GNG12,GNG2,GNG4,GPR108,GPR158,GPR161,GPR37,GPR39,GPR4,GPR68,GPR87,GPRC5A,GPRC5B,GPRC5C,HTR1D,HTR7,LGR4,LPAR2,LTB4R,LTB4R2,MC1R,MMP2,MTNR1B,…
Eicosanoid Signaling	1,62E00	2,21E-01	-2,333	AKR1C3,ALOX5AP,LTA4H,LTB4R,LTB4R2,PLA2G6,PLA2G7,PLA2R1,PLAAT1,PLAAT3,PLAAT4,PNPLA3,PTGES,PTGFR,PTGIR
Role of IL-17A in Psoriasis	1,59E00	3,57E-01	-2,236	CCL20,CXCL1,CXCL3,CXCL5,CXCL6
Pathogen Induced Cytokine Storm Signaling Pathway	4,37E00	2,02E-01	-2,224	AIM2,C3,CCL2,CCL20,CCL28,CCL5,COL11A1,COL13A1,COL15A1,COL16A1,COL17A1,COL18A1,COL1A1,COL1A2,COL21A1,COL27A1,COL4A1,COL4A5,COL4A6,COL5A1,COL6A1,COL6A2,COL7A1,CSF2,CX3CL1,CXCL1,CXCL16,CXCL3,CXCL5,CXCL6,DDX58,DHX58,FGB,FGG,FTL,HLA-DOA,HLA-DPA1,HLA-DQB1,HLA-DRB1,HLA-DRB5,IFNAR2,IL11,IL12A,IL18,IL1A,IL1B,IL1R1,IL6,IRF1,JAK1,LIF,LYST,MAPK13,MYD88,NGFR,NLRC5,NLRP3,NOS2,RAB27A,SLC2A2,SOCS3,SRGN,STING1,ST…
Pulmonary Fibrosis Idiopathic Signaling Pathway	8,26E00	2,45E-01	-2,038	ACTA2,ADAMTS1,BBC3,COL11A1,COL13A1,COL15A1,COL16A1,COL17A1,COL18A1,COL1A1,COL1A2,COL21A1,COL27A1,COL4A1,COL4A5,COL4A6,COL5A1,COL6A1,COL6A2,COL7A1,EDNRA,EED,EPHB4,F2R,FGFR1,FGFR4,FGFRL1,FN1,FOXG1,FOXO4,FZD3,FZD8,IL11,IL1B,IL6,JAG1,JARID2,LATS2,LEF1,MAP2K6,MAPK13,MMP10,MMP14,MMP17,MMP2,MMP3,NOTCH2,NOTCH4,PDGFA,PDGFRA,PIK3C2B,PIK3C2G,PIK3C3,PIK3CD,PIK3R2,POLR2A,PTK2,RBBP4,RELA,RPS6KA4,RPS6KA5,RRAS2,…
Toll-like Receptor Signaling	1,72E00	2,18E-01	-1,941	IKBKG,IL12A,IL18,IL1A,IL1B,IRAK2,LY96,MAP2K6,MAP4K4,MAPK13,MYD88,NFKBIA,PPARA,RELA,TLR2,TLR3,TRAF1
BEX2 Signaling Pathway	1,52E00	2,07E-01	-1,698	BBC3,LEF1,LGALS1,MAP2,MMP2,NFKBIA,NGF,NGFR,PPP2CB,PPP2R1B,PPP2R2A,RELA,TCF7,TCF7L1,TSC2,VEGFA,VEGFC
Role of Pattern Recognition Receptors in Recognition of Bacteria and Viruses	1,39E00	1,79E-01	-1,698	C3,C3AR1,CCL5,CSF2,DDX58,IL11,IL12A,IL18,IL1A,IL1B,IL6,LIF,MYD88,NLRP3,OAS2,PIK3C2B,PIK3C2G,PIK3C3,PIK3CD,PIK3R2,PRKCA,PRKCD,RELA,TGFB3,TLR2,TLR3,TNFSF10,TNFSF14
Multiple Sclerosis Signaling Pathway	2,43E00	1,94E-01	-1,677	ASIC1,C3,CSF2,CXCL1,DUSP1,DUSP6,EED,FAS,GRIN2D,HLA-A,HLA-B,HLA-C,HLA-DOA,HLA-DPA1,HLA-DQB1,HLA-DRB1,HLA-DRB5,HLA-F,IL11,IL12A,IL18,IL1A,IL1B,IL6,IL7R,IRF1,JARID2,LIF,MAPK13,MBP,NCOA3,NFATC2,NLRP3,NR1H3,PARP11,PPARG,RBBP4,TGFB3,TLR2,TLR3,TNFSF10,TNFSF14,TNKS
Inhibition of Angiogenesis by TSP1	1,61E00	2,65E-01	-1,633	GUCY1B1,KDR,MAPK13,SDC1,SDC2,TGFBR1,TGFBR2,THBS1,VEGFA
FAT10 Cancer Signaling Pathway	2,48E00	2,8E-01	-1,604	HOXB9,IKBKE,IKBKG,IL6,NFKBIA,NGFR,RELA,SMAD2,SMAD4,TGFB3,TGFBR1,TGFBR2,TNFRSF11B,TNFRSF1B
Hepatic Fibrosis Signaling Pathway	6,12E00	2,13E-01	-1,585	ACTA2,BAMBI,CCL2,CCL5,CNR1,COL18A1,COL1A1,COL1A2,CREB3L2,CSNK1E,EDNRA,FGFR1,FOXO4,FTL,FZD3,FZD8,IKBKE,IKBKG,IL18,IL1A,IL1B,IL1R1,IRAK2,ITGA10,ITGA11,ITGB3,ITGB4,ITGB5,ITGB8,JAK1,KDR,KLF9,LEF1,LEPR,LRP1,LRP5,MAP2K5,MAP2K6,MAPK13,MYD88,MYL12B,MYL5,MYL9,NCF2,NFKBIA,NFKBID,NGFR,PDGFA,PDGFRA,PDK1,PIK3C2B,PIK3C2G,PIK3C3,PIK3CD,PIK3R2,PPARG,PRKAR2B,PRKCA,PRKCD,PTK2,RAC2,RAC3,RELA,RHOBTB2,RHOF,RHOJ,RHOU,…
Pulmonary Healing Signaling Pathway	3,71E00	2,21E-01	-1,508	BMPR1B,CFL1,CSF2,FGFR1,FRK,FZD3,FZD8,JAG1,KDR,LEF1,LYN,MAPK13,MMP10,MMP14,MMP17,MMP2,MMP3,MYD88,NFATC1,NFKBIA,NGFR,NOTCH2,NOTCH4,PECAM1,PRKAA2,PRKCA,PRKCD,RRAS2,SMAD1,SMAD9,TCF7,TCF7L1,TGFB3,THBS1,TLR2,TNFRSF11B,TNFRSF1B,VEGFA,VEGFC,WNT10B,WNT5A,WNT5B,WNT7B,WWTR1
Interferon Signaling	2,37E00	3,06E-01	-1,508	IFITM1,IFITM2,IFITM3,IFNAR2,IRF1,ISG15,JAK1,PSMB8,RELA,SOCS1,TAP1
Differential Regulation of Cytokine Production in Macrophages and T Helper Cells by IL-17A and IL-17F	3,01E00	4,44E-01	-1,414	CCL2,CCL5,CSF2,CSF3,CXCL1,IL12A,IL1B,IL6
Differential Regulation of Cytokine Production in Intestinal Epithelial Cells by IL-17A and IL-17F	2,22E00	3,48E-01	-1,414	CCL2,CCL5,CSF2,CSF3,CXCL1,IL12A,IL1A,IL1B
Role of Hypercytokinemia/hyperchemokinemia in the Pathogenesis of Influenza	1,62E00	2,09E-01	-1,414	CCL2,CCL5,CXCL3,DDX58,IFIT2,IFNAR2,IL12A,IL18,IL1A,IL1B,IL6,ISG15,JAK1,MYD88,NLRP3,OAS2,S1PR1,TLR3
Role of NFAT in Cardiac Hypertrophy	1,59E00	1,76E-01	-1,414	ADCY9,CAMK1G,GATA4,GNAS,GNG11,GNG12,GNG2,GNG4,GUCY1B1,HDAC10,HDAC4,HDAC5,IL11,IL6,ITPR2,LIF,MAP2K6,MAPK13,MEF2C,NOTUM,PIK3C2B,PIK3C2G,PIK3C3,PIK3CD,PIK3R2,PLCB4,PLCD1,PLCD3,PLCE1,PPP3CC,PRKAR2B,PRKCA,PRKCD,RCAN1,RRAS2,SHC3,TGFB3,TGFBR1,TGFBR2
TNFR2 Signaling	1,34E00	2,5E-01	-1,414	BIRC3,IKBKE,IKBKG,NFKBIA,NFKBID,RELA,TNFRSF1B,TRAF1
IL-1 Signaling	1,73E00	2,08E-01	-1,387	ADCY9,GNAL,GNAS,GNG11,GNG12,GNG2,GNG4,GUCY1B1,IKBKE,IKBKG,IL1A,IL1R1,IRAK2,MAP2K6,MAPK13,MYD88,NFKBIA,NFKBID,PRKAR2B,RELA
Semaphorin Neuronal Repulsive Signaling Pathway	4,24E00	2,47E-01	-1,372	ARHGEF12,CD44,CFL1,CRMP1,DPYSL2,DPYSL3,DPYSL5,GUCY1B1,ITGA10,ITGA11,ITGB3,ITGB4,ITGB5,ITGB8,MAP2K5,MAP2K6,MYL12B,MYL5,MYL9,NRP1,NRP2,PAK1,PAK3,PIK3C2B,PIK3C2G,PIK3C3,PIK3CD,PIK3R2,PLXNB1,PLXND1,PRKAR2B,SEMA3A,SEMA3E,SEMA3F,SEMA6B,SEMA6C,VCAN
Neuroinflammation Signaling Pathway	4,63E00	2,11E-01	-1,361	B2M,BACE1,BACE2,BDNF,BIRC3,CALB2,CCL2,CCL5,CREB3L2,CSF1R,CX3CL1,FAS,GABBR2,GABRA3,GABRE,GABRG1,GABRG2,GAD1,GDNF,GRIN2D,HLA-A,HLA-B,HLA-C,HLA-DOA,HLA-DPA1,HLA-DQB1,HLA-DRB1,HLA-DRB5,HLA-F,HMOX1,IKBKE,IKBKG,IL12A,IL18,IL1B,IL1R1,IL6,IRAK2,JAK1,MAPK13,MMP3,MYD88,NCF2,NFATC1,NFATC2,NGF,NLRP3,NOS2,PIK3C2B,PIK3C2G,PIK3C3,PIK3CD,PIK3R2,PLA2G6,PPP3CC,RAC2,RAC3,RELA,SLC1A3,SNCA,TGFB3,TGFBR1,TGFBR2,TLR2,TL…
Type II Diabetes Mellitus Signaling	2,2E00	2,03E-01	-1,342	ACSBG1,GCK,IKBKE,IKBKG,INSR,IRS1,ITPR2,NFKBIA,NFKBID,NGFR,PIK3C2B,PIK3C2G,PIK3C3,PIK3CD,PIK3R2,PPARG,PRKAA2,PRKCA,PRKCD,RELA,SLC27A1,SLC27A2,SLC27A3,SLC2A2,SMPD1,SOCS1,SOCS2,SOCS3,SOCS5,TNFRSF11B,TNFRSF1B
Production of Nitric Oxide and Reactive Oxygen Species in Macrophages	2,68E00	2,04E-01	-1,333	APOC1,CAT,CLU,IKBKE,IKBKG,IRF1,JAK1,MAP3K15,MAPK13,NCF2,NFKBIA,NFKBID,NGFR,NOS2,PIK3C2B,PIK3C2G,PIK3C3,PIK3CD,PIK3R2,PPARA,PPP1CC,PPP1R3C,PPP2CB,PPP2R1B,PPP2R2A,PRKCA,PRKCD,RAC2,RAC3,RBP4,RELA,RHOBTB2,RHOF,RHOJ,RHOU,SERPINA1,TLR2,TNFRSF11B,TNFRSF1B
IL-8 Signaling	2,41E00	1,95E-01	-1,333	ANGPT1,CXCL1,GNAL,GNAS,GNG11,GNG12,GNG2,GNG4,HMOX1,IKBKE,IKBKG,IRAK2,ITGB3,KDR,LASP1,MAP4K4,MMP2,MYL12B,MYL9,NCF2,NFKBIA,PIK3C2B,PIK3C2G,PIK3C3,PIK3CD,PIK3R2,PRKCA,PRKCD,PTK2,RAC2,RAC3,RELA,RHOBTB2,RHOF,RHOJ,RHOU,RRAS2,TEK,VCAM1,VEGFA,VEGFC
IL-17 Signaling	1,45E00	1,76E-01	-1,219	CCL2,CCL20,CSF2,CSF3,CXCL1,CXCL3,CXCL5,IL11,IL12A,IL18,IL1A,IL1B,IL6,JAK1,LIF,MAP2K6,MAPK13,MMP2,MMP3,NOS2,PIK3C2B,PIK3C2G,PIK3C3,PIK3CD,PIK3R2,RELA,RRAS2,TGFB3,TNFRSF11B,TNFSF10,TNFSF14,VEGFA,VEGFC
Lymphotoxin β Receptor Signaling	2,08E00	2,55E-01	-1,155	CXCL1,IKBKE,IKBKG,NFKBIA,NFKBID,PIK3C2B,PIK3C2G,PIK3C3,PIK3CD,PIK3R2,RELA,TNFSF14,TRAF1,VCAM1
Phospholipases	1,36E00	2,09E-01	-1,155	HMOX1,LPL,NOTUM,PLA2G6,PLA2G7,PLA2R1,PLAAT1,PLAAT3,PLAAT4,PLCB4,PLCD1,PLCD3,PLCE1,PNPLA3
ILK Signaling	5,24E00	2,44E-01	-1,121	ACTA2,ARHGEF6,BMP2,CFL1,CREB3L2,DSP,FBLIM1,FLNA,FLNC,FN1,IRS1,ITGB3,ITGB4,ITGB5,ITGB8,KRT18,LEF1,MAP2K6,MYH9,MYL5,MYL9,MYO18A,NCK2,NOS2,PARVB,PIK3C2B,PIK3C2G,PIK3C3,PIK3CD,PIK3R2,PPP2CB,PPP2R1B,PPP2R2A,PTK2,RAC2,RAC3,RELA,RHOBTB2,RHOF,RHOJ,RHOU,RPS6KA4,RPS6KA5,SNAI1,SNAI2,TMSB10/TMSB4X,VEGFA,VEGFC,VIM
LPS/IL-1 Mediated Inhibition of RXR Function	3,65E00	2,09E-01	-1,091	ABCA1,ABCB1,ABCB9,ABCC3,ACOX2,ACSBG1,ALAS1,ALDH16A1,ALDH1A1,ALDH1A3,ALDH1L1,ALDH3A2,APOC1,CAT,CHST1,CHST4,CPT1A,CPT1B,CYP2E1,CYP2J2,FABP4,FABP5,GSTO2,GSTP1,GSTT2/GSTT2B,HS3ST3A1,HS6ST2,IL18,IL1A,IL1B,IL1R1,IL4I1,LY96,MGST2,MYD88,NDST3,NGFR,NR1H2,NR1H3,PPARA,PPARGC1B,RARA,RXRA,SCARB1,SLC27A1,SLC27A2,SLC27A3,SLCO1B3,SMOX,SULT1C4,SULT4A1,TNFRSF11B,TNFRSF1B
Regulation Of The Epithelial Mesenchymal Transition By Growth Factors Pathway	5,11E00	2,45E-01	-1,067	CDH12,FGF1,FGF11,FGF5,FGFR1,FGFR4,FGFRL1,FOXC2,ID2,IKBKE,IKBKG,IL6,JAK1,LATS2,MAP2K5,MAP2K6,MAPK13,MEST,MMP2,NGFR,OCLN,PARD6B,PARD6G,PDGFA,PDGFRA,PIK3C2B,PIK3C2G,PIK3C3,PIK3CD,PIK3R2,RELA,RRAS2,SHC3,SMAD2,SMAD4,SNAI1,SNAI2,TGFB3,TGFBR1,TGFBR2,TNFRSF11B,TNFRSF1B,TNFSF10,TNFSF14,TWIST1,VIM,WWTR1
Macrophage Classical Activation Signaling Pathway	3,04E00	2,12E-01	-1,000	CCL20,CCL5,CSF2,DLAT,EED,GBP4,HLA-DOA,HLA-DPA1,HLA-DQB1,HLA-DRB1,HLA-DRB5,IFNAR2,IKBKG,IL11,IL12A,IL18,IL1A,IL1B,IL6,IRF1,JAK1,JARID2,LIF,LY96,MERTK,MYD88,NCF2,NFKBIA,NFKBID,NOS2,PPARG,RBBP4,RELA,SDHB,SDHD,SOCS1,SOCS3,TGFB3,TNFSF10,TNFSF14
Guanosine Nucleotides Degradation III	1,74E00	3,85E-01	-1,000	GDA,LACC1,NT5E,NT5M,XDH
Role of MAPK Signaling in Inhibiting the Pathogenesis of Influenza	1,47E00	2,08E-01	-1,000	CCL2,CCL5,IL1B,IL6,MAP2K6,MAPK13,MYD88,NFKBIA,NFKBID,PLA2G6,PLA2G7,PLA2R1,PLAAT1,PLAAT3,PLAAT4,PNPLA3
PFKFB4 Signaling Pathway	1,42E00	2,29E-01	-1,000	CREB3L2,GCK,GNAS,HK2,MAP2K5,MAP2K6,NCOA3,PRKAR2B,RPS6KA5,TGFB3,XDH
Adenosine Nucleotides Degradation II	1,35E00	3,12E-01	-1,000	ADA,LACC1,NT5E,NT5M,XDH
Role Of Osteoclasts In Rheumatoid Arthritis Signaling Pathway	5,97E00	2,27E-01	-0,985	ACP5,ADAM12,ADAM19,ADAM8,ADAM9,BIRC3,CBL,COL11A1,COL13A1,COL15A1,COL16A1,COL17A1,COL18A1,COL1A1,COL1A2,COL21A1,COL27A1,COL4A1,COL4A5,COL4A6,COL5A1,COL6A1,COL6A2,COL7A1,CREB3L2,CSF1,CSF1R,CSF2,CTNNA2,FOXG1,FOXO4,GSN,IKBKE,IKBKG,IL18,IL1B,IL1R1,ITGB3,MAP2K5,MAP2K6,MAPK13,MMP10,MMP14,MMP17,MMP2,MMP3,NFATC1,NFKBIA,NFKBID,NGFR,PIK3C2B,PIK3C2G,PIK3C3,PIK3CD,PIK3R2,PPP3CC,RAC2,RAC3,RELA,RHOBTB2,RHOF,RHO…
Sperm Motility	5,07E00	2,27E-01	-0,894	CSF1R,DDR1,DYRK3,DYRK4,EPHA4,EPHA5,EPHA6,EPHB1,EPHB4,ERBB3,FGFR1,FGFR4,FLT3LG,FRK,GNAL,GNAS,GNG11,GNG12,GNG2,GNG4,GUCY1B1,INSR,ITPR2,JAK1,KDR,KIT,LYN,MAP2K5,MAP2K6,MERTK,NOTUM,NTRK2,PDE2A,PDGFRA,PLA2G6,PLA2G7,PLA2R1,PLAAT1,PLAAT3,PLAAT4,PLCB4,PLCD1,PLCD3,PLCE1,PNPLA3,PRKAR2B,PRKCA,PRKCD,PTK2,ROR1,ROR2,ROS1,STYK1,TEC,TEK,TIE1,TNK2,TYRO3
HOTAIR Regulatory Pathway	2,29E00	2,02E-01	-0,870	ATG7,CD44,COL1A1,COL1A2,DNMT3B,DZIP3,EED,IRF1,JARID2,LEF1,MMP10,MMP14,MMP17,MMP2,MMP3,NFKBIA,PIK3C2B,PIK3C2G,PIK3C3,PIK3CD,PIK3R2,RBBP4,RBM38,RELA,SNAI2,TCF7,TCF7L1,TWIST1,VIM,WNT10B,WNT5A,WNT5B,WNT7B
PD-1, PD-L1 cancer immunotherapy pathway	3,5E00	2,55E-01	-0,853	B2M,CD247,CSNK2A2,HLA-A,HLA-B,HLA-C,HLA-DOA,HLA-DPA1,HLA-DQB1,HLA-DRB1,HLA-DRB5,HLA-F,IL12A,JAK1,LATS2,NGFR,PDCD1LG2,PIK3C2B,PIK3C2G,PIK3C3,PIK3CD,PIK3R2,RASGRP1,TGFB3,TNFRSF11B,TNFRSF1B,ZBTB12
Role Of Osteoblasts In Rheumatoid Arthritis Signaling Pathway	3,47E00	2,08E-01	-0,849	ALPL,BMP2,BMPR1B,COL1A1,CSF2,CSNK1E,CTSB,CTSE,CTSF,CTSH,CTSS,CTSV,FZD3,FZD8,IL11,IL12A,IL18,IL1A,IL1B,IL6,JAK1,LEF1,LIF,LRP1,LRP5,MMP10,MMP14,MMP17,MMP2,MMP3,PIK3C2B,PIK3C2G,PIK3C3,PIK3CD,PIK3R2,SMAD1,SMAD4,SMAD9,TCF7,TCF7L1,TGFB3,TNFRSF11B,TNFSF10,TNFSF14,VEGFA,VEGFC,WNT10B,WNT5A,WNT5B,WNT7B
Ovarian Cancer Signaling	1,33E00	1,77E-01	-0,832	ARRB1,CD44,E2F2,E2F5,EDNRA,FZD3,FZD8,GJA1,HDAC10,HDAC4,HDAC5,LEF1,MMP2,PIK3C2B,PIK3C2G,PIK3C3,PIK3CD,PIK3R2,PRKAR2B,RRAS2,TCF7,TCF7L1,VEGFA,VEGFC,WNT10B,WNT5A,WNT5B,WNT7B
IL-15 Production	6,42E00	3,01E-01	-0,822	CSF1R,DDR1,DYRK3,DYRK4,EPHA4,EPHA5,EPHA6,EPHB1,EPHB4,ERBB3,FGFR1,FGFR4,FLT3LG,FRK,IL6,INSR,IRF1,JAK1,KDR,KIT,LYN,MAP2K5,MAP2K6,MERTK,NTRK2,PDGFRA,PTK2,RELA,ROR1,ROR2,ROS1,STYK1,TEC,TEK,TIE1,TNK2,TYRO3
Colorectal Cancer Metastasis Signaling	2,73E00	1,92E-01	-0,822	ADCY9,ARRB1,FZD3,FZD8,GNAL,GNAS,GNG11,GNG12,GNG2,GNG4,GUCY1B1,IL6,JAK1,LEF1,LRP1,LRP5,MMP10,MMP14,MMP17,MMP2,MMP3,NOS2,PIK3C2B,PIK3C2G,PIK3C3,PIK3CD,PIK3R2,PRKAR2B,RAC2,RAC3,RALGDS,RELA,RHOBTB2,RHOF,RHOJ,RHOU,RRAS2,SMAD2,SMAD4,TCF7,TCF7L1,TGFB3,TGFBR1,TGFBR2,TLR2,TLR3,VEGFA,VEGFC,WNT10B,WNT5A,WNT5B,WNT7B
Phenylalanine Degradation IV (Mammalian, via Side Chain)	2,27E00	4,29E-01	-0,816	ALDH3A2,GOT2,IL4I1,SLC27A2,SLC27A3,SMOX
PI3K Signaling in B Lymphocytes	1,76E00	1,93E-01	-0,784	ATF6B,C3,CBL,IKBKE,IKBKG,IL4R,IRS1,ITPR2,LYN,MALT1,NFATC1,NFATC2,NFKBIA,NFKBID,NOTUM,PIK3AP1,PIK3CD,PIK3R2,PLCB4,PLCD1,PLCD3,PLCE1,PLEKHA2,PPP3CC,PTPRC,RELA,RRAS2,VAV3
PXR/RXR Activation	1,79E00	2,31E-01	-0,775	ABCB1,ABCB9,ABCC3,ALAS1,ALDH1A1,ALDH3A2,CPT1A,IL6,INSR,NR3C1,PPARA,PRKAR2B,RELA,RXRA,SLCO1B3
GP6 Signaling Pathway	6,5E00	2,99E-01	-0,667	APBB1IP,COL11A1,COL13A1,COL15A1,COL16A1,COL17A1,COL18A1,COL1A1,COL1A2,COL21A1,COL27A1,COL4A1,COL4A5,COL4A6,COL5A1,COL6A1,COL6A2,COL7A1,FGB,FGG,FYB1,ITGB3,LAMA1,LAMA3,LAMA4,LAMA5,LAMB3,LYN,PIK3C2B,PIK3C2G,PIK3C3,PIK3CD,PIK3R2,PRKCA,PRKCD,PTK2,SCHIP1,VAV3
MSP-RON Signaling In Macrophages Pathway	1,31E00	1,85E-01	-0,655	CREB3L2,GAB2,HLA-DOA,HLA-DPA1,HLA-DQB1,HLA-DRB1,HLA-DRB5,IKBKE,IKBKG,IL12A,MST1,NFKBIZ,NOS2,PIK3C2B,PIK3C2G,PIK3C3,PIK3CD,PIK3R2,RELA,RRAS2,SOCS1,SOCS3
Role of IL-17F in Allergic Inflammatory Airway Diseases	1,87E00	2,55E-01	-0,632	CCL2,CREB3L2,CSF2,CXCL1,CXCL5,CXCL6,IL11,IL1B,IL6,RELA,RPS6KA4,RPS6KA5
Triacylglycerol Biosynthesis	2,31E00	2,69E-01	-0,577	AGPAT5,ELOVL2,GPAM,GPAT3,LPCAT2,LPCAT3,LPIN3,MBOAT1,PLPP2,PLPP3,PLPP4,PLPP6,PNPLA3,PORCN
IL-23 Signaling Pathway	1,94E00	2,61E-01	-0,577	CSF2,IL1B,NFKBIA,PIK3C2B,PIK3C2G,PIK3C3,PIK3CD,PIK3R2,RELA,RORA,RUNX1,SOCS3
Role Of Chondrocytes In Rheumatoid Arthritis Signaling Pathway	1,68E00	1,91E-01	-0,577	ADAMTS5,AKT1S1,ASIC1,CCL2,FN1,IL18,IL1A,IL1B,IL1R1,IL6,LRP1,MAPK13,MMP10,MMP14,MMP17,MMP2,MMP3,NGFR,NLRP3,NOS2,PPP3CC,PRKAA2,TLR2,TNFRSF11B,TNFRSF1B,VEGFA,VEGFC
PCP (Planar Cell Polarity) Pathway	1,41E00	2,17E-01	-0,577	CTHRC1,FZD3,FZD8,JUNB,JUND,LGR4,NDP,PRICKLE1,ROR2,WNT10B,WNT5A,WNT5B,WNT7B
Factors Promoting Cardiogenesis in Vertebrates	2,51E00	2,11E-01	-0,557	BMP2,BMP6,BMPR1B,CREB3L2,FZD3,FZD8,GATA4,LEF1,LRP1,LRP5,MEF2C,NOG,NOTUM,PLCB4,PLCD1,PLCD3,PLCE1,PRKCA,PRKCD,SMAD1,SMAD2,SMAD4,SMAD9,TCF7,TCF7L1,TGFB3,TGFBR1,TGFBR2,WNT10B,WNT5A,WNT5B,WNT7B
Prolactin Signaling	1,4E00	1,98E-01	-0,500	IRF1,IRS1,KCNJ8,NR3C1,PIK3C2B,PIK3C2G,PIK3C3,PIK3CD,PIK3R2,PRKCA,PRKCD,PRLR,RRAS2,SOCS1,SOCS2,SOCS3,SOCS5,TCF7
Thyroid Cancer Signaling	1,38E00	2,03E-01	-0,500	BDNF,GDNF,INSR,IRS1,LEF1,NGF,NTRK2,PDK1,PIK3C2B,PIK3C2G,PIK3C3,PIK3CD,PIK3R2,RRAS2,TCF7,TCF7L1
HIF1α Signaling	2,03E00	1,88E-01	-0,493	ADM,BMP6,CAMK1G,CCNG2,EGLN1,ELOC,GCK,HK2,HMOX1,HSPA1L,IL6,KDR,LDHA,MAP2K5,MAP2K6,MMP10,MMP14,MMP17,MMP2,MMP3,NCF2,NOS2,PIK3C2B,PIK3C2G,PIK3C3,PIK3CD,PIK3R2,PPP3CC,PRKCA,PRKCD,RAC2,RAC3,RRAS2,SERPINE1,SLC2A2,TGFA,VEGFA,VEGFC,VIM
Tumor Microenvironment Pathway	4,52E00	2,4E-01	-0,457	CCL2,CD44,COL1A1,COL1A2,CSF1,CSF2,CSF3,FAS,FGF1,FGF11,FGF5,FN1,FOXG1,FOXO4,HLA-A,HLA-B,HLA-C,HLA-F,IL1B,IL6,ITGB3,LEPR,LGALS9,MMP10,MMP14,MMP17,MMP2,MMP3,NOS2,PDCD1LG2,PDGFA,PIK3C2B,PIK3C2G,PIK3C3,PIK3CD,PIK3R2,RELA,RRAS2,SLC2A2,TGFB3,TNC,VEGFA,VEGFC
Purine Nucleotides Degradation II (Aerobic)	1,56E00	3,16E-01	-0,447	ADA,GDA,LACC1,NT5E,NT5M,XDH
P2Y Purigenic Receptor Signaling Pathway	1,5E00	1,88E-01	-0,447	ADCY9,CREB3L2,GNG11,GNG12,GNG2,GNG4,GUCY1B1,ITGB3,NOTUM,P2RY11,P2RY2,PIK3C2B,PIK3C2G,PIK3C3,PIK3CD,PIK3R2,PLCB4,PLCD1,PLCD3,PLCE1,PRKAR2B,PRKCA,PRKCD,RELA,RRAS2
Glioblastoma Multiforme Signaling	1,98E00	1,93E-01	-0,392	E2F2,E2F5,E2F7,FZD3,FZD8,ITPR2,LEF1,NOTUM,PDGFA,PDGFRA,PIK3C2B,PIK3C2G,PIK3C3,PIK3CD,PIK3R2,PLCB4,PLCD1,PLCD3,PLCE1,PRKCD,RAC2,RAC3,RHOBTB2,RHOF,RHOJ,RHOU,RRAS2,SHC3,TSC2,WNT10B,WNT5A,WNT5B,WNT7B
HMGB1 Signaling	2,39E00	2,04E-01	-0,378	CCL2,CSF2,IL11,IL12A,IL18,IL1A,IL1B,IL1R1,IL6,LIF,MAP2K5,MAP2K6,MAPK13,NGFR,PIK3C2B,PIK3C2G,PIK3C3,PIK3CD,PIK3R2,RAC2,RAC3,RELA,RHOBTB2,RHOF,RHOJ,RHOU,RRAS2,SERPINE1,TGFB3,TNFRSF11B,TNFRSF1B,TNFSF10,TNFSF14,VCAM1
WNT/β-catenin Signaling	2,1E00	1,95E-01	-0,365	AXIN2,CD44,CDH12,CSNK1E,CSNK2A2,DKK3,FRAT1,FZD3,FZD8,GJA1,LEF1,LRP1,LRP5,MARK2,PPP2CB,PPP2R1B,PPP2R2A,RARA,RARB,SOX5,SOX6,SOX7,SOX9,TCF7,TCF7L1,TGFB3,TGFBR1,TGFBR2,TLE3,TLE4,WNT10B,WNT5A,WNT5B,WNT7B
Acute Phase Response Signaling	3,23E00	2,16E-01	-0,354	C1R,C1S,C3,CFB,FGB,FGG,FN1,FTL,HMOX1,IKBKE,IKBKG,IL18,IL1A,IL1B,IL1R1,IL6,MAP2K6,MAPK13,MYD88,NFKBIA,NFKBID,NGFR,NOLC1,NR3C1,PIK3CD,PIK3R2,RBP4,RBP7,RELA,RRAS2,SERPINA1,SERPIND1,SERPINE1,SERPING1,SOCS1,SOCS2,SOCS3,SOCS5,TNFRSF11B,TNFRSF1B
Actin Cytoskeleton Signaling	2,12E00	1,84E-01	-0,354	ACTA2,ARHGEF1,ARHGEF12,ARHGEF4,ARHGEF6,CFL1,CYFIP2,EZR,F2R,FGF1,FGF11,FGF5,FLNA,FN1,GNG12,GSN,ITGA10,ITGA11,ITGB3,ITGB4,ITGB5,ITGB8,MYH9,MYL12B,MYL5,MYL9,MYO18A,PAK1,PAK3,PDGFA,PIK3C2B,PIK3C2G,PIK3C3,PIK3CD,PIK3R2,PIP5K1B,PTK2,RAC2,RAC3,RDX,RRAS2,SSH3,TIAM2,TMSB10/TMSB4X,VAV3
Leukocyte Extravasation Signaling	4,03E00	2,28E-01	-0,324	ACTA2,AFDN,ARHGAP4,ARHGAP8/PRR5-ARHGAP8,ARHGAP9,CD44,CLDN1,CLDN15,CLDN16,CLDN23,CTNNA2,CTNND1,CTTN,DLC1,EDIL3,EZR,ICAM3,JAM3,MAPK13,MMP10,MMP14,MMP17,MMP2,MMP3,NCF2,PECAM1,PIK3C2B,PIK3C2G,PIK3C3,PIK3CD,PIK3R2,PRKCA,PRKCD,PTK2,RAC2,RASGRP1,RDX,SIPA1,TEC,THY1,TIMP2,VAV3,VCAM1,WIPF1
Osteoarthritis Pathway	4,53E00	2,25E-01	-0,316	ADAMTS5,ALPL,ANKH,BMP2,CREB3L2,CTNNA2,DDIT4,FGFR1,FN1,FZD3,FZD8,GDF5,HDAC4,HTRA1,IL1B,IL1R1,ITGA10,ITGA11,ITGB3,ITGB4,ITGB5,ITGB8,JAG1,LEF1,LRP1,MEF2C,MMP10,MMP3,NAMPT,NKX3-2,NOS2,PPARG,PRKAA2,RBP4,RELA,S1PR2,SDC4,SIK3,SMAD1,SMAD2,SMAD4,SMAD7,SMAD9,SOX9,SPHK1,TCF7,TCF7L1,TGFBR1,TGFBR2,TLR2,TNFRSF1B,VEGFA,VEGFC
HIPPO signaling	2,61E00	2,44E-01	-0,302	CD44,CSNK1E,DLG3,DLG4,FAT4,LATS2,MST1,PPP1CC,PPP1R3C,PPP2CB,PPP2R1B,PPP2R2A,SMAD1,SMAD2,SMAD4,STK3,STK4,TEAD2,TEAD4,WWC1,WWTR1
iNOS Signaling	1,87E00	2,55E-01	-0,302	IKBKE,IKBKG,IRAK2,IRF1,JAK1,LY96,MAPK13,MYD88,NFKBIA,NFKBID,NOS2,RELA
Macropinocytosis Signaling	1,83E00	2,24E-01	-0,302	CSF1,CSF1R,ITGB3,ITGB4,ITGB5,ITGB8,NGF,PAK1,PDGFA,PIK3C2B,PIK3C2G,PIK3C3,PIK3CD,PIK3R2,PRKCA,PRKCD,RRAS2
Synaptogenesis Signaling Pathway	1,47E00	1,65E-01	-0,283	ADCY9,AFDN,BDNF,CADM1,CDH12,CDH19,CFL1,CHN1,CREB3L2,CTNND1,DLG4,EPHA4,EPHA5,EPHA6,EPHB1,EPHB4,GRIA2,GRIN2D,GUCY1B1,LRP1,LYN,NECTIN1,NLGN1,NRXN3,NTRK2,PAK1,PIK3C2B,PIK3C2G,PIK3C3,PIK3CD,PIK3R2,PRKAR2B,PRKCD,RASGRF1,RASGRP1,RELN,RRAS2,SHC3,SNAP25,SNCA,SNCB,STX1A,STXBP1,STXBP6,SYNGAP1,SYT1,SYT12,SYT16,SYT9,THBS1,THBS3,VLDLR
Regulation of Actin-based Motility by Rho	1,45E00	1,91E-01	-0,277	ACTA2,CFL1,GSN,ITGA10,ITGA11,ITGB3,ITGB4,ITGB5,ITGB8,MYL12B,MYL5,MYL9,PAK1,PAK3,PIP5K1B,RAC2,RAC3,RHOBTB2,RHOF,RHOJ,RHOU,WIPF1
Protein Kinase A Signaling	1,95E00	1,68E-01	-0,272	ADCY9,ANAPC2,CDC25B,CREB3L2,DUSP1,DUSP10,DUSP4,DUSP6,FLNA,FLNC,GNAS,GNG11,GNG12,GNG2,GNG4,GUCY1B1,H1-2,ITPR2,LEF1,MYL12B,MYL5,MYL9,NFATC1,NFATC2,NFKBIA,NFKBID,NGFR,NOTUM,NTN1,PDE2A,PDE3B,PDE5A,PDE6A,PDE8A,PLCB4,PLCD1,PLCD3,PLCE1,PPP1CC,PPP1R3C,PPP3CC,PRKAR2B,PRKCA,PRKCD,PTK2,PTPN13,PTPN18,PTPN21,PTPN22,PTPRB,PTPRC,PTPRE,PTPRF,PTPRG,PTPRJ,PTPRK,PTPRN,PTPRO,PTPRR,RELA,SMAD4,SMPDL3B,TCF7,TCF7L1,TGFB…
Regulation Of The Epithelial Mesenchymal Transition In Development Pathway	1,87E00	2,18E-01	-0,258	AXIN2,FZD3,FZD8,JAG1,LEF1,LOX,PYGO2,RELA,S100A4,SNAI1,SNAI2,SUFU,TCF7,TCF7L1,TWIST1,WNT10B,WNT5A,WNT5B,WNT7B
Acute Myeloid Leukemia Signaling	1,68E00	2,09E-01	-0,258	CSF1R,FLT3LG,JUP,KIT,KITLG,LEF1,MAP2K5,MAP2K6,PIK3C2B,PIK3C2G,PIK3C3,PIK3CD,PIK3R2,RARA,RELA,RRAS2,RUNX1,TCF7,TCF7L1
p53 Signaling	1,37E00	1,94E-01	-0,243	BBC3,CHEK1,FAS,JMY,PERP,PIK3C2B,PIK3C2G,PIK3C3,PIK3CD,PIK3R2,PLAGL1,PRKDC,RPRM,RRM2B,SERPINE2,SNAI2,THBS1,TNFRSF10A,TNFRSF10B
Th2 Pathway	2,09E00	2,04E-01	-0,229	CD247,GATA3,HAVCR1,HLA-A,HLA-B,HLA-DOA,HLA-DPA1,HLA-DQB1,HLA-DRB1,HLA-DRB5,ICOSLG/LOC102723996,IL12A,IL24,IL4R,JAG1,JAK1,NFATC2,NOTCH2,NOTCH4,PIK3C2B,PIK3C2G,PIK3C3,PIK3CD,PIK3R2,S1PR1,SOCS3,TGFBR1,TGFBR2
Endocannabinoid Developing Neuron Pathway	1,48E00	1,89E-01	-0,229	ADCY9,AKT1S1,CNR1,CREB3L2,GNAL,GNG11,GNG12,GNG2,GNG4,GUCY1B1,MAP2K5,MAP2K6,MAPK13,MGLL,PAX6,PIK3C2B,PIK3C2G,PIK3C3,PIK3CD,PIK3R2,PRKAR2B,RAC2,RAC3,RRAS2
Neuropathic Pain Signaling In Dorsal Horn Neurons	2,39E00	2,28E-01	-0,209	BDNF,CAMK1G,GPR37,GRIA2,GRIN2D,ITPR2,KCNN2,KCNN4,KCNQ3,NOTUM,NTRK2,PIK3C2B,PIK3C2G,PIK3C3,PIK3CD,PIK3R2,PLCB4,PLCD1,PLCD3,PLCE1,PRKAR2B,PRKCA,PRKCD
STAT3 Pathway	2,46E00	2,15E-01	-0,200	BMP6,BMPR1B,CISH,FGFR1,FGFR4,GHR,IL13RA2,IL1A,IL1B,IL1R1,IL3RA,IL4R,IL7R,INSR,KDR,MAPK13,NGFR,NTRK2,PDGFRA,RRAS2,SOCS1,SOCS2,SOCS3,SOCS5,TGFA,TGFBR1,TGFBR2,TNFRSF11A,VEGFA
Hepatic Fibrosis / Hepatic Stellate Cell Activation	1,31E01	3,35E-01	#NUM!	ACTA2,BAMBI,CCL2,CCL5,COL11A1,COL13A1,COL15A1,COL16A1,COL17A1,COL18A1,COL1A1,COL1A2,COL21A1,COL27A1,COL4A1,COL4A5,COL4A6,COL5A1,COL6A1,COL6A2,COL7A1,CSF1,CXCL3,CYP2E1,ECE1,EDNRA,FAS,FGF1,FGFR1,FN1,IFNAR2,IGFBP3,IL1A,IL1B,IL1R1,IL4R,IL6,KDR,LAMA1,LEPR,LHX2,LY96,MMP2,MYH9,MYL5,MYL9,MYO18A,NGFR,PDGFA,PDGFRA,RELA,SERPINE1,SMAD2,SMAD4,SMAD7,TGFA,TGFB3,TGFBR1,TGFBR2,TIMP2,TNFRSF11B,TNFRSF1B,VCAM1,VEGFA…
Axonal Guidance Signaling	7,42E00	2,14E-01	#NUM!	ABLIM1,ABLIM3,ADAM12,ADAM19,ADAM8,ADAM9,ADAMTS1,ADAMTS10,ADAMTS12,ADAMTS13,ADAMTS16,ADAMTS5,ADAMTS6,ADAMTS7,ARHGEF12,ARHGEF6,BDNF,BMP2,BMP6,CFL1,DPYSL2,DPYSL5,EPHA4,EPHA5,EPHA6,EPHB1,EPHB4,ERAP2,FZD3,FZD8,GNAL,GNAS,GNG11,GNG12,GNG2,GNG4,HHIP,ITGA10,ITGA11,ITGB3,ITGB4,ITGB5,ITGB8,L1CAM,MMP10,MMP14,MMP17,MMP2,MMP3,MYL12B,MYL5,MYL9,NCK2,NFATC1,NFATC2,NGF,NGFR,NOTUM,NRP1,NRP2,NTN1,NTN4,NTNG1,NTRK2,PA…
Role of Osteoblasts, Osteoclasts and Chondrocytes in Rheumatoid Arthritis	6,27E00	2,5E-01	#NUM!	ACP5,ADAMTS5,ALPL,BIRC3,BMP2,BMP6,BMPR1B,CBL,COL1A1,CSF1,CSF1R,CSF2,CSNK1E,DKK3,FZD3,FZD8,GSN,IKBKE,IKBKG,IL11,IL18,IL1A,IL1B,IL1R1,IL6,ITGB3,LEF1,LRP1,LRP5,MAP2K6,MMP14,MMP3,NFATC1,NFATC2,NFKBIA,NFKBID,NGFR,PIK3C2B,PIK3C2G,PIK3C3,PIK3CD,PIK3R2,PPP3CC,RELA,SMAD1,SMAD4,SMAD9,TCF7,TCF7L1,TNFRSF11A,TNFRSF11B,TNFRSF1B,WNT10B,WNT5A,WNT5B,WNT7B
Human Embryonic Stem Cell Pluripotency	5,79E00	2,65E-01	#NUM!	BDNF,BMP2,BMP6,BMPR1B,FGFR1,FGFR4,FGFRL1,FZD3,FZD8,GNAL,GNAS,GNG11,GNG12,GNG2,GNG4,LEF1,NGF,NOG,NTRK2,PDGFA,PDGFRA,PIK3C2B,PIK3C2G,PIK3C3,PIK3CD,PIK3R2,S1PR1,S1PR2,S1PR5,SALL4,SMAD1,SMAD2,SMAD4,SMAD7,SPHK1,TCF7,TCF7L1,TGFB3,TGFBR1,TGFBR2,WNT10B,WNT5A,WNT5B,WNT7B
Molecular Mechanisms of Cancer	5,63E00	2,06E-01	#NUM!	ADCY9,ARHGEF1,ARHGEF12,ARHGEF16,ARHGEF17,ARHGEF4,ARHGEF6,BBC3,BCL2L11,BIRC3,BMP2,BMP6,BMPR1B,CBL,CDC25B,CDK15,CDKN2B,CDKN2D,CHEK1,CTNNA2,CTNND1,E2F2,E2F5,E2F7,FAS,FZD3,FZD8,GAB2,GNAL,GNAS,GNG11,GNG12,GNG2,GNG4,GUCY1B1,HDAC10,HDAC4,HDAC5,IRS1,ITGA10,ITGA11,ITGB3,ITGB4,ITGB5,ITGB8,JAK1,LEF1,LRP1,LRP5,MAP2K6,MAPK13,NFKBIA,NFKBID,PAK1,PAK3,PIK3C2B,PIK3C2G,PIK3C3,PIK3CD,PIK3R2,PLCB4,PRKAR2B,PRKCA,PRKC…
Antigen Presentation Pathway	4,97E00	4,1E-01	#NUM!	B2M,CD74,HLA-A,HLA-B,HLA-C,HLA-DOA,HLA-DPA1,HLA-DQB1,HLA-DRB1,HLA-DRB5,HLA-F,NLRC5,PSMB8,PSMB9,TAP1,TAPBP
Regulation of the Epithelial-Mesenchymal Transition Pathway	3,92E00	2,26E-01	#NUM!	CDH12,FGF1,FGF11,FGF5,FGFR1,FGFR4,FGFRL1,FOXC2,FZD3,FZD8,ID2,JAG1,JAK1,LEF1,LOX,MAP2K5,MAP2K6,MMP2,NOTCH2,NOTCH4,PARD6B,PARD6G,PIK3C2B,PIK3C2G,PIK3C3,PIK3CD,PIK3R2,PYGO2,RELA,RRAS2,SMAD2,SMAD4,SNAI1,SNAI2,TCF7,TCF7L1,TGFB3,TGFBR1,TGFBR2,TWIST1,WNT10B,WNT5A,WNT5B,WNT7B
Semaphorin Signaling in Neurons	3,82E00	3,11E-01	#NUM!	ARHGEF12,CFL1,CRMP1,DPYSL2,DPYSL3,DPYSL5,NRP1,PAK1,PAK3,PLXNB1,PTK2,RAC2,RAC3,RHOBTB2,RHOF,RHOJ,RHOU,SEMA3A,SEMA7A
Role of Macrophages, Fibroblasts and Endothelial Cells in Rheumatoid Arthritis	3,74E00	1,99E-01	#NUM!	CCL2,CCL5,CREB3L2,CSF1,CSF2,CSNK1E,DKK3,F2RL1,FN1,FZD3,FZD8,IKBKE,IKBKG,IL16,IL18,IL1A,IL1B,IL1R1,IL32,IL6,IRAK2,LEF1,LRP1,LRP5,MAP2K6,MMP3,MYD88,NFATC1,NFATC2,NFKBIA,NFKBID,NGFR,NOS2,NOTUM,PDGFA,PIK3C2B,PIK3C2G,PIK3C3,PIK3CD,PIK3R2,PLCB4,PLCD1,PLCD3,PLCE1,PPP3CC,PRKCA,PRKCD,RELA,ROR2,RRAS2,SOCS1,SOCS3,TCF7,TCF7L1,TLR2,TLR3,TNFRSF11B,TNFRSF1B,TRAF1,VCAM1,VEGFA,VEGFC,WNT10B,WNT5A,WNT5B,WNT7B
Role of IL-17A in Arthritis	3,74E00	3,16E-01	#NUM!	CCL2,CCL20,CCL5,CXCL1,CXCL3,CXCL5,CXCL6,MAP2K6,MAPK13,NFKBIA,NFKBID,NOS2,PIK3C2B,PIK3C2G,PIK3C3,PIK3CD,PIK3R2,RELA
Hepatic Cholestasis	3,52E00	2,2E-01	#NUM!	ABCB1,ABCC3,ADCY9,ATP8B1,CSF2,CYP27A1,FGFR4,GCG,GUCY1B1,HSD3B7,IKBKE,IKBKG,IL11,IL12A,IL18,IL1A,IL1B,IL1R1,IL6,INSR,IRAK2,LIF,LY96,MYD88,NFKBIA,NFKBID,NGFR,NR1H2,NR1H3,PPARA,PRKAR2B,PRKCA,PRKCD,RARA,RELA,RXRA,SLCO1B3,TGFB3,TNFRSF11B,TNFRSF1B,TNFSF10,TNFSF14
Caveolar-mediated Endocytosis Signaling	3,44E00	2,8E-01	#NUM!	ACTA2,ARCN1,B2M,CD55,DYRK3,FLNA,FLNC,FLOT1,HLA-A,HLA-B,HLA-C,HLA-F,INSR,ITGA10,ITGA11,ITGB3,ITGB4,ITGB5,ITGB8,PRKCA,ZBTB12
Virus Entry via Endocytic Pathways	3,26E00	2,5E-01	#NUM!	ACTA2,AP1M2,B2M,CD55,FLNA,FLNC,HLA-A,HLA-B,HLA-C,HLA-F,ITGB3,ITGB4,ITGB5,ITGB8,PIK3C2B,PIK3C2G,PIK3C3,PIK3CD,PIK3R2,PRKCA,PRKCD,RAC2,RAC3,RRAS2,TFRC,ZBTB12
Phagosome Maturation	3,1E00	2,22E-01	#NUM!	ATP6V0A4,ATP6V0D2,ATP6V1B2,ATP6V1C1,ATP6V1E2,ATP6V1H,B2M,CTSB,CTSE,CTSF,CTSH,CTSS,CTSV,DYNC2H1,HLA-A,HLA-B,HLA-C,HLA-DRB1,HLA-DRB5,HLA-F,M6PR,NCF2,PIK3C3,RAB7B,RAC2,RAC3,SNAP25,STX1A,TAP1,TUBA1A,TUBB2B,TUBB8,VPS37A,VPS37C,ZBTB12
Role of Tissue Factor in Cancer	2,85E00	2,33E-01	#NUM!	ARRB1,CCN1,CFL1,CSF1,CSF2,CXCL1,F2RL1,FGB,FGF5,FGG,FRK,IL1B,ITGB3,LYN,MAPK13,PAK1,PIK3C2B,PIK3C2G,PIK3C3,PIK3CD,PIK3R2,PRKCA,RPS6KA4,RPS6KA5,RRAS2,VEGFA,VEGFC
Th1 and Th2 Activation Pathway	2,71E00	2,09E-01	#NUM!	CD247,GATA3,HAVCR1,HLA-A,HLA-B,HLA-DOA,HLA-DPA1,HLA-DQB1,HLA-DRB1,HLA-DRB5,ICOSLG/LOC102723996,IL12A,IL18,IL24,IL4R,IL6,IRF1,JAG1,JAK1,KLRC1,LGALS9,MAP2K6,NFATC1,NFATC2,NOTCH2,NOTCH4,PIK3C2B,PIK3C2G,PIK3C3,PIK3CD,PIK3R2,S1PR1,SOCS1,SOCS3,TGFBR1,TGFBR2
Iron homeostasis signaling pathway	2,61E00	2,17E-01	#NUM!	ATP6V0A4,ATP6V0D2,ATP6V1B2,ATP6V1C1,ATP6V1E2,ATP6V1H,BMP2,BMP6,BMPR1B,CYBRD1,FBXL5,FECH,FTL,HBE1,HBG2,HFE,HMOX1,IL6,JAK1,LRP1,PDGFA,PDGFRA,SLC39A14,SLC40A1,SLC48A1,SMAD1,SMAD2,SMAD4,STEAP3,TFRC
IL-4 Signaling	2,52E00	2,37E-01	#NUM!	HLA-A,HLA-B,HLA-DOA,HLA-DPA1,HLA-DQB1,HLA-DRB1,HLA-DRB5,IL4R,INPP5B,IRS1,JAK1,NFATC1,NFATC2,NR3C1,NR3C2,PIK3C2B,PIK3C2G,PIK3C3,PIK3CD,PIK3R2,RRAS2,SOCS1
Adipogenesis pathway	2,46E00	2,15E-01	#NUM!	ATG7,BMP2,BMPR1B,DDIT3,FABP4,FGF1,FGFR1,FGFR4,FGFRL1,FOXC2,FZD3,FZD8,HDAC10,HDAC4,HDAC5,KLF5,LPL,NOCT,PER2,PPARG,RBBP4,SAP30L,SMAD1,SMAD9,SOX9,TCF7,TXNIP,WNT10B,WNT5A
Atherosclerosis Signaling	2,36E00	2,14E-01	#NUM!	ALOXE3,APOC1,CCL2,CLU,COL18A1,COL1A1,COL1A2,CSF1,IL18,IL1A,IL1B,IL6,LPL,MMP3,MSR1,PDGFA,PLA2G6,PLA2G7,PLA2R1,PLAAT1,PLAAT3,PLAAT4,PNPLA3,RBP4,RELA,SERPINA1,TNFSF14,VCAM1
Ephrin A Signaling	2,29E00	2,77E-01	#NUM!	CFL1,EPHA4,EPHA5,EPHA6,NGFR,PAK1,PIK3C2B,PIK3C2G,PIK3C3,PIK3CD,PIK3R2,PTK2,VAV3
Granulocyte Adhesion and Diapedesis	2,25E00	1,96E-01	#NUM!	CCL2,CCL20,CCL28,CCL5,CLDN1,CLDN15,CLDN16,CLDN23,CSF3,CX3CL1,CXCL1,CXCL16,CXCL3,CXCL5,CXCL6,EZR,IL18,IL1A,IL1B,IL1R1,JAM3,MMP10,MMP14,MMP17,MMP2,MMP3,NGFR,PECAM1,RDX,SDC1,SDC2,SDC3,SDC4,THY1,TNFRSF11B,TNFRSF1B,VCAM1
IL-10 Signaling	2,06E00	2,36E-01	#NUM!	HMOX1,IKBKE,IKBKG,IL18,IL1A,IL1B,IL1R1,IL4R,IL6,JAK1,MAP2K6,MAP4K4,MAPK13,NFKBIA,NFKBID,RELA,SOCS3
TR/RXR Activation	2,04E00	2,26E-01	#NUM!	AKR1C1/AKR1C2,AKR1C3,BCL3,KLF9,NCOA3,PDE3B,PIK3C2B,PIK3C2G,PIK3C3,PIK3CD,PIK3R2,RAB3B,RXRA,SCARB1,SLC16A2,SLC16A3,STRBP,SYT12,THRA
RAR Activation	1,94E00	1,86E-01	#NUM!	ADCY9,AKR1B1,AKR1C1/AKR1C2,AKR1C3,ALDH1A1,ALDH1A3,CSNK2A2,DHRS3,DHRS9,DUSP1,GUCY1B1,IGFBP3,IL3RA,LRAT,MAPK13,PIK3CD,PIK3R2,PRKAR2B,PRKCA,PRKCD,RARA,RARB,RBP4,RBP7,RELA,RXRA,SMAD1,SMAD2,SMAD4,SMAD7,SMAD9,SMARCA2,SMARCD3,SORBS3,TGFB3,TNIP1,TRIM24,VEGFA
Xenobiotic Metabolism Signaling	1,9E00	1,75E-01	#NUM!	ABCB1,ABCC3,ALDH16A1,ALDH1A1,ALDH1A3,ALDH1L1,ALDH3A2,CAMK1G,CAT,CHST1,CHST4,CYP1A1,FTL,GSTO2,GSTP1,GSTT2/GSTT2B,HDAC4,HDAC5,HMOX1,HS3ST3A1,HS6ST2,IL1A,IL1B,IL4I1,IL6,MAP2K5,MAP2K6,MAP3K15,MAPK13,MGST2,NDST3,NOS2,NQO2,PIK3C2B,PIK3C2G,PIK3C3,PIK3CD,PIK3R2,PPP2CB,PPP2R1B,PPP2R2A,PRKCA,PRKCD,RELA,RRAS2,RXRA,SMOX,SULT1C4,SULT4A1,UGT2B7,UGT8
Glucocorticoid Receptor Signaling	1,81E00	1,6E-01	#NUM!	ADRB2,ATP5F1A,B2M,BCL2L11,CCL2,CCL5,CD247,CDKN1C,CSF2,CXCL3,DUSP1,FGG,FKBP5,GABPB2,GHR,GJA1,GTF2E2,HLA-A,HLA-B,HLA-C,HLA-DOA,HLA-DPA1,HLA-DQB1,HLA-DRB1,HLA-DRB5,HLA-F,HSPA1L,IKBKE,IKBKG,IL13RA2,IL1A,IL1B,IL1R1,IL3RA,IL4R,IL6,IL7R,JAK1,KRT15,KRT18,KRT222,KRT32,KRT33B,KRT79,KRT8,KRT82,MAPK13,MMP2,MMP3,NCOA3,NDUFV1,NFATC1,NFATC2,NFKBIA,NFKBID,NOS2,NR3C1,NR3C2,PC,PDK4,PIK3C2B,PIK3C2G,PIK3C3,PIK3CD,PI…
Germ Cell-Sertoli Cell Junction Signaling	1,78E00	1,88E-01	#NUM!	ACTA2,AFDN,CFL1,CTNNA2,CTNND1,GSN,JUP,MAP2K6,MAP3K15,MYO7A,PAK1,PAK3,PIK3C2B,PIK3C2G,PIK3C3,PIK3CD,PIK3R2,PLS1,PTK2,RAC2,RAC3,RHOBTB2,RHOF,RHOJ,RHOU,RRAS2,TGFB3,TGFBR1,TGFBR2,TUBA1A,TUBB2B,TUBB8
Epoxysqualene Biosynthesis	1,78E00	1	#NUM!	FDFT1,SQLE
Putrescine Biosynthesis III	1,78E00	1	#NUM!	AZIN2,ODC1
Protein Citrullination	1,76E00	0.6	#NUM!	PADI1,PADI2,PADI3
IL-17A Signaling in Fibroblasts	1,72E00	2,63E-01	#NUM!	CCL2,CXCL5,IKBKE,IKBKG,IL6,MAPK13,NFKBIA,NFKBID,NFKBIZ,RELA
Purine Ribonucleosides Degradation to Ribose-1-phosphate	1,7E00	4,44E-01	#NUM!	ADA,LACC1,PGM2,PGM2L1
Cardiomyocyte Differentiation via BMP Receptors	1,67E00	3,04E-01	#NUM!	BMP2,BMPR1B,GATA4,MEF2C,SMAD1,SMAD4,SMAD9
IL-12 Signaling and Production in Macrophages	1,62E00	1,91E-01	#NUM!	APOC1,CLU,IKBKE,IKBKG,IL12A,IL18,IRF1,MAPK13,MST1,MYD88,NFKBIA,NOS2,PIK3C2B,PIK3C2G,PIK3C3,PIK3CD,PIK3R2,PPARG,PRKCA,PRKCD,RBP4,RELA,RXRA,SERPINA1,TGFB3,TLR2
Role of JAK2 in Hormone-like Cytokine Signaling	1,61E00	2,65E-01	#NUM!	GHR,IRS1,JAK1,PRLR,SH2B3,SOCS1,SOCS2,SOCS3,SOCS5
Agranulocyte Adhesion and Diapedesis	1,55E00	1,76E-01	#NUM!	ACTA2,AOC3,CCL2,CCL20,CCL28,CCL5,CLDN1,CLDN15,CLDN16,CLDN23,CX3CL1,CXCL1,CXCL16,CXCL3,CXCL5,CXCL6,EZR,FN1,IL18,IL1A,IL1B,IL1R1,JAM3,MMP10,MMP14,MMP17,MMP2,MMP3,MYH9,MYL5,MYL9,MYO18A,PECAM1,PODXL,RDX,SDC4,VCAM1
MSP-RON Signaling Pathway	1,52E00	2,24E-01	#NUM!	ACTA2,CCL2,CSF1,IL12A,IL3RA,MST1,NOS2,PIK3C2B,PIK3C2G,PIK3C3,PIK3CD,PIK3R2,TLR2
Chronic Myeloid Leukemia Signaling	1,52E00	1,96E-01	#NUM!	E2F2,E2F5,E2F7,GAB2,HDAC10,HDAC4,HDAC5,IKBKE,IKBKG,MECOM,PIK3C2B,PIK3C2G,PIK3C3,PIK3CD,PIK3R2,RELA,RRAS2,SMAD4,TGFB3,TGFBR1,TGFBR2
Zymosterol Biosynthesis	1,5E00	0.5	#NUM!	HSD17B7,LBR,TM7SF2
D-glucuronate Degradation I	1,34E00	6,67E-01	#NUM!	CRYL1,DCXR
Superpathway of Cholesterol Biosynthesis	3,24E00	3,79E-01	2,530	ACAA2,ACAT1,ACAT2,DHCR24,DHCR7,FDFT1,HSD17B7,LBR,SC5D,SQLE,TM7SF2
Cholesterol Biosynthesis I	4,29E00	6,15E-01	2,121	DHCR24,DHCR7,FDFT1,HSD17B7,LBR,SC5D,SQLE,TM7SF2
Cholesterol Biosynthesis II (via 24,25-dihydrolanosterol)	4,29E00	6,15E-01	2,121	DHCR24,DHCR7,FDFT1,HSD17B7,LBR,SC5D,SQLE,TM7SF2
Cholesterol Biosynthesis III (via Desmosterol)	4,29E00	6,15E-01	2,121	DHCR24,DHCR7,FDFT1,HSD17B7,LBR,SC5D,SQLE,TM7SF2
Apelin Endothelial Signaling Pathway	1,45E00	1,84E-01	1,964	ADCY9,ANGPT1,CCL2,GNAL,GNAS,GNG11,GNG12,GNG2,GNG4,GUCY1B1,HDAC4,HDAC5,MEF2C,PIK3C2B,PIK3C2G,PIK3C3,PIK3CD,PIK3R2,PLCB4,PRKAA2,PRKCA,PRKCD,RELA,RRAS2,TEK,VCAM1
Angiopoietin Signaling	2,54E00	2,5E-01	1,941	ANGPT1,GRB14,IKBKE,IKBKG,NFKBIA,NFKBID,PAK1,PAK3,PIK3C2B,PIK3C2G,PIK3C3,PIK3CD,PIK3R2,PTK2,RELA,RRAS2,TEK,TIE1,TNIP1
Antioxidant Action of Vitamin C	2,12E00	2,14E-01	1,606	CSF2,GSTO2,HMOX1,IKBKE,IKBKG,MAPK13,NFKBIA,NFKBID,NOTUM,NXN,PLA2G6,PLA2G7,PLA2R1,PLAAT1,PLAAT3,PLAAT4,PLCB4,PLCD1,PLCD3,PLCE1,PNPLA3,RELA,SLC2A2,TXNRD3
PPAR Signaling	1,52E00	1,96E-01	1,528	IKBKE,IKBKG,IL18,IL1A,IL1B,IL1R1,INSR,MAP4K4,NFKBIA,NFKBID,NGFR,NR1H3,PDGFA,PDGFRA,PPARA,PPARG,RELA,RRAS2,RXRA,TNFRSF11B,TNFRSF1B
IGF-1 Signaling	1,39E00	1,92E-01	1,500	CCN1,CSNK2A2,GRB10,IGFBP3,IGFBP6,IGFBP7,IRS1,JAK1,PIK3C2B,PIK3C2G,PIK3C3,PIK3CD,PIK3R2,PRKAR2B,PTK2,RRAS2,SOCS1,SOCS2,SOCS3,SOCS5
GDP-glucose Biosynthesis	2,69E00	0.5	1,342	GCK,HK2,HKDC1,PGM1,PGM2,PGM2L1
Glucose and Glucose-1-phosphate Degradation	2,47E00	4,62E-01	1,342	GCK,HK2,HKDC1,PGM1,PGM2,PGM2L1
Vitamin-C Transport	2,22E00	3,48E-01	1,342	GJB2,GSTO2,LRRC8A,LRRC8B,LRRC8E,NXN,STOM,TXNRD3
IL-6 Signaling	2,83E00	2,27E-01	-1,300	ABCB1,COL1A1,CSNK2A2,IKBKE,IKBKG,IL18,IL1A,IL1B,IL1R1,IL6,MAP2K6,MAP4K4,MAPK13,NFKBIA,NFKBID,NGFR,PIK3C2B,PIK3C2G,PIK3C3,PIK3CD,PIK3R2,RELA,RRAS2,SOCS1,SOCS3,TNFAIP6,TNFRSF11B,TNFRSF1B,VEGFA
D-myo-inositol (1,4,5,6)-Tetrakisphosphate Biosynthesis	2,49E00	2,02E-01	1,300	ACP5,ALPL,CDC25B,DOT1L,DUSP1,DUSP10,DUSP4,DUSP6,EPHX2,EYA4,FIG4,INPP5B,MDP1,MTMR9,NOCT,NUDT11,PALD1,PAWR,PLPP6,PPFIA4,PPM1H,PPP1CC,PPP1R3C,PPP2CB,PPP2R1B,PPP2R2A,PPP3CC,PTPN13,PTPN22,PTPRC,PTPRF,PTPRJ,PTPRN,PTPRO,SOCS3,SSH3,TNS3
D-myo-inositol (3,4,5,6)-tetrakisphosphate Biosynthesis	2,49E00	2,02E-01	1,300	ACP5,ALPL,CDC25B,DOT1L,DUSP1,DUSP10,DUSP4,DUSP6,EPHX2,EYA4,FIG4,INPP5B,MDP1,MTMR9,NOCT,NUDT11,PALD1,PAWR,PLPP6,PPFIA4,PPM1H,PPP1CC,PPP1R3C,PPP2CB,PPP2R1B,PPP2R2A,PPP3CC,PTPN13,PTPN22,PTPRC,PTPRF,PTPRJ,PTPRN,PTPRO,SOCS3,SSH3,TNS3
3-phosphoinositide Degradation	2,03E00	1,9E-01	1,300	ACP5,ALPL,CDC25B,DOT1L,DUSP1,DUSP10,DUSP4,DUSP6,EPHX2,EYA4,FIG4,INPP5B,MDP1,MTMR9,NOCT,NUDT11,PALD1,PAWR,PLPP6,PPFIA4,PPM1H,PPP1CC,PPP1R3C,PPP2CB,PPP2R1B,PPP2R2A,PPP3CC,PTPN13,PTPN22,PTPRC,PTPRF,PTPRJ,PTPRN,PTPRO,SOCS3,SSH3,TNS3
Th1 Pathway	3,18E00	2,38E-01	1,225	CD247,GATA3,HLA-A,HLA-B,HLA-DOA,HLA-DPA1,HLA-DQB1,HLA-DRB1,HLA-DRB5,ICOSLG/LOC102723996,IL12A,IL18,IL6,IRF1,JAK1,KLRC1,LGALS9,MAP2K6,NFATC1,NFATC2,NOTCH2,NOTCH4,PIK3C2B,PIK3C2G,PIK3C3,PIK3CD,PIK3R2,SOCS1,SOCS3
PPARα/RXRα Activation	3,92E00	2,26E-01	1,219	ABCA1,ADCY9,BCL3,CPT1B,GHR,GNAS,GOT2,GUCY1B1,HELZ2,IKBKE,IKBKG,IL1B,IL1R1,IL6,INSR,IRS1,ITGB5,LPL,MAP2K6,MAP4K4,MED24,MEF2C,NCOA3,NFKBIA,NFKBID,NOTUM,PLCB4,PLCD1,PLCD3,PLCE1,PPARA,PRKAA2,PRKAR2B,PRKCA,RELA,RRAS2,RXRA,SLC27A1,SMAD2,SMAD4,TGFB3,TGFBR1,TGFBR2,TGS1
D-myo-inositol-5-phosphate Metabolism	2,86E00	2,06E-01	1,219	ACP5,ALPL,CDC25B,DOT1L,DUSP1,DUSP10,DUSP4,DUSP6,EPHX2,EYA4,FIG4,INPP5B,MDP1,MTMR9,NOCT,NUDT11,PALD1,PAWR,PLCB4,PLCD1,PLCD3,PLCE1,PLPP6,PPFIA4,PPM1H,PPP1CC,PPP1R3C,PPP2CB,PPP2R1B,PPP2R2A,PPP3CC,PTPN13,PTPN22,PTPRC,PTPRF,PTPRJ,PTPRN,PTPRO,SOCS3,SSH3,TNS3
RANK Signaling in Osteoclasts	1,97E00	2,2E-01	1,213	BIRC3,CBL,GSN,IKBKE,IKBKG,MAP2K6,MAP3K15,MAPK13,NFATC1,NFATC2,NFKBIA,NFKBID,PIK3C2B,PIK3C2G,PIK3C3,PIK3CD,PIK3R2,PPP3CC,RELA,TNFRSF11A
3-phosphoinositide Biosynthesis	2,95E00	2,06E-01	1,183	ACP5,ALPL,CDC25B,DOT1L,DUSP1,DUSP10,DUSP4,DUSP6,EPHX2,EYA4,FIG4,INPP5B,MDP1,MTMR9,NOCT,NUDT11,PALD1,PAWR,PIK3C2B,PIK3C2G,PIK3C3,PIK3CD,PIK3R2,PIP5K1B,PLPP6,PPFIA4,PPM1H,PPP1CC,PPP1R3C,PPP2CB,PPP2R1B,PPP2R2A,PPP3CC,PTPN13,PTPN22,PTPRC,PTPRF,PTPRJ,PTPRN,PTPRO,SOCS3,SSH3,TNS3
PTEN Signaling	3,54E00	2,33E-01	1,177	BCL2L11,BMPR1B,CBL,CNKSR3,CSNK2A2,FGFR1,FGFR4,FOXG1,FOXO4,GHR,IKBKE,IKBKG,INPP5B,INSR,ITGA10,ITGA11,ITGB3,ITGB4,ITGB5,ITGB8,KDR,NGFR,NTRK2,PDGFRA,PIK3CD,PIK3R2,PTK2,RAC2,RAC3,RELA,RRAS2,SIRT6,TGFBR1,TGFBR2,TNFRSF11A
CLEAR Signaling Pathway	4,44E00	2,14E-01	1,172	AKT1S1,ASAH1,ATP6V0A4,ATP6V0D2,ATP6V1B2,ATP6V1C1,ATP6V1E2,ATP6V1H,BMP6,BMPR1B,BNIP3,CASTOR1,CLN3,CREB3L2,CTSB,CTSF,DDIT4,FGFR1,FGFR4,FNIP1,GHR,IFI30,INSR,ITPR2,KCNIP3,KDR,LAMTOR1,M6PR,MAPK13,NEU1,NGFR,NTRK2,PDGFRA,PPARA,PPP2CB,PPP2R1B,PPP2R2A,PPP3CC,PRKAA2,PRKCA,PRKCD,RRAGB,RRAGD,RRAS2,RXRA,SEH1L,SESN2,STK4,TFEB,TGFA,TGFBR1,TGFBR2,TLR2,TLR3,TNFRSF11A,TNFRSF11B,TNFRSF1B,TSC2,VEGFA,VPS35,WDR24
PEDF Signaling	2,74E00	2,5E-01	1,147	ARHGAP22,BDNF,FAS,GDNF,HNF1B,IKBKE,IKBKG,MAPK13,NFKBIA,NFKBID,NGF,PIK3C2B,PIK3C2G,PIK3C3,PIK3CD,PIK3R2,PPARG,RELA,RRAS2,TCF7,TCF7L1
CDX Gastrointestinal Cancer Signaling Pathway	2,73E00	2,03E-01	1,093	AXIN2,BMP2,BMP6,CSF2,FZD3,FZD8,GATA6,IKBKE,IKBKG,IL11,IL12A,IL18,IL1A,IL1B,IL6,JAK1,KLF5,LEF1,LIF,MAPK13,NCF2,PIK3C2B,PIK3C2G,PIK3C3,PIK3CD,PIK3R2,RAC2,RAC3,RELA,SALL4,SMAD4,SNAI1,TCF7,TCF7L1,TGFB3,TNFSF10,TNFSF14,WNT10B,WNT5A,WNT5B,WNT7B
Glioma Invasiveness Signaling	2,75E00	2,6E-01	1,000	CD44,F2R,HMMR,ITGB3,MMP2,PIK3C2B,PIK3C2G,PIK3C3,PIK3CD,PIK3R2,PTK2,RAC2,RAC3,RHOBTB2,RHOF,RHOJ,RHOU,RRAS2,TIMP2
Role of NANOG in Mammalian Embryonic Stem Cell Pluripotency	1,76E00	0.2	1,000	BMP2,BMP6,BMPR1B,FZD3,FZD8,GATA4,GATA6,JAK1,LIF,PIK3C2B,PIK3C2G,PIK3C3,PIK3CD,PIK3R2,RRAS2,SALL4,SMAD1,SMAD4,SMAD9,TCF7L1,WNT10B,WNT5A,WNT5B,WNT7B
UDP-N-acetyl-D-galactosamine Biosynthesis II	1,74E00	3,85E-01	1,000	GCK,GNPDA1,HK2,HKDC1,UAP1
Coagulation System	1,53E00	2,57E-01	1,000	BDKRB1,BDKRB2,F2R,FGB,FGG,PROS1,SERPINA1,SERPIND1,SERPINE1
RAC Signaling	1,36E00	1,82E-01	1,000	ANK1,CD44,CFL1,CYFIP2,ITGA10,ITGA11,ITGB3,ITGB4,ITGB5,ITGB8,NCF2,PAK1,PAK3,PIK3C2B,PIK3C2G,PIK3C3,PIK3CD,PIK3R2,PIP5K1B,PTK2,RAC2,RAC3,RELA,RRAS2,SH3RF1
Endocannabinoid Cancer Inhibition Pathway	2,19E00	2,04E-01	0,962	ADCY9,AKT1S1,CNR1,CREB3L2,DDIT3,GNAL,GUCY1B1,LEF1,MAP2K5,MAP2K6,MMP2,NOS2,NUPR1,PIK3C2B,PIK3C2G,PIK3C3,PIK3CD,PIK3R2,PRKAA2,PRKAR2B,PTK2,SMPD1,SNAI2,SPTLC2,TCF7,TCF7L1,TWIST1,VEGFA,VEGFC,VIM
Epithelial Adherens Junction Signaling	2,03E00	1,97E-01	0,898	AFDN,ARHGEF17,CFL1,CTNNA2,CTNND1,FGF1,FGFR1,LATS2,LEF1,MST1,MYL12B,NECTIN1,NOTCH2,NOTCH4,PAK1,PAK3,PPP2CB,PPP2R1B,PPP2R2A,PRKAA2,RRAS2,SNAI1,SNAI2,STK3,STK4,TCF7,TCF7L1,TGFBR1,TGFBR2,TNS1,WWC1
Pancreatic Adenocarcinoma Signaling	1,77E00	1,98E-01	0,832	CDKN2B,CYP2E1,E2F2,E2F5,E2F7,HDAC10,HDAC4,HDAC5,HMOX1,JAK1,PIK3C2B,PIK3C2G,PIK3C3,PIK3CD,PIK3R2,RALGDS,RELA,SMAD2,SMAD4,TGFA,TGFB3,TGFBR1,TGFBR2,VEGFA,VEGFC
CXCR4 Signaling	1,85E00	1,9E-01	0,816	ADCY9,ELMO1,GNAL,GNAS,GNG11,GNG12,GNG2,GNG4,GUCY1B1,ITPR2,LYN,MYL12B,MYL5,MYL9,PAK1,PAK3,PIK3C2B,PIK3C2G,PIK3C3,PIK3CD,PIK3R2,PLCB4,PRKCA,PRKCD,PTK2,RAC2,RAC3,RHOBTB2,RHOF,RHOJ,RHOU,RRAS2
Inflammasome pathway	1,46E00	0.3	0,816	AIM2,CTSB,IL18,IL1B,MYD88,NLRP3
Reelin Signaling in Neurons	2,05E00	2,03E-01	0,784	AFDN,ARHGEF1,ARHGEF12,ARHGEF16,ARHGEF17,ARHGEF4,ARHGEF40,ARHGEF6,CFL1,CNR1,FRK,GRIN2D,LYN,MAP2K5,MAP2K6,MAPK8IP2,MAPK8IP3,PDK1,PDK2,PDK3,PDK4,PIK3C2B,PIK3C2G,PIK3C3,PIK3CD,PIK3R2,RELN,VLDLR
Superpathway of Inositol Phosphate Compounds	3,29E00	2,06E-01	0,781	ACP5,ALPL,CDC25B,DOT1L,DUSP1,DUSP10,DUSP4,DUSP6,EPHX2,EYA4,FIG4,INPP5B,ITPKA,ITPKC,MDP1,MTMR9,NOCT,NUDT11,PALD1,PAWR,PIK3C2B,PIK3C2G,PIK3C3,PIK3CD,PIK3R2,PIP5K1B,PLCB4,PLCD1,PLCD3,PLCE1,PLPP6,PPFIA4,PPM1H,PPP1CC,PPP1R3C,PPP2CB,PPP2R1B,PPP2R2A,PPP3CC,PTPN13,PTPN22,PTPRC,PTPRF,PTPRJ,PTPRN,PTPRO,SOCS3,SSH3,TNS3
Notch Signaling	2,17E00	2,89E-01	0,707	DTX4,FURIN,JAG1,LFNG,MAML2,MAML3,MFNG,NOTCH2,NOTCH4,NUMB,NUMBL
Senescence Pathway	1,86E00	1,74E-01	0,700	ANAPC2,CAT,CBX7,CDC25B,CDKN2B,CHEK1,DHCR24,DLAT,E2F2,E2F5,E2F7,EED,FOXO4,GATA4,IKBKE,IKBKG,IL1A,IL6,ITPR2,MAP2K5,MAP2K6,MRE11,NFATC1,NFATC2,PDK1,PDK2,PDK3,PDK4,PIK3C2B,PIK3C2G,PIK3C3,PIK3CD,PIK3R2,PPP2CB,PPP2R1B,PPP2R2A,PPP3CC,RPS6KA4,RPS6KA5,RRAS2,SERPINE1,SMAD1,SMAD2,SMAD4,SMAD7,SMAD9,STING1,TGFB3,TGFBR1,TGFBR2,TLR2,ZFP36L1
Mouse Embryonic Stem Cell Pluripotency	1,39E00	1,92E-01	0,688	FZD3,FZD8,ID1,ID2,ID3,JAK1,LEF1,LIF,MAPK13,PIK3C2B,PIK3C2G,PIK3C3,PIK3CD,PIK3R2,RRAS2,SMAD1,SMAD4,SMAD9,TCF7,TCF7L1
IL-9 Signaling	3,03E00	3,43E-01	0,632	BCL3,CISH,IRS1,JAK1,PIK3C2B,PIK3C2G,PIK3C3,PIK3CD,PIK3R2,RELA,SOCS2,SOCS3
Induction of Apoptosis by HIV1	1,46E00	2,15E-01	0,535	BBC3,BIRC3,FAS,IKBKE,IKBKG,NFKBIA,NFKBID,NGFR,RELA,SLC25A3,SLC25A4,TNFRSF11B,TNFRSF1B,TRAF1
CD40 Signaling	1,36E00	2,09E-01	0,535	IKBKE,IKBKG,MAP2K5,MAP2K6,MAPK13,NFKBIA,NFKBID,PIK3C2B,PIK3C2G,PIK3C3,PIK3CD,PIK3R2,RELA,TRAF1
Adrenomedullin signaling pathway	1,89E00	1,86E-01	0,507	ADCY9,ADM,C3,CTH,GAD1,GNAS,GPR37,GUCY1B1,IL18,IL1A,IL1B,ITPR2,KCNN2,KCNN4,KCNQ3,MAP2K5,MAP2K6,MAPK13,MMP2,NOTUM,PIK3C2B,PIK3C2G,PIK3C3,PIK3CD,PIK3R2,PLCB4,PLCD1,PLCD3,PLCE1,PPARG,PRKAR2B,PTK2,RELA,RRAS2,RXRA,SHC3,TFAP2C
IL-17A Signaling in Airway Cells	2,81E00	2,69E-01	0,500	CCL20,CXCL1,CXCL3,CXCL5,CXCL6,IKBKE,IKBKG,IL6,JAK1,MAPK13,NFKBIA,NFKBID,PIK3C2B,PIK3C2G,PIK3C3,PIK3CD,PIK3R2,RELA
Growth Hormone Signaling	1,78E00	2,25E-01	0,500	GHR,IGFBP3,IRS1,PIK3C2B,PIK3C2G,PIK3C3,PIK3CD,PIK3R2,PRKCA,PRKCD,RPS6KA4,RPS6KA5,SOCS1,SOCS2,SOCS3,SOCS5
Signaling by Rho Family GTPases	2,87E00	1,95E-01	0,493	ACTA2,ARHGEF1,ARHGEF12,ARHGEF16,ARHGEF17,ARHGEF4,ARHGEF6,CDC42EP1,CDC42EP4,CDH12,CDH19,CFL1,EZR,GNAL,GNAS,GNG11,GNG12,GNG2,GNG4,ITGA10,ITGA11,ITGB3,ITGB4,ITGB5,ITGB8,MYL12B,MYL5,MYL9,NCF2,PAK1,PAK3,PIK3C2B,PIK3C2G,PIK3C3,PIK3CD,PIK3R2,PIP5K1B,PTK2,RAC2,RAC3,RDX,RELA,RHOBTB2,RHOF,RHOJ,RHOU,SEPTIN14,SEPTIN4,SEPTIN5,VIM,WASF3,WIPF1
fMLP Signaling in Neutrophils	1,57E00	1,91E-01	0,447	GNAL,GNAS,GNG11,GNG12,GNG2,GNG4,ITPR2,NCF2,NFATC1,NFATC2,NFKBIA,NFKBID,PIK3C2B,PIK3C2G,PIK3C3,PIK3CD,PIK3R2,PLCB4,PPP3CC,PRKCA,PRKCD,RAC2,RAC3,RELA,RRAS2
LXR/RXR Activation	2,17E00	2,11E-01	0,426	ABCA1,APOC1,C3,CCL2,CLU,FDFT1,IL18,IL1A,IL1B,IL1R1,IL6,LPL,LY96,MSR1,MYLIP,NGFR,NOS2,NR1H2,NR1H3,RBP4,RELA,RXRA,SERPINA1,TLR3,TNFRSF11B,TNFRSF1B
RHOA Signaling	1,6E00	1,94E-01	0,426	ACTA2,ARHGAP4,ARHGAP8/PRR5-ARHGAP8,ARHGAP9,ARHGEF1,ARHGEF12,CDC42EP1,CDC42EP4,CFL1,DLC1,EZR,LPAR2,MYL12B,MYL5,MYL9,NRP2,PIP5K1B,PTK2,RDX,RHPN1,SEMA3F,SEPTIN14,SEPTIN4,SEPTIN5
AMPK Signaling	1,42E00	1,69E-01	0,408	ADRA1D,ADRB2,AK4,AKT1S1,CHRNB1,CHRNB2,CPT1A,CPT1B,CREB3L2,FOXG1,FOXO4,GNAL,GNAS,GNG11,GNG12,GNG2,GNG4,INSR,IRS1,MAPK13,PFKFB2,PHLPP1,PIK3C2B,PIK3C2G,PIK3C3,PIK3CD,PIK3R2,PPM1H,PPM1M,PPP2CB,PPP2R1B,PPP2R2A,PRKAA2,PRKAR2B,RAB27A,RAB2A,RAB39A,RAB6A,SMARCA2,SMARCD3,TSC2
TWEAK Signaling	1,39E00	2,43E-01	0,333	BAG4,BIRC3,IKBKE,IKBKG,NFKBIA,NFKBID,RELA,TNFRSF25,TRAF1
Small Cell Lung Cancer Signaling	1,73E00	2,08E-01	0,302	CDKN2B,E2F2,E2F5,HDAC10,HDAC4,HDAC5,IKBKE,IKBKG,NFKBIA,NFKBID,PIK3C2B,PIK3C2G,PIK3C3,PIK3CD,PIK3R2,PTK2,RARB,RELA,RXRA,TRAF1
Crosstalk between Dendritic Cells and Natural Killer Cells	1,4E00	1,98E-01	0,277	ACTA2,CSF2,FAS,HLA-A,HLA-B,HLA-C,HLA-DRB1,HLA-DRB5,HLA-F,ICAM3,IL12A,IL18,IL3RA,IL6,RELA,TLR3,TNFRSF1B,TNFSF10
WNT/Ca+ pathway	2,09E00	2,42E-01	0,258	CREB3L2,FZD3,FZD8,NFATC1,NFATC2,NOTUM,PDE6A,PLCB4,PLCD1,PLCD3,PLCE1,PRKCA,RELA,ROR1,WNT5A,WNT5B
Ceramide Signaling	1,97E00	2,2E-01	0,229	KSR1,NGFR,PIK3C2B,PIK3C2G,PIK3C3,PIK3CD,PIK3R2,PPP2CB,PPP2R1B,PPP2R2A,RELA,RRAS2,S1PR1,S1PR2,S1PR5,SMPD1,SPHK1,SPHK2,TNFRSF11B,TNFRSF1B
Ephrin Receptor Signaling	1,8E00	1,83E-01	0,229	ANGPT1,CFL1,CREB3L2,EPHA4,EPHA5,EPHA6,EPHB1,EPHB4,FGF1,GNAL,GNAS,GNG11,GNG12,GNG2,GNG4,GRIN2D,ITGA10,ITGA11,ITGB3,ITGB4,ITGB5,ITGB8,MAP4K4,NCK2,PAK1,PAK3,PDGFA,PIK3C2G,PTK2,PTPN13,RAC2,RAC3,RRAS2,SDC2,VEGFA,VEGFC,WIPF1
Xenobiotic Metabolism General Signaling Pathway	1,38E00	1,82E-01	0,200	ABCA4,FTL,GSTO2,GSTP1,GSTT2/GSTT2B,HMOX1,MAP2K5,MAP2K6,MAP3K15,MAPK13,MGST2,NQO2,NR1H2,NR1H3,PIK3C2B,PIK3C2G,PIK3C3,PIK3CD,PIK3R2,PPARA,PRKCA,PRKCD,RRAS2,RXRA,UGT2B7,UGT8
ID1 Signaling Pathway	3,91E00	2,24E-01	0,149	AMHR2,BCL3,BMP2,BMPR1B,CDKN1C,CHRNB1,CHRNB2,FGFR1,FGFR4,FGFRL1,FN1,FRK,ID1,IL6,KLF17,LIF,LYN,MAPK13,MCAM,MMP2,NGFR,PIK3C2B,PIK3C2G,PIK3C3,PIK3CD,PIK3R2,PLAC8,PLXNB1,RNF125,RRAS2,SEMA4C,SMAD1,SMAD2,SMAD4,SMAD9,TGFB3,TGFBR1,TGFBR2,TGM2,TNFRSF11B,TNFRSF1B,TYMS,VEGFA,VEGFC,VIM
Cardiac Hypertrophy Signaling (Enhanced)	2,52E00	1,7E-01	0,111	ADCY9,ADRA1D,ADRB2,ATP2A3,CSF2,EDNRA,FGF1,FGF11,FGF5,FGFR1,FGFR4,FGFRL1,FZD3,FZD8,GATA4,GHR,GNAS,GNG11,GNG12,GNG2,GNG4,GUCY1B1,HDAC10,HDAC4,HDAC5,IKBKE,IKBKG,IL11,IL12A,IL13RA2,IL18,IL1A,IL1B,IL1R1,IL3RA,IL4R,IL6,IL7R,ITGA10,ITGA11,ITGB3,ITGB4,ITGB5,ITGB8,ITPR2,LIF,MAP2K5,MAP2K6,MAP3K15,MAPK13,MEF2C,NFATC1,NFATC2,NGFR,NOTUM,PDE2A,PDE3B,PDE5A,PDE6A,PDE8A,PDK1,PIK3C2B,PIK3C2G,PIK3C3,PIK3CD,PIK3R2,P…
Thrombin Signaling	3,32E00	2,09E-01	0,000	ADCY9,ARHGEF1,ARHGEF12,ARHGEF16,ARHGEF17,ARHGEF4,ARHGEF40,ARHGEF6,CAMK1G,F2R,GATA2,GATA3,GATA4,GATA6,GNAL,GNAS,GNG11,GNG12,GNG2,GNG4,GUCY1B1,ITPR2,MAPK13,MYL12B,MYL5,MYL9,NOTUM,PIK3C2B,PIK3C2G,PIK3C3,PIK3CD,PIK3R2,PLCB4,PLCD1,PLCD3,PLCE1,PRKCA,PRKCD,PTK2,RAC2,RAC3,RELA,RHOBTB2,RHOF,RHOJ,RHOU,RRAS2
Sphingosine-1-phosphate Signaling	3,3E00	2,42E-01	0,000	ACER3,ADCY9,ASAH1,GUCY1B1,NAAA,NOTUM,PDGFA,PDGFRA,PIK3C2B,PIK3C2G,PIK3C3,PIK3CD,PIK3R2,PLCB4,PLCD1,PLCD3,PLCE1,PTK2,RAC2,RAC3,RHOBTB2,RHOF,RHOJ,RHOU,S1PR1,S1PR2,S1PR5,SMPD1,SPHK1
RHOGDI Signaling	2,75E00	0.2	0,000	ACTA2,ARHGAP4,ARHGAP8/PRR5-ARHGAP8,ARHGAP9,ARHGEF1,ARHGEF12,ARHGEF16,ARHGEF17,ARHGEF4,ARHGEF6,CD44,CDH12,CDH19,CFL1,DLC1,EZR,GNAL,GNAS,GNG11,GNG12,GNG2,GNG4,ITGA10,ITGA11,ITGB3,ITGB4,ITGB5,ITGB8,MYH9,MYL12B,MYL5,MYL9,MYO18A,PAK1,PAK3,PIP5K1B,PRKCA,RAC2,RAC3,RDX,RHOBTB2,RHOF,RHOJ,RHOU
Inhibition of Matrix Metalloproteases	2,08E00	2,82E-01	0,000	ADAM12,LRP1,MMP10,MMP14,MMP17,MMP2,MMP3,SDC1,SDC2,TFPI2,TIMP2
Gαq Signaling	1,78E00	1,88E-01	0,000	ADRA1D,GNAL,GNAS,GNG11,GNG12,GNG2,GNG4,HMOX1,IKBKE,IKBKG,ITPR2,NFATC1,NFATC2,NFKBIA,NFKBID,PIK3C2B,PIK3C2G,PIK3C3,PIK3CD,PIK3R2,PLCB4,PPP3CC,PRKCA,PRKCD,RAC2,RAC3,RELA,RGS4,RHOBTB2,RHOF,RHOJ,RHOU
Ephrin B Signaling	1,73E00	2,22E-01	0,000	CBL,CFL1,EPHB1,EPHB4,GNAL,GNAS,GNG11,GNG12,GNG2,GNG4,NCK2,PAK1,PTK2,RAC2,RAC3,VAV3
PAK Signaling	1,62E00	1,97E-01	0,000	ARHGEF6,CFL1,ITGA10,ITGA11,ITGB3,ITGB4,ITGB5,ITGB8,MYL12B,MYL5,MYL9,NCK2,PAK1,PAK3,PDGFA,PDGFRA,PIK3C2B,PIK3C2G,PIK3C3,PIK3CD,PIK3R2,PTK2,RRAS2
Xenobiotic Metabolism AHR Signaling Pathway	1,58E00	2,07E-01	0,000	ABCG2,ALDH16A1,ALDH1A1,ALDH1A3,ALDH1L1,ALDH3A2,CYP1A1,GSTO2,GSTP1,GSTT2/GSTT2B,HDAC4,HDAC5,IL1A,IL1B,IL6,MGST2,NQO2,RELA
Mitochondrial L-carnitine Shuttle Pathway	1,56E00	3,16E-01	0,000	ACSBG1,CPT1A,CPT1B,SLC27A1,SLC27A2,SLC27A3
Leptin Signaling in Obesity	1,52E00	2,11E-01	0,000	ADCY9,GUCY1B1,LEPR,NOTUM,PDE3B,PIK3C2B,PIK3C2G,PIK3C3,PIK3CD,PIK3R2,PLCB4,PLCD1,PLCD3,PLCE1,PRKAR2B,SOCS3
CDP-diacylglycerol Biosynthesis I	1,47E00	2,8E-01	0,000	AGPAT5,GPAM,GPAT3,LPCAT2,LPCAT3,MBOAT1,PNPLA3
Cell Cycle Regulation by BTG Family Proteins	1,32E00	2,37E-01	0,000	CNOT7,E2F2,E2F5,E2F7,HOXB9,NOCT,PPP2CB,PPP2R1B,PPP2R2A
Phosphatidylglycerol Biosynthesis II (Non-plastidic)	1,3E00	2,59E-01	0,000	AGPAT5,GPAM,GPAT3,LPCAT2,LPCAT3,MBOAT1,PNPLA3
Fcγ Receptor-mediated Phagocytosis in Macrophages and Monocytes	1,28E00	1,91E-01	0,000	ACTA2,CBL,CSF2,EZR,FYB1,GAB2,HMOX1,LYN,NCK2,PAK1,PIK3C2G,PIK3R2,PLA2G6,PRKCA,PRKCD,RAC2,RAC3,VAV3
Apelin Pancreas Signaling Pathway	1,2E00	2,17E-01	0,000	DDIT3,PDE3B,PIK3C2B,PIK3C2G,PIK3C3,PIK3CD,PIK3R2,PRKAA2,PRKAR2B,RELA
VDR/RXR Activation	1,16E00	1,92E-01	0,000	CCL5,COL13A1,CSF2,IGFBP3,IGFBP6,IL12A,KLF4,LRP5,NCOA3,PDGFA,PRKCA,PRKCD,RXRA,SEMA3B,VDR
Apelin Cardiomyocyte Signaling Pathway	1,1E00	1,82E-01	0,000	ATP2A3,CAT,MAPK13,MYL12B,MYL5,MYL9,NOTUM,PIK3C2B,PIK3C2G,PIK3C3,PIK3CD,PIK3R2,PLCB4,PLCD1,PLCD3,PLCE1,PRKCA,PRKCD
Non-Small Cell Lung Cancer Signaling	1,05E00	1,81E-01	0,000	E2F2,E2F5,HDAC10,HDAC4,HDAC5,ITPR2,PIK3C2B,PIK3C2G,PIK3C3,PIK3CD,PIK3R2,PRKCA,RARB,RRAS2,RXRA,STK4,TGFA
Fatty Acid Activation	9,36E-01	2,67E-01	0,000	ACSBG1,SLC27A1,SLC27A2,SLC27A3
Cell Cycle: G1/S Checkpoint Regulation	8,04E-01	1,76E-01	0,000	CDKN2B,CDKN2D,E2F2,E2F5,E2F7,FBXL5,HDAC10,HDAC4,HDAC5,NRG1,SMAD4,TGFB3
Antiproliferative Role of Somatostatin Receptor 2	7,35E-01	1,69E-01	0,000	CTH,GAD1,GNG11,GNG12,GNG2,GNG4,GUCY1B1,PIK3C2B,PIK3C2G,PIK3C3,PIK3CD,PIK3R2,RRAS2
Cholecystokinin/Gastrin-mediated Signaling	7,3E-01	1,6E-01	0,000	EPHA4,IL18,IL1A,IL1B,ITPR2,MAP2K5,MAP2K6,MEF2C,PLCB4,PRKCA,PRKCD,PTK2,RAC2,RAC3,RHOBTB2,RHOF,RHOJ,RHOU,RRAS2
Ribonucleotide Reductase Signaling Pathway	7,06E-01	1,53E-01	0,000	AFAP1-AS1,AKT1S1,CHEK1,CREB3L2,E2F2,E2F5,E2F7,FBXL5,IL6,LINC00958,MAPK13,MMP2,PARP11,PIK3C2B,PIK3C2G,PIK3C3,PIK3CD,PIK3R2,RRM2B,SMARCA2,SMARCD3,SNAI1,SNAI2,THBS1,TNKS,VEGFA
γ-linolenate Biosynthesis II (Animals)	6,56E-01	2,11E-01	0,000	ACSBG1,SLC27A1,SLC27A2,SLC27A3
Glutamate Receptor Signaling	6,54E-01	1,67E-01	0,000	DLG4,GNG11,GNG12,GNG2,GNG4,GRIA2,GRIK4,GRIN2D,HOMER1,HOMER3,SLC1A3
Dermatan Sulfate Biosynthesis	6,27E-01	1,67E-01	0,000	CHPF,CHST1,CHST4,CSGALNACT1,DSEL,HS3ST3A1,HS6ST2,NDST3,SULT1C4,SULT4A1
Fatty Acid α-oxidation	5,53E-01	1,9E-01	0,000	ALDH1A1,ALDH1A3,ALDH3A2,ALOXE3
Oxytocin In Spinal Neurons Signaling Pathway	5,38E-01	1,71E-01	0,000	CAMKK1,CTH,GAD1,GUCY1B1,KCNJ8,OXTR
Superpathway of D-myo-inositol (1,4,5)-trisphosphate Metabolism	5,07E-01	1,82E-01	0,000	IMPA1,INPP5B,ITPKA,ITPKC
Estrogen Receptor Signaling	4,89E-01	1,37E-01	0,000	ADCY9,ATP5F1A,CFL1,CREB3L2,DLG4,FBXO32,FOXG1,FOXO4,GNAL,GNAS,GNG11,GNG12,GNG2,GNG4,GUCY1B1,JAK1,LEPR,MDK,MED17,MED24,MMP10,MMP14,MMP17,MMP2,MMP3,MYL12B,MYL5,MYL9,NCOA3,NDUFV1,NOTUM,NR3C1,PAK1,PIK3C2B,PIK3C2G,PIK3C3,PIK3CD,PIK3R2,PLCB4,PLCD1,PLCD3,PLCE1,PRKAA2,PRKAR2B,PRKCA,PRKCD,PRKDC,RELA,RRAS2,SDHB,SDHD,SHC3,SNAI1,TRIM63,VEGFA,VEGFC
Endocannabinoid Neuronal Synapse Pathway	4,45E-01	1,41E-01	0,000	ADCY9,CNR1,DAGLA,GNAL,GNG11,GNG12,GNG2,GNG4,GRIA2,GRIN2D,GUCY1B1,ITPR2,MAPK13,MGLL,NOTUM,PLCB4,PLCD1,PLCD3,PLCE1,PPP3CC,PRKAR2B
Role of WNT/GSK-3β Signaling in the Pathogenesis of Influenza	3,78E-01	1,41E-01	0,000	CSNK1E,FZD3,FZD8,LEF1,NCOA3,TCF7,TCF7L1,WNT10B,WNT5A,WNT5B,WNT7B
Intrinsic Prothrombin Activation Pathway	3,39E-01	1,43E-01	0,000	COL18A1,COL1A1,COL1A2,FGB,FGG,PROS1
Gluconeogenesis I	3,34E-01	1,48E-01	0,000	BPGM,ENO2,ENO3,ME2
Telomerase Signaling	2,77E-01	1,3E-01	0,000	HDAC10,HDAC4,HDAC5,PIK3C2B,PIK3C2G,PIK3C3,PIK3CD,PIK3R2,PPP2CB,PPP2R1B,PPP2R2A,RRAS2,TERT,TINF2
Ubiquinol-10 Biosynthesis (Eukaryotic)	2,4E-01	1,29E-01	0,000	BCKDHA,CYP11A1,CYP2E1,MICAL2
Calcium-induced T Lymphocyte Apoptosis	0	3,26E-02	0,000	ATP2A3,CD247,HLA-A,HLA-B,HLA-DOA,HLA-DPA1,HLA-DQB1,HLA-DRB1,HLA-DRB5,ITPR2,NFATC2,NR4A1,PPP3CC,PRKCA,PRKCD
CTLA4 Signaling in Cytotoxic T Lymphocytes	0	5,59E-02	0,000	AP1M2,B2M,CD247,FRK,FYB1,HLA-A,HLA-B,HLA-C,HLA-DOA,HLA-DPA1,HLA-DQB1,HLA-DRB1,HLA-DRB5,HLA-F,HMOX1,LYN,MALT1,MAPK13,NFATC1,NFATC2,PIK3C2B,PIK3C2G,PIK3C3,PIK3CD,PIK3R2,PPP2CB,PPP2R1B,PPP2R2A,RAC2,RAC3,RRAS2,TGFB3,VAV3,ZBTB12
G Beta Gamma Signaling	0	1,01E-01	0,000	ARHGEF6,GNAL,GNAS,GNG11,GNG12,GNG2,GNG4,ITPR2,PAK1,PRKAR2B,PRKCA,PRKCD,RRAS2
Granzyme A Signaling	0	0.08	0,000	F2R,FN1,H1-2,IL1B,MBP,NDUFV1
Thyroid Hormone Metabolism II (via Conjugation and/or Degradation)	0	0.1	0,000	CSGALNACT1,LARGE1,SULT1C4,UGT2B7
BAG2 Signaling Pathway	0	1,07E-01	0,000	BAG2,CTSB,HSPA1L,PSMA8,PSMB10,PSMB8,PSMB9,PSME1,RELA
Kinetochore Metaphase Signaling Pathway	0	8,11E-02	0,000	ANAPC2,CENPP,INCENP,MXD3,NDC80,PPP1CC,PPP1R3C,SKA1,ZW10
Oxytocin Signaling Pathway	1,14E00	1,6E-01	-0,152	ARRB1,ATP2B1,CAMKK1,CCL5,CREB3L2,CTH,GAD1,GJA1,GNAL,GNG11,GNG12,GNG2,GNG4,GUCY1B1,IL6,ITPR2,KCNJ8,LPL,MAP2K5,MAPK13,MEF2C,MYH9,MYL5,MYL9,MYO18A,NFATC1,OXTR,PIK3C2B,PIK3C2G,PIK3C3,PIK3CD,PIK3R2,PLA2G6,PLCB4,PPARA,PPARG,PPP3CC,PRKAA2,PRKAR2B,PRKCA,PRKCD,PTGFR,RELA,RRAS2,SHC3
Cardiac Hypertrophy Signaling	1,14E00	1,61E-01	0,169	ADCY9,ADRA1D,ADRB2,GATA4,GNAL,GNAS,GNG11,GNG12,GNG2,GNG4,GUCY1B1,IL6,IRS1,MAP2K6,MAP3K15,MAPK13,MEF2C,MYL12B,MYL5,MYL9,NOTUM,PIK3C2B,PIK3C2G,PIK3C3,PIK3CD,PIK3R2,PLCB4,PLCD1,PLCD3,PLCE1,PPP3CC,PRKAR2B,RAC2,RAC3,RHOBTB2,RHOF,RHOJ,RHOU,RRAS2,TGFB3,TGFBR1,TGFBR2
Phospholipase C Signaling	0	7,48E-02	0,174	ADCY9,ARHGEF1,ARHGEF12,ARHGEF16,ARHGEF17,ARHGEF4,ARHGEF6,CD247,CREB3L2,GNAS,GNG11,GNG12,GNG2,GNG4,GUCY1B1,HDAC10,HDAC4,HDAC5,HMOX1,ITGA10,ITGA11,ITGB3,ITGB4,ITGB5,ITGB8,ITPR2,LYN,MEF2C,MYL12B,MYL5,MYL9,NFATC1,NFATC2,PLA2G6,PLCB4,PLCD1,PLCD3,PLCE1,PPP3CC,PRKCA,PRKCD,RAC2,RAC3,RALGDS,RELA,RHOBTB2,RHOF,RHOJ,RHOU,RRAS2,TGM2
Coronavirus Pathogenesis Pathway	1,02E00	1,62E-01	0,180	ADAM9,BCL2L11,CCL2,CCL5,DDIT3,DDX58,E2F2,E2F5,E2F7,EEF1A2,FURIN,HDAC10,HDAC4,HDAC5,IFNAR2,IL1B,IL6,JAK1,MAPK13,MT-RNR1,NFKBIA,NFKBID,NLRP3,OAS2,PIK3C3,RELA,RPS20,SERPINE1,SMAD4,STING1,TGFBR1,TGFBR2,TLR3
Endothelin-1 Signaling	9,79E-01	1,61E-01	-0,186	ADCY9,ECE1,EDNRA,GNAL,GNAS,GUCY1B1,HMOX1,ITPR2,MAPK13,NOS2,NOTUM,PIK3C2B,PIK3C2G,PIK3C3,PIK3CD,PIK3R2,PLA2G6,PLA2G7,PLA2R1,PLAAT1,PLAAT3,PLAAT4,PLCB4,PLCD1,PLCD3,PLCE1,PNPLA3,PRKCA,PRKCD,RRAS2,SHC3
mTOR Signaling	9,55E-01	1,59E-01	-0,209	AKT1S1,ARHGAP8/PRR5-ARHGAP8,DDIT4,EIF3E,HMOX1,INSR,IRS1,MT-RNR1,PIK3C2B,PIK3C2G,PIK3C3,PIK3CD,PIK3R2,PPP2CB,PPP2R1B,PPP2R2A,PRKAA2,PRKCA,PRKCD,PRR5,PRR5L,RAC2,RAC3,RHOBTB2,RHOF,RHOJ,RHOU,RPS20,RPS6KA4,RPS6KA5,RRAS2,TSC2,VEGFA,VEGFC
Insulin Receptor Signaling	8,93E-01	1,64E-01	-0,209	ASIC1,ASIC3,CBL,FOXO4,GRB10,INPP5B,INSR,IRS1,JAK1,PDE3B,PIK3C2B,PIK3C2G,PIK3C3,PIK3CD,PIK3R2,PPP1CC,PPP1R3C,PRKAR2B,PTPRF,RRAS2,SGK1,SOCS3,TSC2
T Cell Exhaustion Signaling Pathway	0	0.06	-0,209	CD247,HLA-A,HLA-B,HLA-C,HLA-DOA,HLA-DPA1,HLA-DQB1,HLA-DRB1,HLA-DRB5,HLA-F,IFNAR2,IL12A,IL6,JAK1,KDR,LGALS9,NFATC1,NFATC2,PDCD1LG2,PDK1,PIK3C2B,PIK3C2G,PIK3C3,PIK3CD,PIK3R2,PPP2CB,PPP2R1B,PPP2R2A,RRAS2,SMAD2,TCF7,TGFBR1,TGFBR2,VEGFA
White Adipose Tissue Browning Pathway	9,43E-01	1,67E-01	0,218	ADCY9,BDNF,CREB3L2,FGFR1,FGFR4,FGFRL1,FOXC2,GNAS,GUCY1B1,ITPR2,KDR,LDHA,LDHD,MAPK13,PPARA,PPARG,PRKAA2,PRKAR2B,RARA,RARB,RXRA,THRA,VEGFA
SNARE Signaling Pathway	6,7E-01	1,54E-01	-0,218	ADCY9,GUCY1B1,MYH9,MYL5,MYL9,MYO18A,PRKAR2B,RAB27A,RAB2A,RAB39A,RAB6A,SNAP25,SNCA,SNCB,STX1A,STXBP1,STXBP6,SYT1,SYT12,SYT16,SYT9
p38 MAPK Signaling	1,07E00	1,75E-01	-0,229	CDC25B,CREB3L2,DDIT3,DUSP1,DUSP10,FAS,IL18,IL1A,IL1B,IL1R1,IRAK2,MAP2K6,MAPK13,MEF2C,PLA2G6,RPS6KA4,RPS6KA5,TGFB3,TGFBR1,TGFBR2,TNFRSF1B
Role of PKR in Interferon Induction and Antiviral Response	6,7E-01	1,54E-01	-0,229	DDX58,FAS,HSPA1L,IFNAR2,IKBKE,IKBKG,IL18,IL1B,IL24,IRF1,JAK1,MAP2K6,MAPK13,MSR1,MYD88,NFKBIA,NFKBID,NLRP3,PDGFA,RELA,TLR3
14-3-3-mediated Signaling	8,73E-01	1,65E-01	-0,243	AKT1S1,CBL,NOTUM,PIK3C2B,PIK3C2G,PIK3C3,PIK3CD,PIK3R2,PLCB4,PLCD1,PLCD3,PLCE1,PRKCA,PRKCD,RRAS2,SNCA,TSC2,TUBA1A,TUBB2B,TUBB8,VIM
Huntington's Disease Signaling	0	1,27E-01	-0,243	ATP5F1A,BDNF,CREB3L2,DLG4,GNG11,GNG12,GNG2,GNG4,HDAC10,HDAC4,HDAC5,HSPA1L,NGF,PIK3C2B,PIK3C2G,PIK3C3,PIK3CD,PIK3R2,PLCB4,POLR2A,PRKCA,PRKCD,PSMA8,PSMB10,PSMB8,PSMB9,PSME1,SDHB,SDHD,SGK1,SH3GL3,SHC3,SNAP25,SNCA,STX1A,TGM2
GPCR-Mediated Integration of Enteroendocrine Signaling Exemplified by an L Cell	1,02E00	1,87E-01	0,277	ADCY9,ADRB2,GCG,GLP2R,GNAS,GUCY1B1,ITPR2,NOTUM,PLCB4,PLCD1,PLCD3,PLCE1,PRKAR2B,VIPR1
VEGF Signaling	2,92E-01	1,31E-01	0,277	ACTA2,KDR,PIK3C2B,PIK3C2G,PIK3C3,PIK3CD,PIK3R2,PRKCA,PTK2,RRAS2,SH2D2A,VEGFA,VEGFC
Corticotropin Releasing Hormone Signaling	0	1,19E-01	0,277	ADCY9,BDNF,CNR1,CREB3L2,CTH,GAD1,GNAS,GUCY1B1,ITPR2,JUND,MAPK13,MEF2C,NOS2,NR4A1,PRKAR2B,PRKCA,PRKCD,VEGFA
Gαi Signaling	3,61E-01	1,36E-01	-0,277	ADCY9,CNR1,GABBR2,GNAL,GNAS,GNG11,GNG12,GNG2,GNG4,GUCY1B1,HTR1D,LTB4R,OPRL1,PRKAR2B,RALGDS,RGS4,RRAS2,S1PR1,SHC3
Activation of IRF by Cytosolic Pattern Recognition Receptors	6,84E-01	1,69E-01	-0,302	DDX58,DHX58,IFIT2,IKBKE,IKBKG,IL6,ISG15,NFKBIA,NFKBID,RELA,SIKE1
NUR77 Signaling in T Lymphocytes	0	4,28E-02	-0,302	B2M,CD247,ESRRA,HLA-A,HLA-B,HLA-C,HLA-DOA,HLA-DPA1,HLA-DQB1,HLA-DRB1,HLA-DRB5,HLA-F,MAP2K5,NFATC1,NR4A1,PDK1,PPP3CC,PRKCA,PRKCD,RXRA,TNFSF10,ZBTB12
Salvage Pathways of Pyrimidine Ribonucleotides	0	1,13E-01	-0,302	AK4,APOBEC3F,DAPK1,DMPK,MAP2K6,PAK1,PAK3,PRKAA2,PRKCD,SGK1,UPP1
NF-κB Signaling	0	7,19E-02	-0,316	BMP2,BMPR1B,CD247,CSNK2A2,FGFR1,FGFR4,GHR,IKBKG,IL18,IL1A,IL1B,IL1R1,INSR,KDR,MALT1,MAP2K6,MAP4K4,MYD88,NFKBIA,NFKBID,NGF,NGFR,NTRK2,PDGFRA,PELI1,PIK3C2B,PIK3C2G,PIK3C3,PIK3CD,PIK3R2,RELA,RRAS2,TGFA,TGFBR1,TGFBR2,TLR2,TLR3,TNFRSF11A,TNFRSF11B,TNFRSF1B,TNIP1
April Mediated Signaling	1,09E00	2,14E-01	0,333	IKBKE,IKBKG,MAPK13,NFATC1,NFATC2,NFKBIA,NFKBID,RELA,TRAF1
CSDE1 Signaling Pathway	7,54E-01	1,79E-01	0,333	CCL2,CTTN,FN1,PABPC1,PIWIL2,SDC4,SNAI1,SNAI2,TNC,VIM
UVB-Induced MAPK Signaling	6,62E-01	1,73E-01	0,333	MAPK13,PIK3C2B,PIK3C2G,PIK3C3,PIK3CD,PIK3R2,PRKCA,PRKCD,RPS6KA5
Retinoic acid Mediated Apoptosis Signaling	6,27E-01	1,67E-01	0,333	IRF1,PARP11,RARA,RARB,RXRA,TNFRSF10A,TNFRSF10B,TNFRSF10D,TNFSF10,TNKS
Cyclins and Cell Cycle Regulation	5,33E-01	1,53E-01	0,333	CDKN2B,CDKN2D,E2F2,E2F5,E2F7,FBXL5,HDAC10,HDAC4,HDAC5,PPP2CB,PPP2R1B,PPP2R2A,TGFB3
Thrombopoietin Signaling	3,76E-01	1,43E-01	0,333	GAB2,PIK3C2B,PIK3C2G,PIK3C3,PIK3CD,PIK3R2,PRKCA,PRKCD,RRAS2
Superpathway of Melatonin Degradation	3,04E-01	1,34E-01	0,333	CSGALNACT1,CYP1A1,CYP2E1,CYP2J2,IL4I1,LARGE1,SMOX,SULT1C4,UGT2B7
ERBB4 Signaling	2,87E-01	1,32E-01	0,333	NRG1,PIK3C2B,PIK3C2G,PIK3C3,PIK3CD,PIK3R2,PRKCA,PRKCD,RRAS2
GDNF Family Ligand-Receptor Interactions	2,85E-01	1,32E-01	0,333	GDNF,GFRA1,IRS1,ITPR2,PIK3C2B,PIK3C2G,PIK3C3,PIK3CD,PIK3R2,RRAS2
SPINK1 General Cancer Pathway	2,72E-01	1,3E-01	0,333	IL6,JAK1,MT1E,PIK3C2B,PIK3C2G,PIK3C3,PIK3CD,PIK3R2,RRAS2
Neuregulin Signaling	0	1,28E-01	0,333	DLG4,ERBB3,ERRFI1,ITGA10,ITGA11,ITGB3,ITGB4,ITGB5,ITGB8,NRG1,PIK3R2,PRKCA,PRKCD,RRAS2,TGFA
Chondroitin Sulfate Biosynthesis (Late Stages)	7,3E-01	1,8E-01	-0,333	CHPF,CHST1,CHST4,CSGALNACT1,HS3ST3A1,HS6ST2,NDST3,SULT1C4,SULT4A1
Triacylglycerol Degradation	6,58E-01	1,69E-01	-0,333	AARS1,DAGLA,LPL,MGLL,NDST3,NOTUM,PNPLA3,PNPLA7,PPME1,TNFAIP6
Chondroitin Sulfate Biosynthesis	4,88E-01	1,55E-01	-0,333	CHPF,CHST1,CHST4,CSGALNACT1,HS3ST3A1,HS6ST2,NDST3,SULT1C4,SULT4A1
GADD45 Signaling	4,4E-01	1,5E-01	-0,333	IL1B,MAP2K6,MAPK13,RELA,SMAD2,SMAD4,TGFB3,TGFBR1,TGFBR2
cAMP-mediated signaling	4,09E-01	1,36E-01	-0,365	ADCY9,ADORA2A,ADRB2,CAMK1G,CNR1,CREB3L2,DUSP1,DUSP4,DUSP6,GABBR2,GNAL,GNAS,GUCY1B1,HTR1D,HTR7,LTB4R,MC1R,OPRL1,PDE2A,PDE3B,PDE5A,PDE6A,PDE8A,PKIA,PKIB,PPP3CC,PRKAR2B,PTGIR,RGS4,S1PR1,SMPDL3B,VIPR1
Nicotine Degradation III	0	1,21E-01	0,378	AOX1,CSGALNACT1,CYP1A1,CYP2E1,CYP2J2,LARGE1,UGT2B7
Nicotine Degradation II	0	1,06E-01	0,378	AOX1,CSGALNACT1,CYP1A1,CYP2E1,CYP2J2,LARGE1,UGT2B7
B Cell Activating Factor Signaling	1,03E00	2,09E-01	-0,378	IKBKE,IKBKG,MAPK13,NFATC1,NFATC2,NFKBIA,NFKBID,RELA,TRAF1
MIF-mediated Glucocorticoid Regulation	7,64E-01	1,94E-01	-0,378	CD74,LY96,NFKBIA,NFKBID,NR3C1,PLA2G6,RELA
MIF Regulation of Innate Immunity	4,76E-01	1,59E-01	-0,378	CD74,LY96,NFKBIA,NFKBID,NOS2,PLA2G6,RELA
ATM Signaling	0	0.1	-0,378	CHEK1,CREB3L2,MAPK13,MRE11,NFKBIA,PPP1CC,PPP2CB,PPP2R1B,PPP2R2A,RBBP8
Sumoylation Pathway	0	1,26E-01	-0,378	FAS,NFKBIA,NR3C1,RAC2,RAC3,RHOBTB2,RHOF,RHOJ,RHOU,SENP7,SMAD4,SNCA,ZNF217
MSP-RON Signaling In Cancer Cells Pathway	8,93E-01	1,64E-01	-0,426	ACTA2,CREB3L2,FLNA,IL3RA,ITGB4,LEF1,MST1,NFKBIA,PIK3C2B,PIK3C2G,PIK3C3,PIK3CD,PIK3R2,PTK2,RELA,RRAS2,SMAD2,TCF7,TCF7L1,TRIM24,VEGFA,VEGFC,VIM
IL-13 Signaling Pathway	9,87E-01	1,72E-01	0,447	CXCL6,DUSP1,FRK,IL13RA2,IL24,IL4R,JAK1,LYN,MAPK13,PDGFA,PIK3C2B,PIK3C2G,PIK3C3,PIK3CD,PIK3R2,POSTN,PRKCD,SOCS1,SOCS3,TGFB3
Apelin Cardiac Fibroblast Signaling Pathway	7,85E-01	2,17E-01	0,447	IL6,PRKAA2,SERPINE1,SPHK1,TGFB3
Role of BRCA1 in DNA Damage Response	0	1,13E-01	0,447	BABAM2,CHEK1,E2F2,E2F5,E2F7,MRE11,RBBP8,SMARCA2,SMARCD3
Androgen Signaling	0	8,28E-02	0,447	GNAL,GNAS,GNG11,GNG12,GNG2,GNG4,GTF2E2,ITPR2,POLR2A,PRKAR2B,PRKCA,PRKCD,RELA,TAF4B
4-1BB Signaling in T Lymphocytes	8,6E-01	2,06E-01	-0,447	IKBKE,IKBKG,MAPK13,NFKBIA,NFKBID,RELA,TRAF1
D-myo-inositol (1,4,5)-Trisphosphate Biosynthesis	6,27E-01	1,92E-01	-0,447	PIP5K1B,PLCB4,PLCD1,PLCD3,PLCE1
Apelin Liver Signaling Pathway	5,83E-01	1,85E-01	-0,447	COL18A1,COL1A1,COL1A2,FAS,IRS1
Role of RIG1-like Receptors in Antiviral Innate Immunity	4,23E-01	1,52E-01	-0,447	DDX58,DHX58,IKBKE,IKBKG,NFKBIA,NFKBID,RELA
Ethanol Degradation II	3,25E-01	1,43E-01	-0,447	ACSS2,ALDH1A1,ALDH1A3,ALDH3A2,DHRS9
α-Adrenergic Signaling	0	1,2E-01	-0,447	ADCY9,GNAL,GNAS,GNG11,GNG12,GNG2,GNG4,GUCY1B1,ITPR2,PRKAR2B,PRKCA,PRKCD,RRAS2
CCR5 Signaling in Macrophages	0	2,61E-02	-0,447	CCL5,CD247,FAS,GNAL,GNAS,GNG11,GNG12,GNG2,GNG4,ITPR2,MAPK13,PRKCA,PRKCD
UVC-Induced MAPK Signaling	0	9,8E-02	-0,447	MAPK13,PRKCA,PRKCD,RRAS2,SMPD1
BER (Base Excision Repair) Pathway	0	1,14E-01	-0,447	MAP2K5,MAP2K6,NEIL2,PNKP,POLB
Death Receptor Signaling	1,21E00	1,88E-01	0,471	ACTA2,BIRC3,FAS,IKBKE,IKBKG,LMNA,MAP4K4,NFKBIA,NFKBID,PARP11,RELA,TNFRSF10A,TNFRSF10B,TNFRSF1B,TNFRSF21,TNFRSF25,TNFSF10,TNKS
Renin-Angiotensin Signaling	8,51E-01	1,65E-01	0,471	ADCY9,CCL2,CCL5,GUCY1B1,ITPR2,MAPK13,PAK1,PAK3,PIK3C2B,PIK3C2G,PIK3C3,PIK3CD,PIK3R2,PRKAR2B,PRKCA,PRKCD,PTK2,RELA,RRAS2,SHC3
GNRH Signaling	0	1,15E-01	-0,471	ADCY9,CREB3L2,GNAS,GNG11,GNG12,GNG2,GNG4,GUCY1B1,ITPR2,MAP2K6,MAP3K15,MAPK13,MMP2,PAK1,PAK3,PLCB4,PRKAR2B,PRKCA,PRKCD,PTK2,RELA,RRAS2
Relaxin Signaling	1,22E00	1,74E-01	0,500	ADCY9,CTH,GAD1,GNAL,GNAS,GNG11,GNG12,GNG2,GNG4,GUCY1B1,NFKBIA,NFKBID,NOS2,PDE2A,PDE3B,PDE5A,PDE6A,PDE8A,PIK3C2B,PIK3C2G,PIK3C3,PIK3CD,PIK3R2,PRKAR2B,RELA,SMPDL3B,VEGFA
ERBB Signaling	8,66E-01	1,72E-01	0,500	ERBB3,MAP2K6,MAPK13,NCK2,NRG1,PAK1,PAK3,PIK3C2B,PIK3C2G,PIK3C3,PIK3CD,PIK3R2,PRKCA,PRKCD,RRAS2,TGFA
NGF Signaling	5,59E-01	1,5E-01	0,500	CREB3L2,IKBKE,IKBKG,MAP3K15,NGF,NGFR,PIK3C2B,PIK3C2G,PIK3C3,PIK3CD,PIK3R2,PRKCD,RELA,RPS6KA4,RPS6KA5,RRAS2,SHC3,SMPD1
LPS-stimulated MAPK Signaling	1,13E00	1,88E-01	-0,500	IKBKE,IKBKG,MAP2K6,MAPK13,NFKBIA,NFKBID,PAK1,PIK3C2B,PIK3C2G,PIK3C3,PIK3CD,PIK3R2,PRKCA,PRKCD,RELA,RRAS2
NRF2-mediated Oxidative Stress Response	9,21E-01	1,56E-01	-0,500	ACTA2,AOX1,CAT,CYP1A1,CYP2E1,CYP2J2,DNAJA2,DNAJB13,DNAJB5,DNAJC12,DNAJC6,ENC1,EPHX1,FKBP5,FTL,GSR,GSTO2,GSTP1,GSTT2/GSTT2B,HMOX1,JUNB,JUND,MAP2K5,MAP2K6,MGST2,NQO2,PIK3C2B,PIK3C2G,PIK3C3,PIK3CD,PIK3R2,PRKCA,PRKCD,RRAS2,SCARB1,STIP1,USP14
Amyotrophic Lateral Sclerosis Signaling	4,98E-01	1,47E-01	-0,500	BIRC3,CAT,CCS,GDNF,GPX1,GRIA2,GRIK4,GRIN2D,NEFL,PAK1,PIK3C2B,PIK3C2G,PIK3C3,PIK3CD,PIK3R2,VEGFA,VEGFC
Fc Epsilon RI Signaling	4,62E-01	1,44E-01	-0,500	CSF2,INPP5B,LYN,MAP2K6,MAPK13,PIK3C2B,PIK3C2G,PIK3C3,PIK3CD,PIK3R2,PLA2G6,PRKCA,PRKCD,RAC2,RAC3,RRAS2,VAV3
SAPK/JNK Signaling	0	4,18E-02	-0,500	CD247,DUSP10,DUSP4,GNG11,GNG12,GNG2,GNG4,IRS1,MAP4K4,MAPK8IP2,MAPK8IP3,NFATC1,PIK3C2B,PIK3C2G,PIK3C3,PIK3CD,PIK3R2,RAC2,RAC3,RRAS2,SH2D2A
UVA-Induced MAPK Signaling	1,13E00	1,84E-01	0,535	MAPK13,NOTUM,PARP11,PIK3C2B,PIK3C2G,PIK3C3,PIK3CD,PIK3R2,PLCB4,PLCD1,PLCD3,PLCE1,PRKCA,RPS6KA4,RPS6KA5,RRAS2,SMPD1,TNKS
TGF-β Signaling	9,83E-01	1,77E-01	0,535	AMHR2,BMP2,BMPR1B,MAP2K6,MAPK13,PMEPA1,RRAS2,SERPINE1,SMAD1,SMAD2,SMAD4,SMAD7,SMAD9,TGFB3,TGFBR1,TGFBR2,VDR
CCR3 Signaling in Eosinophils	7,1E-01	1,57E-01	0,535	CFL1,GNAL,GNAS,GNG11,GNG12,GNG2,GNG4,ITPR2,MAPK13,PAK1,PAK3,PIK3C2B,PIK3C2G,PIK3C3,PIK3CD,PIK3R2,PLA2G6,PLCB4,PRKCA,PRKCD,RRAS2
PDGF Signaling	6,78E-01	1,63E-01	0,535	CSNK2A2,INPP5B,JAK1,PDGFA,PDGFRA,PIK3C2B,PIK3C2G,PIK3C3,PIK3CD,PIK3R2,PRKCA,RRAS2,SPHK1,SPHK2
NF-κB Activation by Viruses	9,17E-01	1,79E-01	-0,535	IKBKE,IKBKG,ITGB3,NFKBIA,NFKBID,PIK3C2B,PIK3C2G,PIK3C3,PIK3CD,PIK3R2,PRKCA,PRKCD,RELA,RRAS2
Immunogenic Cell Death Signaling Pathway	5,82E-01	1,56E-01	-0,535	DAPK1,DDIT3,HSPA1L,IFNAR2,IL1B,IL6,LRP1,NGFR,NLRP3,P2RY2,STING1,TLR3,TNFRSF11B,TNFRSF1B
Neurotrophin/TRK Signaling	9,17E-01	1,79E-01	0,577	BDNF,CREB3L2,MAP2K5,MAP2K6,NGF,NGFR,NTRK2,PIK3C2B,PIK3C2G,PIK3C3,PIK3CD,PIK3R2,RRAS2,SPRY2
Heparan Sulfate Biosynthesis (Late Stages)	6,27E-01	1,6E-01	0,577	AARS1,CHST1,CHST4,EXTL3,HS3ST3A1,HS6ST2,NDST3,NOTUM,PNPLA7,PPME1,SULT1C4,SULT4A1,TNFAIP6
Heparan Sulfate Biosynthesis	4,7E-01	1,48E-01	0,577	AARS1,CHST1,CHST4,EXTL3,HS3ST3A1,HS6ST2,NDST3,NOTUM,PNPLA7,PPME1,SULT1C4,SULT4A1,TNFAIP6
HGF Signaling	3,66E-01	1,36E-01	0,577	IL6,ITGA10,ITGA11,ITGB3,ITGB4,ITGB5,ITGB8,MAP3K15,PAK1,PIK3C2B,PIK3C2G,PIK3C3,PIK3CD,PIK3R2,PRKCA,PRKCD,PTK2,RRAS2
IL-15 Signaling	0	2,27E-02	0,577	AKT1S1,CSF2,JAK1,MAPK13,PIK3C2B,PIK3C2G,PIK3C3,PIK3CD,PIK3R2,RAC3,RELA,RRAS2
ERK/MAPK Signaling	1,08E00	1,63E-01	-0,577	CREB3L2,DUSP1,DUSP4,DUSP6,ITGA10,ITGA11,ITGB3,ITGB4,ITGB5,ITGB8,KSR1,NFATC1,PAK1,PAK3,PIK3C2B,PIK3C2G,PIK3C3,PIK3CD,PIK3R2,PLA2G6,PPARG,PPP1CC,PPP1R3C,PPP2CB,PPP2R1B,PPP2R2A,PRKAR2B,PRKCA,PRKCD,PTK2,RAC2,RAC3,RPS6KA4,RPS6KA5,RRAS2
Glioma Signaling	7,77E-01	1,61E-01	-0,577	CAMK1G,CDKN2B,CDKN2D,E2F2,E2F5,E2F7,HDAC10,HDAC4,HDAC5,PDGFA,PDGFRA,PIK3C2B,PIK3C2G,PIK3C3,PIK3CD,PIK3R2,PRKCA,PRKCD,RRAS2,TGFA
Necroptosis Signaling Pathway	8,48E-01	1,6E-01	0,600	BIRC3,DAPK1,FAS,IKBKG,JAK1,MERTK,NGFR,NLRP3,PELI1,PLA2G6,PPP3CC,SLC25A3,SLC25A4,TIMM10,TIMM13,TLR3,TNFRSF10A,TNFRSF10B,TNFRSF11B,TNFRSF1B,TNFSF10,TNIP1,TSPO,TYRO3,VDAC3
Stearate Biosynthesis I (Animals)	1,08E00	1,94E-01	0,632	ACSBG1,CYP2E1,DHCR24,ELOVL2,PLA2G6,PORCN,PTGR2,PTGR3,SLC27A1,SLC27A2,SLC27A3,SRD5A3,TECR
MYC Mediated Apoptosis Signaling	9,96E-01	0.2	0,632	ADRB2,BBC3,BCL2L11,FAS,IKBKE,IKBKG,NGFR,PRKAR2B,TNFRSF11B,TNFRSF1B
EGF Signaling	7,9E-01	1,82E-01	0,632	CSNK2A2,ITPR2,JAK1,MAPK13,PIK3C2B,PIK3C2G,PIK3C3,PIK3CD,PIK3R2,PRKCA
GM-CSF Signaling	5,47E-01	1,57E-01	0,632	CISH,CSF2,LYN,PIK3C2B,PIK3C2G,PIK3C3,PIK3CD,PIK3R2,PPP3CC,RRAS2,RUNX1
EIF2 Signaling	0	7,05E-02	0,632	ACTA2,DDIT3,EIF3E,INSR,MT-RNR1,PABPC1,PIK3C2B,PIK3C2G,PIK3C3,PIK3CD,PIK3R2,PPP1CC,RPL17,RPS20,RRAS2,VEGFA
Chemokine Signaling	0	1,25E-01	0,632	CAMK1G,CCL2,CCL5,CFL1,MAPK13,PIK3C2G,PLCB4,PRKCA,PTK2,RRAS2
Netrin Signaling	4,99E-01	1,53E-01	-0,632	ABLIM1,ABLIM3,ITPR2,NCK2,NFATC1,NFATC2,NTN1,PPP3CC,PRKAR2B,RAC2,RAC3
Serotonin Degradation	3,68E-01	1,41E-01	-0,632	ALDH1A1,ALDH1A3,ALDH3A2,CSGALNACT1,DHRS9,IL4I1,LARGE1,SMOX,SULT1C4,UGT2B7
Regulation of eIF4 and p70S6K Signaling	0	1,16E-01	-0,632	EIF3E,IRS1,ITGA10,ITGA11,ITGB3,ITGB4,ITGB5,ITGB8,MAPK13,MT-RNR1,PABPC1,PIK3C2B,PIK3C2G,PIK3C3,PIK3CD,PIK3R2,PPP2CB,PPP2R1B,PPP2R2A,RPS20,RRAS2
Ferroptosis Signaling Pathway	7,54E-01	1,59E-01	0,655	ABCA1,AIFM2,ALOXE3,ANGPTL4,CTH,CTSB,DPP4,EMP1,FDFT1,FTL,H2BC5,HMOX1,LPCAT3,PRKAA2,RRAS2,SLC39A14,SLC3A2,STEAP3,TFAP2C,TFRC,WWTR1
Dopamine-DARPP32 Feedback in cAMP Signaling	4,66E-01	1,41E-01	-0,655	ADCY9,ATP2A3,CAMKK1,CREB3L2,CSNK1E,GNAS,GRIN2D,GUCY1B1,ITPR2,KCNJ15,KCNJ8,NOTUM,PAWR,PLCB4,PLCD1,PLCD3,PLCE1,PPP1CC,PPP1R3C,PPP2CB,PPP2R1B,PPP2R2A,PPP3CC,PRKAR2B,PRKCA,PRKCD
Type I Diabetes Mellitus Signaling	0	6,88E-02	-0,655	CD247,CPE,FAS,GAD1,HLA-A,HLA-B,HLA-C,HLA-DOA,HLA-DPA1,HLA-DQB1,HLA-DRB1,HLA-DRB5,HLA-F,IKBKE,IKBKG,IL12A,IL1B,IL1R1,IRF1,JAK1,MAP2K6,MAPK13,MYD88,NFKBIA,NFKBID,NGFR,NOS2,PTPRN,RELA,SOCS1,SOCS2,SOCS3,SOCS5,TNFRSF11B,TNFRSF1B
Insulin Secretion Signaling Pathway	1,06E00	1,58E-01	0,667	ADCY9,ASIC1,ASIC3,CPE,CREB3L2,DLAT,FURIN,GCG,GCK,GHR,GNAS,GUCY1B1,INSR,ITPR2,JAK1,KCNB1,KCNJ8,LYN,MAPK13,NALCN,NOTUM,PABPC1,PC,PIK3C2B,PIK3C2G,PIK3C3,PIK3CD,PIK3R2,PLCB4,PLCD1,PLCD3,PLCE1,PRKAR2B,PRKCA,PRKCD,PRLR,RPS6KA5,SEC11C,SEC61A2,SLC2A2,SNAP25,SPCS2,STX1A
Neurovascular Coupling Signaling Pathway	7,35E-01	1,5E-01	0,686	ADORA2A,BDKRB2,CTH,DAGLA,ENTPD1,ENTPD4,ENTPD7,GABBR2,GABRA3,GABRE,GABRG1,GABRG2,GAD1,GJA1,GRIA2,GRIN2D,GUCY1B1,ITPR2,KCNJ15,KCNJ8,KCNN2,KCNN4,PLA2G6,PLA2G7,PLA2R1,PLAAT1,PLAAT3,PLAAT4,PLCB4,PNPLA3,PRKAR2B,PTGIR,PTGR2,SLC1A3
ICOS-ICOSL Signaling in T Helper Cells	0	5,13E-02	0,688	CD247,GAB2,HLA-A,HLA-B,HLA-DOA,HLA-DPA1,HLA-DQB1,HLA-DRB1,HLA-DRB5,ICOSLG/LOC102723996,IKBKE,IKBKG,ITPR2,NFATC1,NFATC2,NFKBIA,NFKBID,PIK3C2B,PIK3C2G,PIK3C3,PIK3CD,PIK3R2,PLEKHA2,PPP3CC,PTPRC,RELA
Dermatan Sulfate Biosynthesis (Late Stages)	0.6	1,7E-01	0,707	CHST1,CHST4,DSEL,HS3ST3A1,HS6ST2,NDST3,SULT1C4,SULT4A1
Renal Cell Carcinoma Signaling	3,61E-01	1,39E-01	0,707	ELOC,PAK1,PAK3,PIK3C2B,PIK3C2G,PIK3C3,PIK3CD,PIK3R2,RRAS2,TGFA,VEGFA
ERK5 Signaling	3,16E-01	1,35E-01	0,707	CREB3L2,LIF,MAP2K5,MEF2C,NGF,RPS6KA4,RPS6KA5,RRAS2,SGK1,SH2D2A
SPINK1 Pancreatic Cancer Pathway	2,91E-01	1,33E-01	0,707	CPE,CPM,CTSB,F2RL1,SMAD2,TGFBR1,TGFBR2,TMPRSS15
Pyridoxal 5'-phosphate Salvage Pathway	0	1,23E-01	-0,707	DAPK1,DMPK,MAP2K6,PAK1,PAK3,PRKAA2,PRKCD,SGK1
CDK5 Signaling	1,02E00	1,74E-01	0,728	ADCY9,BDNF,GNAL,GNAS,GUCY1B1,LAMA1,LAMA3,LAMA5,LAMB3,MAPK13,NGF,NGFR,NTRK2,PPP1CC,PPP1R3C,PPP2CB,PPP2R1B,PPP2R2A,PRKAR2B,RRAS2
Regulation of IL-2 Expression in Activated and Anergic T Lymphocytes	0	3,68E-02	0,728	CD247,IKBKE,IKBKG,MALT1,NFATC1,NFATC2,NFKBIA,NFKBID,PPP3CC,RELA,RRAS2,SMAD2,SMAD4,TGFB3,TGFBR1,TGFBR2,VAV3
Cardiac β-adrenergic Signaling	0	1,28E-01	-0,728	ADCY9,ATP2A3,GNAL,GNAS,GNG11,GNG12,GNG2,GNG4,GUCY1B1,PDE2A,PDE3B,PDE5A,PDE6A,PDE8A,PKIA,PKIB,PPP1CC,PPP1R3C,PPP2CB,PPP2R1B,PPP2R2A,PRKAR2B,SMPDL3B
Integrin Signaling	1	1,6E-01	-0,730	ACTA2,ARHGAP26,CTTN,GSN,ITGA10,ITGA11,ITGB3,ITGB4,ITGB5,ITGB8,MYL12B,MYL5,MYL9,NCK2,NEDD9,PAK1,PAK3,PARVB,PIK3C2B,PIK3C2G,PIK3C3,PIK3CD,PIK3R2,PTK2,RAC2,RAC3,RHOBTB2,RHOF,RHOJ,RHOU,RRAS2,TNK2,TSPAN5,WIPF1
CD28 Signaling in T Helper Cells	0	4,84E-02	0,775	CD247,HLA-A,HLA-B,HLA-DOA,HLA-DPA1,HLA-DQB1,HLA-DRB1,HLA-DRB5,IKBKE,IKBKG,ITPR2,MALT1,NFATC1,NFATC2,NFKBIA,NFKBID,PAK1,PIK3C2B,PIK3C2G,PIK3C3,PIK3CD,PIK3R2,PPP3CC,PTPRC,RELA
Synaptic Long Term Potentiation	0	1,22E-01	-0,775	CREB3L2,GRIA2,GRIN2D,ITPR2,NOTUM,PLCB4,PLCD1,PLCD3,PLCE1,PPP1CC,PPP1R3C,PPP3CC,PRKAR2B,PRKCA,PRKCD,RRAS2
Systemic Lupus Erythematosus In T Cell Signaling Pathway	0	6,83E-02	0,781	AKT1S1,B2M,CBL,CD247,CD44,CREB3L2,EZR,FAS,HLA-A,HLA-B,HLA-C,HLA-DOA,HLA-DPA1,HLA-DQB1,HLA-DRB1,HLA-DRB5,HLA-F,ICOSLG/LOC102723996,IL6,LEPR,MAP2K5,MAP2K6,NFATC2,NOS2,PDK1,PIK3C2B,PIK3C2G,PIK3C3,PIK3CD,PIK3R2,PPP2CB,PPP2R1B,PPP2R2A,PPP3CC,PTK2,RAC2,RAC3,RDX,RHOBTB2,RHOF,RHOJ,RHOU,RRAS2,ZBTB12
PKCθ Signaling in T Lymphocytes	0	5,02E-02	0,784	CD247,HLA-A,HLA-B,HLA-DOA,HLA-DPA1,HLA-DQB1,HLA-DRB1,HLA-DRB5,IKBKE,IKBKG,ITPR2,MALT1,MAP3K15,NFATC1,NFATC2,NFKBIA,NFKBID,PIK3C2B,PIK3C2G,PIK3C3,PIK3CD,PIK3R2,PPP3CC,RAC2,RAC3,RELA,RRAS2,VAV3
Glutathione Redox Reactions I	1,23E00	2,5E-01	0,816	GPX1,GPX3,GSR,GSTP1,GSTT2/GSTT2B,MGST2,PTGES
Retinoate Biosynthesis I	7,85E-01	1,9E-01	0,816	AKR1B1,AKR1C1/AKR1C2,AKR1C3,ALDH1A1,ALDH1A3,DHRS3,DHRS9,RBP7
Glutathione-mediated Detoxification	7,21E-01	1,89E-01	0,816	ANPEP,GGH,GSTO2,GSTP1,GSTT2/GSTT2B,MGST2,PTGES
Fatty Acid β-oxidation I	5,38E-01	1,71E-01	0,816	ACAA2,ACADM,ACSBG1,SLC27A1,SLC27A2,SLC27A3
Estrogen Biosynthesis	4,49E-01	1,56E-01	0,816	AKR1C1/AKR1C2,AKR1C3,CYP1A1,CYP2E1,CYP2J2,HSD17B3,HSD17B7
Melanoma Signaling	0	1,2E-01	0,816	PIK3C2B,PIK3C2G,PIK3C3,PIK3CD,PIK3R2,RRAS2
Ethanol Degradation IV	1,04E00	2,4E-01	-0,816	ACSS2,ALDH1A1,ALDH1A3,ALDH3A2,CAT,TYRP1
Complement System	1,03E00	2,16E-01	-0,816	C1R,C1S,C3,C3AR1,CD55,CD59,CFB,SERPING1
Role of p14/p19ARF in Tumor Suppression	7,45E-01	0.2	-0,816	PIK3C2B,PIK3C2G,PIK3C3,PIK3CD,PIK3R2,POLR3D
CD27 Signaling in Lymphocytes	3,45E-01	1,4E-01	-0,816	IKBKE,IKBKG,MAP2K5,MAP2K6,MAP3K15,NFKBIA,NFKBID,RELA
Paxillin Signaling	1,06E00	1,78E-01	0,832	ACTA2,ARHGEF6,ITGA10,ITGA11,ITGB3,ITGB4,ITGB5,ITGB8,MAPK13,NCK2,PAK1,PAK3,PIK3C2B,PIK3C2G,PIK3C3,PIK3CD,PIK3R2,PTK2,RRAS2
IL-3 Signaling	6,8E-01	1,65E-01	0,832	GAB2,IL3RA,JAK1,PAK1,PIK3C2B,PIK3C2G,PIK3C3,PIK3CD,PIK3R2,PPP3CC,PRKCA,PRKCD,RRAS2
TREM1 Signaling	7,35E-01	1,69E-01	-0,832	CCL2,CSF2,CXCL3,IL18,IL1B,IL6,LAT2,MYD88,NLRC5,NLRP3,RELA,TLR2,TLR3
Aryl Hydrocarbon Receptor Signaling	6,42E-01	1,51E-01	-0,832	ALDH16A1,ALDH1A1,ALDH1A3,ALDH1L1,ALDH3A2,CHEK1,CYP1A1,FAS,GSTO2,GSTP1,GSTT2/GSTT2B,IL1A,IL1B,IL6,MGST2,NCOA3,NFIX,NQO2,RARA,RARB,RELA,RXRA,TGFB3,TGM2
Gα12/13 Signaling	1,28E00	1,8E-01	0,853	ARHGEF1,CDH12,CDH19,F2R,F2RL1,IKBKE,IKBKG,LPAR2,MEF2C,MYL12B,MYL5,MYL9,NFKBIA,NFKBID,PIK3C2B,PIK3C2G,PIK3C3,PIK3CD,PIK3R2,PTK2,RELA,RRAS2,TEC,VAV3
Role of MAPK Signaling in Promoting the Pathogenesis of Influenza	1,11E00	1,79E-01	0,894	ATP6V0A4,ATP6V0D2,ATP6V1B2,ATP6V1C1,ATP6V1E2,ATP6V1H,MAP2K6,MAPK13,NFKBIA,NFKBID,PLA2G6,PLA2G7,PLA2R1,PLAAT1,PLAAT3,PLAAT4,PNPLA3,PRKCA,RABGEF1,RRAS2
Agrin Interactions at Neuromuscular Junction	5,72E-01	1,59E-01	0,905	ACTA2,ARHGEF6,CTTN,ERBB3,NRG1,PAK1,PAK3,PTK2,RAC2,RAC3,RRAS2
DNA Methylation and Transcriptional Repression Signaling	0	1,16E-01	0,905	CDK15,DNMT3B,E2F2,E2F5,E2F7,HOXB3,MBD2,MBD3,MTA2,RBBP4,RELA,TCF7,TET3
T Cell Receptor Signaling	0	6,98E-02	0,926	AKT1S1,B2M,CBL,CD247,CSF2,DUSP6,FYB1,HLA-A,HLA-B,HLA-C,HLA-DOA,HLA-DPA1,HLA-DQB1,HLA-DRB1,HLA-DRB5,HLA-F,ICOSLG/LOC102723996,IKBKE,IKBKG,LEF1,MALT1,MAP2K6,MAPK13,NFATC1,NFATC2,NFKBIA,PDK1,PIK3C2B,PIK3C2G,PIK3C3,PIK3CD,PIK3R2,PPP3CC,PTPN22,PTPRC,RASGRP1,RELA,RRAS2,SHC3,TCF7,TCF7L1,VAV3,ZBTB12
Dilated Cardiomyopathy Signaling Pathway	4,31E-01	1,4E-01	0,943	ACTA2,ADCY9,CAMK1G,CNN1,DMD,DSC2,GNAS,GUCY1B1,ITPR2,LAMA4,LMNA,MAPK13,MYH9,MYL5,MYL9,MYO18A,PDE2A,PRKAR2B,RBM20,TNNT1,TPM1
Gustation Pathway	5,26E-01	1,43E-01	-0,962	ADCY9,ASIC1,ASIC3,GABRA3,GABRE,GABRG1,GABRG2,GCG,GPR37,GUCY1B1,ITPR2,KCNJ8,KCNN2,KCNN4,KCNQ3,LPL,LRRC8A,LRRC8B,LRRC8E,NOTUM,P2RX6,P2RY11,P2RY2,P2RY8,PDE3B,PRKAR2B,SCN3A,SCN9A,TRPM4
Isoleucine Degradation I	1,15E00	2,78E-01	1,000	ACAA2,ACAD8,ACAT1,ACAT2,BCAT2
NAD Signaling Pathway	1,14E00	1,72E-01	1,000	ACADM,BMP6,GJA1,H1-2,H2BC5,LDHA,LDHD,NAMPT,NT5E,PARP11,PIK3C2B,PIK3C2G,PIK3C3,PIK3CD,PIK3R2,POLR2A,PRKAA2,SIRT6,SLC29A2,SLC29A3,SLC36A4,SLC7A5,TGFA,TNKS,TRPM2,VEGFA
Actin Nucleation by ARP-WASP Complex	6,8E-01	1,61E-01	1,000	ITGA10,ITGA11,ITGB3,ITGB4,ITGB5,ITGB8,NCK2,RAC2,RAC3,RHOBTB2,RHOF,RHOJ,RHOU,RRAS2,WIPF1
Cysteine Biosynthesis III (mammalia)	5,83E-01	1,85E-01	1,000	AHCYL2,ALKBH8,CTH,MAT1A,PRMT3
Role of PI3K/AKT Signaling in the Pathogenesis of Influenza	4,7E-01	1,52E-01	1,000	CCL5,NFKBIA,NFKBID,PIK3C2B,PIK3C2G,PIK3C3,PIK3CD,PIK3R2,PLAC8,RELA
ERB2-ERBB3 Signaling	3,38E-01	1,38E-01	1,000	ERBB3,ETV4,NRG1,PIK3C2B,PIK3C2G,PIK3C3,PIK3CD,PIK3R2,RRAS2
Histidine Degradation VI	3,07E-01	1,43E-01	1,000	AMDHD1,CYP11A1,CYP2E1,MICAL2
Acetone Degradation I (to Methylglyoxal)	0	1,16E-01	1,000	CYP1A1,CYP2E1,CYP2J2,PTGR2,PTGR3
Basal Cell Carcinoma Signaling	8,96E-01	1,81E-01	-1,000	BMP2,BMP6,FZD3,FZD8,HHIP,LEF1,SUFU,TCF7,TCF7L1,WNT10B,WNT5A,WNT5B,WNT7B
Bile Acid Biosynthesis, Neutral Pathway	7,14E-01	2,22E-01	-1,000	AKR1C1/AKR1C2,AKR1C3,CYP27A1,HSD3B7
Histamine Degradation	5,53E-01	1,9E-01	-1,000	ALDH1A1,ALDH1A3,ALDH3A2,HNMT
GPCR-Mediated Nutrient Sensing in Enteroendocrine Cells	4,62E-01	1,44E-01	-1,000	ADCY9,GCG,GNAS,GNG11,GNG12,GNG2,GNG4,GUCY1B1,ITPR2,NOTUM,PLCB4,PLCD1,PLCD3,PLCE1,PRKAR2B,PRKCA,PRKCD
Oxidative Ethanol Degradation III	0	1,05E-01	-1,000	ACSS2,ALDH1A1,ALDH1A3,ALDH3A2,CYP2E1,CYP2J2
Hypoxia Signaling in the Cardiovascular System	0	1,05E-01	-1,000	CREB3L2,LDHA,NFKBIA,NFKBID,UBE2F,UBE2H,UBE2O,VEGFA
Inhibition of ARE-Mediated mRNA Degradation Pathway	0	1,17E-01	-1,000	CNOT1,CNOT7,MAPK13,NGFR,PPP2CB,PPP2R1B,PPP2R2A,PRKAR2B,PSMA8,PSMB10,PSMB8,PSMB9,PSME1,TNFRSF11B,TNFRSF1B,TNFSF10,TNFSF14,ZFP36L1,ZNF331
Systemic Lupus Erythematosus In B Cell Signaling Pathway	0	6,49E-02	-1,021	BCL2L11,CBL,CD22,CSF2,FOXG1,FOXO4,IFIT2,IFNAR2,IL11,IL12A,IL18,IL1A,IL1B,IL6,INPP5B,ISG15,JAK1,LIF,LYN,MALT1,MAP4K4,MYD88,NFATC1,NFATC2,PIK3AP1,PIK3C2B,PIK3C2G,PIK3C3,PIK3CD,PIK3R2,PLAAT4,PPP3CC,PRKCA,PRKCD,RAC2,RAC3,RASGRP1,RASGRP3,RELA,RRAS2,SHC3,STING1,TGFB3,TLR3,TNFSF10,TNFSF14,TRAF1
Melanocyte Development and Pigmentation Signaling	9,21E-01	1,73E-01	1,069	ADCY9,CREB3L2,GNAS,GUCY1B1,KIT,KITLG,MC1R,PIK3C2B,PIK3C2G,PIK3C3,PIK3CD,PIK3R2,PRKAR2B,RPS6KA4,RPS6KA5,RRAS2,TYRP1
PI3K/AKT Signaling	3,75E-01	1,35E-01	-1,069	GAB2,GHR,IKBKE,IKBKG,IL13RA2,IL1R1,IL3RA,IL4R,IL7R,INPP5B,ITGA10,ITGA11,ITGB3,ITGB4,ITGB5,ITGB8,JAK1,NFKBIA,NFKBID,PIK3CD,PIK3R2,PPP2CB,PPP2R1B,PPP2R2A,RELA,RRAS2,TSC2
Th17 Activation Pathway	0	3,31E-02	-1,069	CCL20,CD247,CSF2,IL12A,IL1B,IL1R1,IL6,IRAK2,JAK1,MYD88,NFATC1,NFATC2,RELA,RORA,RUNX1,SOCS3
Calcium Signaling	0	1,23E-01	-1,069	ACTA2,ATP2A3,ATP2B1,CAMK1G,CAMKK1,CHRNB1,CHRNB2,CREB3L2,GRIA2,GRIN2D,HDAC10,HDAC4,HDAC5,ITPR2,MEF2C,MYH9,MYL5,MYL9,MYO18A,NFATC1,NFATC2,PPP3CC,PRKAR2B,RCAN1,TNNT1,TPM1,TRPM8
B Cell Receptor Signaling	0	5,04E-02	1,095	APBB1IP,CD22,CFL1,CREB3L2,GAB2,IKBKE,IKBKG,INPP5B,LYN,MALT1,MAP2K6,MAP3K15,MAPK13,MEF2C,NFATC1,NFATC2,NFKBIA,NFKBID,PIK3AP1,PIK3C2B,PIK3C2G,PIK3C3,PIK3CD,PIK3R2,POU2F2,PPP3CC,PTK2,PTPRC,RAC2,RELA,RRAS2,VAV3
Estrogen-Dependent Breast Cancer Signaling	4,62E-01	1,48E-01	1,134	AKR1C1/AKR1C2,CREB3L2,HSD17B3,HSD17B7,PIK3C2B,PIK3C2G,PIK3C3,PIK3CD,PIK3R2,RELA,RRAS2,TERT
Endometrial Cancer Signaling	2,91E-01	1,33E-01	1,134	CTNNA2,LEF1,PIK3C2B,PIK3C2G,PIK3C3,PIK3CD,PIK3R2,RRAS2
FcγRIIB Signaling in B Lymphocytes	0	9,2E-02	1,134	ITPR2,LYN,PIK3C2B,PIK3C2G,PIK3C3,PIK3CD,PIK3R2,RRAS2
Melatonin Degradation I	0	1,13E-01	1,134	CSGALNACT1,CYP1A1,CYP2E1,CYP2J2,LARGE1,SULT1C4,UGT2B7
Dopamine Degradation	9,67E-01	2,19E-01	-1,134	ALDH1A1,ALDH1A3,ALDH3A2,COMT,IL4I1,SMOX,SULT1C4
Noradrenaline and Adrenaline Degradation	7,21E-01	1,89E-01	-1,134	ALDH1A1,ALDH1A3,ALDH3A2,COMT,DHRS9,IL4I1,SMOX
Oxytocin In Brain Signaling Pathway	6,14E-01	1,47E-01	-1,134	CAMKK1,CREB3L2,DDIT3,GNAL,GNG11,GNG12,GNG2,GNG4,IL1B,IL6,ITPR2,MEF2C,NLRP3,OXTR,PIK3C2B,PIK3C2G,PIK3C3,PIK3CD,PIK3R2,PLA2G6,PLA2G7,PLA2R1,PLAAT1,PLAAT3,PLAAT4,PNPLA3,PRKCA,PRKCD,RRAS2
Antiproliferative Role of TOB in T Cell Signaling	0	1,64E-02	-1,134	CD247,PABPC1,SMAD2,SMAD4,TGFB3,TGFBR1,TGFBR2
VEGF Family Ligand-Receptor Interactions	7,33E-01	1,67E-01	-1,155	KDR,NRP1,NRP2,PIK3C2B,PIK3C2G,PIK3C3,PIK3CD,PIK3R2,PLA2G6,PRKCA,PRKCD,RRAS2,VEGFA,VEGFC
Melatonin Signaling	6,8E-01	1,67E-01	-1,155	MAP2K5,MAP2K6,MTNR1B,NOTUM,PLCB4,PLCD1,PLCD3,PLCE1,PRKAR2B,PRKCA,PRKCD,RORA
Apoptosis Signaling	0	1,25E-01	-1,155	BCL2L11,BIRC3,FAS,IKBKE,IKBKG,LMNA,MAP4K4,NFKBIA,NFKBID,PRKCA,RELA,RRAS2,TNFRSF1B
Natural Killer Cell Signaling	1,16E00	1,67E-01	1,219	B2M,CD247,CFL1,COL18A1,COL1A1,COL1A2,HLA-A,HLA-B,HLA-C,HLA-F,HSPA1L,IL12A,IL18,KLRC1,MAP3K15,MAPK13,MYD88,NFATC1,NFATC2,PAK1,PAK3,PIK3C2B,PIK3C2G,PIK3C3,PIK3CD,PIK3R2,RAC2,RAC3,RELA,RRAS2,TNFSF10,VAV3,WIPF1
HER-2 Signaling in Breast Cancer	1,13E00	1,63E-01	1,219	AKT1S1,BCL2L11,COX8A,ERBB3,FRK,IKBKE,IKBKG,IL1A,ITGB3,ITGB4,ITGB5,ITGB8,LYN,MMP2,NDC1,NFKBIA,NFKBID,NRG1,NUP43,NUP93,PARD6B,PARD6G,PDK1,PIK3C2B,PIK3C2G,PIK3C3,PIK3CD,PIK3R2,PRKCA,PRKCD,RELA,RRAS2,SEH1L,SMAD4,SURF1,TGFA,TSC2
Polyamine Regulation in Colon Cancer	6,88E-01	1,72E-01	-1,265	AKT1S1,BCL2L11,CSNK2A2,MAP2K5,MAP2K6,ODC1,PPARG,SLC3A2,SMOX,SMS
p70S6K Signaling	8,48E-01	1,63E-01	-1,279	F2R,F2RL1,IL4R,IRS1,JAK1,LYN,NOTUM,PIK3C2B,PIK3C2G,PIK3C3,PIK3CD,PIK3R2,PLCB4,PLCD1,PLCD3,PLCE1,PPP2CB,PPP2R1B,PPP2R2A,PRKCA,PRKCD,RRAS2
FGF Signaling	1,1E00	1,86E-01	1,291	CREB3L2,FGF1,FGF11,FGF5,FGFR1,FGFR4,FGFRL1,MAP2K6,MAPK13,PIK3C2B,PIK3C2G,PIK3C3,PIK3CD,PIK3R2,PRKCA,RPS6KA5
JAK/STAT Signaling	1,01E00	1,83E-01	1,291	CISH,IL6,JAK1,PIAS2,PIK3C2B,PIK3C2G,PIK3C3,PIK3CD,PIK3R2,RELA,RRAS2,SOCS1,SOCS2,SOCS3,SOCS5
Pyroptosis Signaling Pathway	6,8E-01	1,61E-01	-1,291	AIM2,GBP4,IL18,IL1A,IL1B,IL1R1,MAPK13,NGFR,NLRP3,PRKAR2B,TLR2,TLR3,TNFRSF11B,TNFRSF1B,TXNIP
Opioid Signaling Pathway	2,88E-01	1,29E-01	1,300	ADCY9,ARRB1,CAMK1G,CREB3L2,FRK,GNAL,GNAS,GNG11,GNG12,GNG2,GNG4,GRIN2D,GUCY1B1,ITPR2,LEF1,LYN,MAP2K5,MAP2K6,NFKBIA,OPRL1,PDK1,PIK3C2G,PPP3CC,PRKAR2B,PRKCA,PRKCD,RAC2,RAC3,RGS4,RGS5,RGS9,RPS6KA4,RPS6KA5,RRAS2,TCF7,TCF7L1
The Visual Cycle	7,85E-01	2,17E-01	1,342	AKR1C3,DHRS3,DHRS9,LRAT,RBP7
Superpathway of Methionine Degradation	3,87E-01	1,5E-01	1,342	AHCYL2,ALKBH8,CTH,GOT2,MAT1A,PRMT3
Unfolded protein response	0	1,22E-01	1,342	AMFR,CD82,DDIT3,DNAJA2,DNAJB13,DNAJB5,DNAJC12,DNAJC6,HSPA1L,INSIG1,PPARG
Dermatan Sulfate Degradation (Metazoa)	1,24E00	2,94E-01	-1,342	CEMIP2,FGFRL1,HYAL3,IDS,IDUA
Androgen Biosynthesis	9,1E-01	2,38E-01	-1,342	AKR1C3,HSD17B3,HSD3B7,SRD5A1,SRD5A3
Putrescine Degradation III	8,45E-01	2,27E-01	-1,342	ALDH1A1,ALDH1A3,ALDH3A2,IL4I1,SMOX
Methylglyoxal Degradation III	6,54E-01	1,88E-01	-1,342	AKR1B1,AKR1C1/AKR1C2,AKR1C3,CYP2E1,PTGR2,PTGR3
Tryptophan Degradation X (Mammalian, via Tryptamine)	5,83E-01	1,85E-01	-1,342	ALDH1A1,ALDH1A3,ALDH3A2,IL4I1,SMOX
Autophagy	1,06E00	1,62E-01	1,372	AKT1S1,ATG2A,ATG7,BMP6,BNIP3,CREB3L2,DAPK1,DDIT3,EPG5,GCG,INSR,IRS1,MAP1LC3B,MYD88,NGFR,PIK3C2B,PIK3C2G,PIK3C3,PIK3CD,PIK3R2,PPP2CB,PPP2R1B,PPP2R2A,PPP3CC,PRKAA2,PRKAR2B,RAB7B,SLC3A2,SLC7A5,TFEB,TGFA,TNFRSF11B,TNFRSF1B,TSC2,VEGFA
Retinol Biosynthesis	0.6	1,7E-01	1,414	AKR1C3,BCO1,DHRS3,DHRS9,LPL,LRAT,PNPLA3,RBP7
Role of CHK Proteins in Cell Cycle Checkpoint Control	4,88E-01	1,55E-01	1,414	CHEK1,CLSPN,E2F2,E2F5,E2F7,MRE11,PPP2CB,PPP2R1B,PPP2R2A
IL-2 Signaling	4,18E-01	1,48E-01	1,414	CSNK2A2,JAK1,PIK3C2B,PIK3C2G,PIK3C3,PIK3CD,PIK3R2,RRAS2,SOCS1
Oxidative Phosphorylation	0	7,21E-02	1,414	ATP5F1A,ATP5MG,COX8A,NDUFV1,SDHB,SDHD,SURF1,VPS9D1
Nitric Oxide Signaling in the Cardiovascular System	5,59E-01	1,5E-01	-1,414	ATP2A3,BDKRB2,GUCY1B1,ITPR2,KDR,PDE2A,PDE3B,PDE5A,PIK3C2B,PIK3C2G,PIK3C3,PIK3CD,PIK3R2,PRKAR2B,PRKCA,PRKCD,VEGFA,VEGFC
TNFR1 Signaling	4,81E-01	1,57E-01	-1,414	BIRC3,IKBKE,IKBKG,NFKBIA,NFKBID,PAK1,PAK3,RELA
Xenobiotic Metabolism PXR Signaling Pathway	8,3E-01	1,56E-01	1,461	ABCB1,ABCC3,ALDH16A1,ALDH1A1,ALDH1A3,ALDH1L1,ALDH3A2,CAT,CHST1,CHST4,GSTO2,GSTP1,GSTT2/GSTT2B,HS3ST3A1,HS6ST2,IL4I1,MGST2,NDST3,NOS2,PPP1CC,PPP1R3C,PRKAR2B,PRKCA,PRKCD,RXRA,SMOX,SULT1C4,SULT4A1,UGT2B7,UGT8
Apelin Adipocyte Signaling Pathway	7,3E-01	1,65E-01	1,508	ADCY9,CAT,GPX1,GPX3,GSTP1,GSTT2/GSTT2B,GUCY1B1,MAPK13,MGST2,NCF2,PRKAA2,PRKAR2B,PTGES,RAC2,RAC3
CDC42 Signaling	0	4,85E-02	1,508	ARHGEF6,B2M,CD247,CFL1,FNBP1L,HLA-A,HLA-B,HLA-C,HLA-DOA,HLA-DPA1,HLA-DQB1,HLA-DRB1,HLA-DRB5,HLA-F,ITGA10,ITGA11,ITGB3,ITGB4,ITGB5,ITGB8,MAPK13,MYL12B,MYL5,MYL9,PAK1,PAK3,TNK2,WIPF1
Role of NFAT in Regulation of the Immune Response	0	6,09E-02	1,569	CD247,CSNK1E,GATA4,GNAL,GNAS,GNG11,GNG12,GNG2,GNG4,HLA-A,HLA-B,HLA-DOA,HLA-DPA1,HLA-DQB1,HLA-DRB1,HLA-DRB5,IKBKE,IKBKG,ITPR2,KPNA2,LYN,MEF2C,NFATC1,NFATC2,NFKBIA,NFKBID,PIK3C2B,PIK3C2G,PIK3C3,PIK3CD,PIK3R2,PLCB4,PPP3CC,RCAN1,RELA,RRAS2
Sirtuin Signaling Pathway	9,39E-01	1,54E-01	-1,616	ABCA1,ACSS2,ATG2A,ATG7,ATP5F1A,BCL2L11,BPGM,CPT1A,CPT1B,DOT1L,DUSP6,ESRRA,FOXO4,G6PD,GABPB2,GLUD2,GOT2,H1-2,LDHA,LDHD,MAP1LC3B,NAMPT,NDUFV1,NOS2,NR1H2,NR1H3,PDK1,POLR3D,PPARA,PPARG,PRKAA2,PRKDC,RARB,RBBP8,RELA,SDHB,SDHD,SIRT6,SLC25A4,TIMM10,TIMM13,TSPO,TUBA1A,VDAC3,WRN
Pyrimidine Ribonucleotides Interconversion	4,72E-01	1,62E-01	1,633	AK4,ENTPD1,ENTPD4,ENTPD7,NUDT18,SLC25A42
Pyrimidine Ribonucleotides De Novo Biosynthesis	3,87E-01	1,5E-01	1,633	AK4,ENTPD1,ENTPD4,ENTPD7,NUDT18,SLC25A42
tRNA Splicing	2,6E-01	1,3E-01	1,633	PDE2A,PDE3B,PDE5A,PDE6A,PDE8A,SMPDL3B
Synaptic Long Term Depression	4,21E-01	1,38E-01	-1,633	CTH,GAD1,GNAL,GNAS,GRIA2,GUCY1B1,ITPR2,LYN,NOS2,NOTUM,PLA2G6,PLA2G7,PLA2R1,PLAAT1,PLAAT3,PLAAT4,PLCB4,PLCD1,PLCD3,PLCE1,PNPLA3,PPP2CB,PPP2R1B,PPP2R2A,PRKCA,PRKCD,RRAS2
Neuroprotective Role of THOP1 in Alzheimer's Disease	0	9,92E-02	-1,633	C1R,DPP4,ECE1,HLA-A,HLA-B,HLA-C,HLA-F,HTRA1,MME,PRKAR2B,PRSS12,TMPRSS15
CNTF Signaling	5,13E-01	1,58E-01	1,667	JAK1,PIK3C2B,PIK3C2G,PIK3C3,PIK3CD,PIK3R2,RPS6KA4,RPS6KA5,RRAS2
IL-7 Signaling Pathway	9,17E-01	1,79E-01	1,732	FOXG1,FOXO4,IL7R,JAK1,LYN,MAPK13,NFATC1,PIK3C2B,PIK3C2G,PIK3C3,PIK3CD,PIK3R2,PTK2,SOCS1
FLT3 Signaling in Hematopoietic Progenitor Cells	6,02E-01	1,59E-01	1,732	CBL,CREB3L2,FLT3LG,GAB2,MAPK13,PIK3C2B,PIK3C2G,PIK3C3,PIK3CD,PIK3R2,RPS6KA4,RPS6KA5,RRAS2
Gαs Signaling	3,57E-01	1,36E-01	-1,732	ADCY9,ADORA2A,ADRB2,CNR1,CREB3L2,GNAL,GNAS,GNG11,GNG12,GNG2,GNG4,GUCY1B1,HTR7,MC1R,PRKAR2B,PTGIR,VIPR1
eNOS Signaling	6,99E-01	1,54E-01	-1,789	ADCY9,AQP11,AQP6,BDKRB1,BDKRB2,CHRNB1,CHRNB2,GNAS,GUCY1B1,HSPA1L,ITPR2,KDR,LPAR2,PIK3C2B,PIK3C2G,PIK3C3,PIK3CD,PIK3R2,PRKAA2,PRKAR2B,PRKCA,PRKCD,VEGFA,VEGFC
Dendritic Cell Maturation	0	7,72E-02	-1,809	B2M,CD247,COL18A1,COL1A1,COL1A2,CREB3L2,CSF2,HLA-A,HLA-B,HLA-C,HLA-DOA,HLA-DPA1,HLA-DQB1,HLA-DRB1,HLA-DRB5,HLA-F,IKBKE,IKBKG,IL12A,IL18,IL1A,IL1B,IL32,IL6,LEPR,MAPK13,MYD88,NFKBIA,NFKBID,NGFR,NOTUM,PIK3C2B,PIK3C2G,PIK3C3,PIK3CD,PIK3R2,PLCB4,PLCD1,PLCD3,PLCE1,RELA,TLR2,TLR3,TNFRSF11B,TNFRSF1B,ZBTB12
Aldosterone Signaling in Epithelial Cells	7,45E-01	1,55E-01	-1,886	ASIC1,ASIC3,DNAJB13,DNAJB5,DNAJC12,DNAJC6,DUSP1,HSPA1L,HSPA4L,ITPR2,KCNJ8,NOTUM,NR3C2,PIK3C2B,PIK3C2G,PIK3C3,PIK3CD,PIK3R2,PIP5K1B,PLCB4,PLCD1,PLCD3,PLCE1,PRKCA,PRKCD,SGK1
Erythropoietin Signaling Pathway	1	1,64E-01	1,890	BIRC3,CSF2,HBE1,HBG2,IL11,IL12A,IL18,IL1A,IL1B,IL6,ITPR2,LIF,NFKBIA,NFKBID,PIK3C2B,PIK3C2G,PIK3C3,PIK3CD,PIK3R2,PRKCA,PRKCD,RAC2,RAC3,RELA,RRAS2,SHC3,TGFB3,TNFSF10,TNFSF14
Coronavirus Replication Pathway	4,49E-01	1,56E-01	1,890	ARCN1,IFITM1,IFITM2,IFITM3,TUBA1A,TUBB2B,TUBB8
TEC Kinase Signaling	0	7,27E-02	1,961	ACTA2,CD247,FAS,FRK,GNAL,GNAS,GNG11,GNG12,GNG2,GNG4,ITGA10,ITGA11,ITGB3,ITGB4,ITGB5,ITGB8,JAK1,LYN,PAK1,PAK3,PIK3C2B,PIK3C2G,PIK3C3,PIK3CD,PIK3R2,PRKCA,PRKCD,PTK2,RAC2,RAC3,RELA,RHOBTB2,RHOF,RHOJ,RHOU,TEC,TNFRSF10A,TNFRSF10B,TNFRSF21,TNFRSF25,TNFSF10,VAV3
Glycogen Degradation II	1,13E00	3,08E-01	2,000	GDPGP1,PGM1,PGM2,PGM2L1
Glycogen Degradation III	9,36E-01	2,67E-01	2,000	GDPGP1,PGM1,PGM2,PGM2L1
OX40 Signaling Pathway	0	2,92E-02	2,000	B2M,CD247,HLA-A,HLA-B,HLA-C,HLA-DOA,HLA-DPA1,HLA-DQB1,HLA-DRB1,HLA-DRB5,HLA-F,NFKBIA,NFKBID,RELA
Spliceosomal Cycle	0	8,16E-02	2,000	BCAS2,PRPF19,SF1,SF3B2
Cell Cycle: G2/M DNA Damage Checkpoint Regulation	0	0.1	2,000	CDC25B,CHEK1,FBXL5,PRKDC,RPRM
NER (Nucleotide Excision Repair, Enhanced Pathway)	0	6,73E-02	2,000	DDB1,ERCC1,POLA2,POLD3,POLR2A,PRIM1,RPA4
Xenobiotic Metabolism CAR Signaling Pathway	8,51E-01	1,57E-01	2,191	ABCB1,ABCC3,ALDH16A1,ALDH1A1,ALDH1A3,ALDH1L1,ALDH3A2,CHST1,CHST4,CYP1A1,GSTO2,GSTP1,GSTT2/GSTT2B,HS3ST3A1,HS6ST2,MAP2K5,MAP2K6,MGST2,NDST3,NOS2,PPP2CB,PPP2R1B,PPP2R2A,PRKCA,PRKCD,RXRA,SULT1C4,SULT4A1,UGT2B7,UGT8
MicroRNA Biogenesis Signaling Pathway	3,5E-01	1,34E-01	2,200	BMP6,DNAJA2,HMOX1,MAPK13,NDC1,NUP43,NUP93,PIK3C2B,PIK3C2G,PIK3C3,PIK3CD,PIK3R2,PIWIL2,POLR2A,POLR3D,RRAS2,SEH1L,SMAD1,SMAD2,SMAD9,TGFA,TGFB3,TUT7,VEGFA,ZC3H12A
Bladder Cancer Signaling	8,01E-01	1,64E-01	2,236	DAPK1,E2F2,E2F5,FGF1,FGF11,FGF5,HDAC10,HDAC4,HDAC5,MMP10,MMP14,MMP17,MMP2,MMP3,RPS6KA5,RRAS2,THBS1,VEGFA,VEGFC
Cell Cycle Control of Chromosomal Replication	0	8,93E-02	2,236	CDK15,ORC6,POLA2,PRIM1,RPA4
BMP signaling pathway	3,54E-01	1,38E-01	2,309	BMP2,BMP6,BMPR1B,MAPK13,NOG,PRKAR2B,RELA,RRAS2,SMAD1,SMAD4,SMAD7,SMAD9
FAK Signaling	0	1,04E-01	-4,811	ADGRA2,ADGRE5,ADGRF1,ADGRF5,ADGRG1,ADGRG6,ADGRL1,ADGRL4,ADGRV1,ADORA2A,ADRA1D,ADRB2,ARHGEF6,BDKRB1,BDKRB2,C3AR1,CCRL2,CD247,CELSR2,CELSR3,CNR1,COL18A1,COL1A1,COL1A2,ECM1,ECM2,EDNRA,ETV4,F2R,F2RL1,FZD3,FZD8,GABBR2,GHR,GLP2R,GPR108,GPR158,GPR161,GPR37,GPR39,GPR4,GPR68,GPR87,GPRC5A,GPRC5B,GPRC5C,HTR1D,HTR7,IL13RA2,IL1R1,IL3RA,IL4R,IL7R,ITGA10,ITGA11,ITGB3,ITGB4,ITGB5,ITGB8,KDR,KIT,LEF1,LGR4,LPAR2,LT…
Trehalose Degradation II (Trehalase)	1,3E00	4,29E-01	#NUM!	GCK,HK2,HKDC1
Ceramide Biosynthesis	1,3E00	4,29E-01	#NUM!	KDSR,SPTLC2,SPTLC3
Ceramide Degradation	1,3E00	4,29E-01	#NUM!	ACER3,ASAH1,NAAA
Circadian Rhythm Signaling	1,29E00	1,64E-01	#NUM!	ADCY9,AKT1S1,BDNF,CREB3L2,CRY1,CSNK1E,CSNK2A2,CTH,DBP,FBXL21P,FRK,GAD1,GNAS,GNG11,GNG12,GNG2,GNG4,GRIA2,GRIN2D,GUCY1B1,HLF,ITPR2,LYN,MAP2K5,MAP2K6,MTNR1B,NGF,NGFR,NOTUM,NR3C1,NTRK2,PER1,PER2,PLCB4,PLCD1,PLCD3,PLCE1,PRKAA2,PRKAR2B,PRKCA,PRKCD,RORA,RPS6KA5,RRAS2
Clathrin-mediated Endocytosis Signaling	1,28E00	1,71E-01	#NUM!	ACTA2,AP1M2,APOC1,ARRB1,CBL,CLU,CSNK2A2,CTTN,F2R,FGF1,FGF11,FGF5,ITGB3,ITGB4,ITGB5,ITGB8,MYO6,NUMB,PDGFA,PIK3C2B,PIK3C2G,PIK3C3,PIK3CD,PIK3R2,PPP3CC,RBP4,SERPINA1,SH3BP4,SH3GL3,SH3KBP1,TFRC,VEGFA,VEGFC
Hematopoiesis from Multipotent Stem Cells	1,24E00	3,33E-01	#NUM!	CSF1,CSF2,CSF3,KITLG
Tight Junction Signaling	1,12E00	1,68E-01	#NUM!	ACTA2,AFDN,CGN,CLDN1,CLDN15,CLDN16,CLDN23,CNKSR3,JAM3,MARK2,MYH9,MYL5,MYL9,MYO18A,NECTIN1,NGFR,OCLN,PPP2CB,PPP2R1B,PPP2R2A,PRKAR2B,RAB13,RELA,SNAP25,STX1A,TGFB3,TGFBR1,TGFBR2,TNFRSF11B,TNFRSF1B
Spermine and Spermidine Degradation I	1,08E00	0.5	#NUM!	PAOX,SMOX
Phenylethylamine Degradation I	1,08E00	0.5	#NUM!	ALDH3A2,AOC3
Melatonin Degradation II	1,08E00	0.5	#NUM!	IL4I1,SMOX
Urate Biosynthesis/Inosine 5'-phosphate Degradation	1,02E00	2,86E-01	#NUM!	LACC1,NT5E,NT5M,XDH
Sphingosine and Sphingosine-1-phosphate Metabolism	1,01E00	3,33E-01	#NUM!	ACER3,ASAH1,NAAA
Heme Biosynthesis II	1,01E00	3,33E-01	#NUM!	ALAD,ALAS1,FECH
Cellular Effects of Sildenafil (Viagra)	9,87E-01	1,67E-01	#NUM!	ACTA2,ADCY9,GNAS,GPR37,GUCY1B1,ITPR2,KCNN2,KCNN4,KCNQ3,MYH9,MYL12B,MYL5,MYL9,MYO18A,NOTUM,PDE2A,PDE3B,PDE5A,PLCB4,PLCD1,PLCD3,PLCE1,PRKAR2B,SLC4A11,SLC4A5
G Protein Signaling Mediated by Tubby	9,83E-01	2,05E-01	#NUM!	GNAL,GNAS,GNG11,GNG12,GNG2,GNG4,INSR,PLCB4,TUB
Telomere Extension by Telomerase	9,36E-01	2,67E-01	#NUM!	MRE11,PINX1,TINF2,TNKS
Airway Pathology in Chronic Obstructive Pulmonary Disease	9,28E-01	1,69E-01	#NUM!	CCL2,CCL20,CSF2,CXCL1,CXCL3,FGF1,FGF11,FGF5,IL11,IL12A,IL18,IL1A,IL1B,IL6,LIF,MMP2,RBP4,TGFB3,TNFSF10,TNFSF14
Embryonic Stem Cell Differentiation into Cardiac Lineages	8,96E-01	0.3	#NUM!	GATA4,HOXB5,ISL1
Creatine-phosphate Biosynthesis	8,96E-01	0.4	#NUM!	CKB,MAP4K4
Tetrapyrrole Biosynthesis II	8,96E-01	0.4	#NUM!	ALAD,ALAS1
Ketolysis	8,96E-01	0.3	#NUM!	ACAA2,ACAT1,ACAT2
B Cell Development	8,93E-01	1,96E-01	#NUM!	HLA-A,HLA-B,HLA-DOA,HLA-DPA1,HLA-DQB1,HLA-DRB1,HLA-DRB5,IL7R,PTPRC
Thio-molybdenum Cofactor Biosynthesis	8,93E-01	1	#NUM!	MOCOS
Acyl Carrier Protein Metabolism	8,93E-01	1	#NUM!	AASDHPPT
Glutamate Removal from Folates	8,93E-01	1	#NUM!	GGH
Methylglyoxal Degradation VI	8,93E-01	1	#NUM!	LDHD
L-cysteine Degradation II	8,93E-01	1	#NUM!	CTH
Asparagine Biosynthesis I	8,93E-01	1	#NUM!	ASNS
Prostate Cancer Signaling	8,54E-01	1,67E-01	#NUM!	CREB3L2,E2F2,E2F5,GSTP1,HDAC10,HDAC4,HDAC5,LEF1,NFKBIA,NFKBID,NKX3-1,PIK3C2B,PIK3C2G,PIK3C3,PIK3CD,PIK3R2,RELA,RRAS2,SRD5A1
Gap Junction Signaling	8,54E-01	1,57E-01	#NUM!	ACTA2,ADCY9,CSNK1E,CTH,GAD1,GJA1,GJA3,GJB2,GNAS,GRIA2,GUCY1B1,ITPR2,MAP2K5,NOTUM,PIK3C2B,PIK3C2G,PIK3C3,PIK3CD,PIK3R2,PLCB4,PLCD1,PLCD3,PLCE1,PPP3CC,PRKAR2B,PRKCA,PRKCD,RRAS2,TUBA1A,TUBB2B,TUBB8
Parkinson's Signaling	8,54E-01	2,5E-01	#NUM!	GPR37,MAPK13,SEPTIN5,SNCA
Ketogenesis	7,99E-01	2,73E-01	#NUM!	ACAA2,ACAT1,ACAT2
Role of MAPK Signaling in the Pathogenesis of Influenza	7,9E-01	1,71E-01	#NUM!	CCL2,CCL5,MAP2K6,MAPK13,PLA2G6,PLA2G7,PLA2R1,PLAAT1,PLAAT3,PLAAT4,PNPLA3,PRKCA,RABGEF1,RRAS2
Role of JAK1 and JAK3 in γc Cytokine Signaling	7,72E-01	1,74E-01	#NUM!	IL4R,IL7R,IRS1,JAK1,PIK3C2B,PIK3C2G,PIK3C3,PIK3CD,PIK3R2,RRAS2,SOCS1,SOCS3
Chondroitin and Dermatan Biosynthesis	7,59E-01	3,33E-01	#NUM!	CHPF,CSGALNACT1
Glycine Cleavage Complex	7,59E-01	3,33E-01	#NUM!	AMT,GLDC
UDP-N-acetyl-D-glucosamine Biosynthesis II	7,59E-01	3,33E-01	#NUM!	GFPT2,UAP1
FXR/RXR Activation	7,3E-01	1,59E-01	#NUM!	APOC1,C3,CLU,CYP27A1,FGFR4,IL18,IL1A,IL1B,LPL,NR1H3,PPARA,PPARG,RARA,RBP4,RXRA,SCARB1,SDC1,SERPINA1,SLCO1B3,VLDLR
Sertoli Cell-Sertoli Cell Junction Signaling	7,06E-01	1,5E-01	#NUM!	ACTA2,AFDN,CGN,CLDN1,CLDN15,CLDN16,CLDN23,CTNNA2,GUCY1B1,ITGA10,ITGA11,ITGB3,ITGB4,ITGB5,ITGB8,JAM3,JUP,MAP3K15,MAPK13,MYO7A,NECTIN1,NOS2,OCLN,PLS1,PRKAR2B,RRAS2,SPTB,TGFB3,TUBA1A,TUBB2B,TUBB8
Role of JAK family kinases in IL-6-type Cytokine Signaling	6,76E-01	0.2	#NUM!	IL6,JAK1,MAPK13,SOCS1,SOCS3
Serotonin Receptor Signaling	6,7E-01	1,78E-01	#NUM!	ADCY9,GUCY1B1,HTR1D,HTR7,IL4I1,PCBD1,SMOX,SPR
Dopamine Receptor Signaling	6,52E-01	1,63E-01	#NUM!	ADCY9,COMT,GUCY1B1,IL4I1,PCBD1,PPP1CC,PPP1R3C,PPP2CB,PPP2R1B,PPP2R2A,PRKAR2B,SMOX,SPR
Thioredoxin Pathway	6,5E-01	2,86E-01	#NUM!	NXN,TXNRD3
Phosphatidylcholine Biosynthesis I	6,5E-01	2,86E-01	#NUM!	CHKA,CHPT1
Adenine and Adenosine Salvage III	6,5E-01	2,86E-01	#NUM!	ADA,LACC1
IL-17A Signaling in Gastric Cells	6,27E-01	1,92E-01	#NUM!	CCL20,CCL5,CXCL1,MAPK13,RELA
Asparagine Degradation I	6,2E-01	0.5	#NUM!	ASRGL1
Dolichol and Dolichyl Phosphate Biosynthesis	6,2E-01	0.5	#NUM!	DHDDS
L-dopachrome Biosynthesis	6,2E-01	0.5	#NUM!	TYRP1
Spermine Biosynthesis	6,2E-01	0.5	#NUM!	SMS
L-DOPA Degradation	6,2E-01	0.5	#NUM!	COMT
4-hydroxyproline Degradation I	6,2E-01	0.5	#NUM!	HOGA1
Xanthine and Xanthosine Salvage	6,2E-01	0.5	#NUM!	LACC1
Glycine Degradation (Creatine Biosynthesis)	6,2E-01	0.5	#NUM!	GATM
Cysteine Biosynthesis/Homocysteine Degradation	6,2E-01	0.5	#NUM!	CTH
Glutamate Biosynthesis II	6,2E-01	0.5	#NUM!	GLUD2
Glutamate Degradation X	6,2E-01	0.5	#NUM!	GLUD2
Glutamate Dependent Acid Resistance	6,2E-01	0.5	#NUM!	GAD1
Role of Cytokines in Mediating Communication between Immune Cells	5,99E-01	1,67E-01	#NUM!	CSF2,CSF3,IL12A,IL18,IL1A,IL1B,IL24,IL32,IL6
DNA Double-Strand Break Repair by Non-Homologous End Joining	5,77E-01	2,14E-01	#NUM!	MRE11,PRKDC,WRN
Mevalonate Pathway I	5,77E-01	2,14E-01	#NUM!	ACAA2,ACAT1,ACAT2
Superoxide Radicals Degradation	5,61E-01	2,5E-01	#NUM!	CAT,TYRP1
Leukotriene Biosynthesis	5,2E-01	0.2	#NUM!	ALOX5AP,LTA4H,MGST2
Phosphatidylethanolamine Biosynthesis II	4,88E-01	2,22E-01	#NUM!	CHKA,ETNK2
Leucine Degradation I	4,88E-01	2,22E-01	#NUM!	ACADM,BCAT2
GABA Receptor Signaling	4,76E-01	1,44E-01	#NUM!	ADCY9,GABBR2,GABRA3,GABRE,GABRG1,GABRG2,GAD1,GNAL,GNAS,GNG11,GNG12,GNG2,GNG4,GPR37,GUCY1B1,ITPR2,KCNN2,KCNN4,KCNQ3
Methylglyoxal Degradation I	4,71E-01	3,33E-01	#NUM!	HAGHL
Serine Biosynthesis	4,71E-01	3,33E-01	#NUM!	PSAT1
Guanine and Guanosine Salvage I	4,71E-01	3,33E-01	#NUM!	LACC1
Glycine Biosynthesis III	4,71E-01	3,33E-01	#NUM!	MGAT4A
S-methyl-5'-thioadenosine Degradation II	4,71E-01	3,33E-01	#NUM!	LACC1
Ascorbate Recycling (Cytosolic)	4,71E-01	3,33E-01	#NUM!	GSTO2
Tetrahydrobiopterin Biosynthesis I	4,71E-01	3,33E-01	#NUM!	SPR
Anandamide Degradation	4,71E-01	3,33E-01	#NUM!	NAAA
Biotin-carboxyl Carrier Protein Assembly	4,71E-01	3,33E-01	#NUM!	HLCS
Thiosulfate Disproportionation III (Rhodanese)	4,71E-01	3,33E-01	#NUM!	TST
Adenine and Adenosine Salvage I	4,71E-01	3,33E-01	#NUM!	LACC1
Tetrahydrobiopterin Biosynthesis II	4,71E-01	3,33E-01	#NUM!	SPR
Glutamate Degradation II	4,71E-01	3,33E-01	#NUM!	GOT2
S-adenosyl-L-methionine Biosynthesis	4,71E-01	3,33E-01	#NUM!	MAT1A
Tyrosine Biosynthesis IV	4,71E-01	3,33E-01	#NUM!	PCBD1
N-acetylglucosamine Degradation I	4,71E-01	3,33E-01	#NUM!	GNPDA1
Aspartate Biosynthesis	4,71E-01	3,33E-01	#NUM!	GOT2
Extrinsic Prothrombin Activation Pathway	4,7E-01	1,88E-01	#NUM!	FGB,FGG,PROS1
Docosahexaenoic Acid (DHA) Signaling	4,42E-01	1,58E-01	#NUM!	IL1B,PIK3C2B,PIK3C2G,PIK3C3,PIK3CD,PIK3R2
Calcium Transport I	4,27E-01	0.2	#NUM!	ATP2A3,ATP2B1
1D-myo-inositol Hexakisphosphate Biosynthesis II (Mammalian)	4,25E-01	1,76E-01	#NUM!	INPP5B,ITPKA,ITPKC
D-myo-inositol (1,3,4)-trisphosphate Biosynthesis	4,25E-01	1,76E-01	#NUM!	INPP5B,ITPKA,ITPKC
Methionine Degradation I (to Homocysteine)	3,95E-01	1,6E-01	#NUM!	AHCYL2,ALKBH8,MAT1A,PRMT3
Superpathway of Geranylgeranyldiphosphate Biosynthesis I (via Mevalonate)	3,84E-01	1,67E-01	#NUM!	ACAA2,ACAT1,ACAT2
Airway Inflammation in Asthma	3,76E-01	1,52E-01	#NUM!	CCL2,CCL20,CSF2,IL12A,TGFB3
Pentose Phosphate Pathway	3,75E-01	1,82E-01	#NUM!	G6PD,TALDO1
Apelin Muscle Signaling Pathway	3,75E-01	1,46E-01	#NUM!	GNAL,GNAS,GNG11,GNG12,GNG2,GNG4,PRKAA2
Retinoate Biosynthesis II	3,74E-01	2,5E-01	#NUM!	RBP7
Heme Degradation	3,74E-01	2,5E-01	#NUM!	HMOX1
PRPP Biosynthesis I	3,74E-01	2,5E-01	#NUM!	PRPS1
Branched-chain α-keto acid Dehydrogenase Complex	3,74E-01	2,5E-01	#NUM!	BCKDHA
Heme Biosynthesis from Uroporphyrinogen-III I	3,74E-01	2,5E-01	#NUM!	FECH
L-cysteine Degradation I	3,74E-01	2,5E-01	#NUM!	GOT2
N-acetylglucosamine Degradation II	3,74E-01	2,5E-01	#NUM!	GNPDA1
Phenylalanine Degradation I (Aerobic)	3,74E-01	2,5E-01	#NUM!	PCBD1
Role of JAK1, JAK2 and TYK2 in Interferon Signaling	3,64E-01	1,54E-01	#NUM!	IFNAR2,JAK1,RELA,SOCS1
Tryptophan Degradation III (Eukaryotic)	3,64E-01	1,54E-01	#NUM!	ACAA2,ACAT1,ACAT2,KYNU
Mechanisms of Viral Exit from Host Cells	3,63E-01	1,46E-01	#NUM!	ACTA2,CHMP4C,PRKCA,PRKCD,SH3GL3,VPS37C
Glutaryl-CoA Degradation	3,48E-01	1,58E-01	#NUM!	ACAA2,ACAT1,ACAT2
Pregnenolone Biosynthesis	3,34E-01	1,48E-01	#NUM!	CYP11A1,CYP27A1,CYP2E1,MICAL2
Cancer Drug Resistance By Drug Efflux	3,26E-01	1,38E-01	#NUM!	ABCB1,ABCG2,FOXG1,FOXO4,PDK1,PIK3CD,PIK3R2,RRAS2
Amyloid Processing	3,12E-01	1,37E-01	#NUM!	BACE1,BACE2,CSNK1E,CSNK2A2,MAPK13,MARK1,PRKAR2B
Arsenate Detoxification I (Glutaredoxin)	3,04E-01	0.2	#NUM!	LACC1
Pentose Phosphate Pathway (Oxidative Branch)	3,04E-01	0.2	#NUM!	G6PD
Superpathway of Serine and Glycine Biosynthesis I	3,04E-01	0.2	#NUM!	PSAT1
Lysine Degradation II	3,04E-01	0.2	#NUM!	AASDHPPT
Glutathione Redox Reactions II	3,04E-01	0.2	#NUM!	GSR
Myo-inositol Biosynthesis	3,04E-01	0.2	#NUM!	IMPA1
Lysine Degradation V	3,04E-01	0.2	#NUM!	AASDHPPT
Citrulline-Nitric Oxide Cycle	3,04E-01	0.2	#NUM!	NOS2
dTMP De Novo Biosynthesis	3,04E-01	0.2	#NUM!	TYMS
Tyrosine Degradation I	3,04E-01	0.2	#NUM!	FAH
Glutamate Degradation III (via 4-aminobutyrate)	3,04E-01	0.2	#NUM!	GAD1
Acetate Conversion to Acetyl-CoA	3,04E-01	0.2	#NUM!	ACSS2
γ-glutamyl Cycle	2,91E-01	1,54E-01	#NUM!	ANPEP,CHAC2
Valine Degradation I	2,86E-01	1,43E-01	#NUM!	ACAD8,BCAT2,BCKDHA
Transcriptional Regulatory Network in Embryonic Stem Cells	2,59E-01	1,3E-01	#NUM!	GATA4,GATA6,ISL1,L1CAM,PAX6,TCF7L1,TRIM24
Assembly of RNA Polymerase III Complex	2,57E-01	1,43E-01	#NUM!	GTF3C1,POLR3D
Arginine Biosynthesis IV	2,5E-01	1,67E-01	#NUM!	GLUD2
Pyruvate Fermentation to Lactate	2,5E-01	1,67E-01	#NUM!	LDHA
Pentose Phosphate Pathway (Non-oxidative Branch)	2,5E-01	1,67E-01	#NUM!	TALDO1
Tryptophan Degradation to 2-amino-3-carboxymuconate Semialdehyde	2,5E-01	1,67E-01	#NUM!	KYNU
Rapoport-Luebering Glycolytic Shunt	2,5E-01	1,67E-01	#NUM!	BPGM
NAD Biosynthesis III	2,5E-01	1,67E-01	#NUM!	NAMPT
Pyrimidine Deoxyribonucleotides De Novo Biosynthesis I	2,35E-01	1,3E-01	#NUM!	AK4,RRM2B,TYMS
TCA Cycle II (Eukaryotic)	2,35E-01	1,3E-01	#NUM!	OGDHL,SDHB,SDHD
Choline Biosynthesis III	2,28E-01	1,33E-01	#NUM!	CHPT1,HMOX1
Acetyl-CoA Biosynthesis I (Pyruvate Dehydrogenase Complex)	2,09E-01	1,43E-01	#NUM!	DLAT
Glycogen Biosynthesis II (from UDP-D-Glucose)	2,09E-01	1,43E-01	#NUM!	GYG2
Aspartate Degradation II	2,09E-01	1,43E-01	#NUM!	GOT2
Mitochondrial Dysfunction	0	1,05E-01	#NUM!	ATP5F1A,ATP5MG,BACE1,BACE2,CAT,COX8A,CPT1A,CPT1B,FURIN,GSR,NDUFV1,SDHB,SDHD,SNCA,SURF1,VDAC3,VPS9D1,XDH
IL-22 Signaling	0	1,25E-01	#NUM!	JAK1,MAPK13,SOCS3
Cytotoxic T Lymphocyte-mediated Apoptosis of Target Cells	0	1,88E-02	#NUM!	B2M,CD247,FAS,HLA-A,HLA-B,HLA-C,HLA-F,ZBTB12
T Helper Cell Differentiation	0	4,03E-02	#NUM!	CD247,GATA3,HLA-A,HLA-B,HLA-DOA,HLA-DPA1,HLA-DQB1,HLA-DRB1,HLA-DRB5,ICOSLG/LOC102723996,IL12A,IL18,IL4R,IL6,NGFR,TGFBR1,TGFBR2,TNFRSF11B,TNFRSF1B
Oncostatin M Signaling	0	6,98E-02	#NUM!	JAK1,MMP3,RRAS2
Lipid Antigen Presentation by CD1	0	4,82E-03	#NUM!	B2M,CD247
Mitotic Roles of Polo-Like Kinase	0	7,46E-02	#NUM!	ANAPC2,CDC25B,PPP2CB,PPP2R1B,PPP2R2A
Maturity Onset Diabetes of Young (MODY) Signaling	0	8,86E-02	#NUM!	APOC1,APOL3,GCK,HNF1B,INSR,KCNJ8,SLC2A2
RAN Signaling	0	5,88E-02	#NUM!	KPNA2
Role of OCT4 in Mammalian Embryonic Stem Cell Pluripotency	0	1,09E-01	#NUM!	FBXO15,IGF2BP1,JARID2,RARA,SALL4
Primary Immunodeficiency Signaling	0	1,02E-01	#NUM!	ADA,IKBKG,IL7R,PTPRC,RFXANK,TAP1
Allograft Rejection Signaling	0	2,46E-02	#NUM!	B2M,CD247,FAS,HLA-A,HLA-B,HLA-C,HLA-DOA,HLA-DPA1,HLA-DQB1,HLA-DRB1,HLA-DRB5,HLA-F
Autoimmune Thyroid Disease Signaling	0	2,4E-02	#NUM!	CD247,FAS,HLA-A,HLA-B,HLA-C,HLA-DOA,HLA-DPA1,HLA-DQB1,HLA-DRB1,HLA-DRB5,HLA-F
Graft-versus-Host Disease Signaling	0	3,36E-02	#NUM!	CD247,FAS,HLA-A,HLA-B,HLA-C,HLA-DOA,HLA-DPA1,HLA-DQB1,HLA-DRB1,HLA-DRB5,HLA-F,IL18,IL1A,IL1B,IL6
Communication between Innate and Adaptive Immune Cells	0	1,93E-02	#NUM!	B2M,CCL5,CD247,CSF2,HLA-A,HLA-B,HLA-C,HLA-DRB1,HLA-DRB5,HLA-F,IL12A,IL18,IL1A,IL1B,IL6,TLR2,TLR3,ZBTB12
Systemic Lupus Erythematosus Signaling	0	3,65E-02	#NUM!	BDKRB2,CBL,CD22,CD247,HLA-A,HLA-B,HLA-C,HLA-F,IL18,IL1A,IL1B,IL6,LYN,NFATC1,NFATC2,PIK3C2B,PIK3C2G,PIK3C3,PIK3CD,PIK3R2,PRPF19,PTPRC,RRAS2
Hereditary Breast Cancer Signaling	0	9,86E-02	#NUM!	CHEK1,HDAC10,HDAC4,HDAC5,MRE11,PIK3C2B,PIK3C2G,PIK3C3,PIK3CD,PIK3R2,POLR2A,RRAS2,SMARCA2,SMARCD3
Altered T Cell and B Cell Signaling in Rheumatoid Arthritis	0	3,85E-02	#NUM!	CD247,CSF1,CSF2,FAS,HLA-A,HLA-B,HLA-DOA,HLA-DPA1,HLA-DQB1,HLA-DRB1,HLA-DRB5,IL12A,IL18,IL1A,IL1B,IL6,RELA,TLR2,TLR3
Pathogenesis of Multiple Sclerosis	0	1,11E-01	#NUM!	CCL5
Granzyme B Signaling	0	6,25E-02	#NUM!	PRKDC
Tumoricidal Function of Hepatic Natural Killer Cells	0	1,25E-01	#NUM!	FAS,M6PR,SRGN
Assembly of RNA Polymerase II Complex	0	0.06	#NUM!	GTF2E2,POLR2A,TAF4B
DNA Double-Strand Break Repair by Homologous Recombination	0	7,14E-02	#NUM!	MRE11
Hematopoiesis from Pluripotent Stem Cells	0	2,25E-02	#NUM!	CD247,CSF1,CSF2,CSF3,IL11,IL12A,IL1A,IL6,KITLG,LIF
nNOS Signaling in Neurons	0	1,28E-01	#NUM!	DLG4,GRIN2D,NOS1AP,PPP3CC,PRKCA,PRKCD
nNOS Signaling in Skeletal Muscle Cells	0	4,17E-02	#NUM!	DMD,ITPR2
Estrogen-mediated S-phase Entry	0	1,15E-01	#NUM!	E2F2,E2F5,E2F7
Bupropion Degradation	0	1,2E-01	#NUM!	CYP1A1,CYP2E1,CYP2J2
NAD biosynthesis II (from tryptophan)	0	7,69E-02	#NUM!	KYNU
Prostanoid Biosynthesis	0	0.1	#NUM!	PTGES
Chondroitin Sulfate Degradation (Metazoa)	0	1,25E-01	#NUM!	CEMIP2,HYAL3
Superpathway of Citrulline Metabolism	0	6,67E-02	#NUM!	NOS2
Acyl-CoA Hydrolysis	0	7,14E-02	#NUM!	PLA2G6
Sucrose Degradation V (Mammalian)	0	9,09E-02	#NUM!	TKFC
NAD Salvage Pathway II	0	1,11E-01	#NUM!	ACP5,NT5E,NT5M
Histidine Degradation III	0	1,25E-01	#NUM!	AMDHD1
tRNA Charging	0	7,69E-02	#NUM!	AARS1,NARS1,NARS2
NAD Phosphorylation and Dephosphorylation	0	7,69E-02	#NUM!	ACP5
D-myo-inositol (1,4,5)-trisphosphate Degradation	0	1,25E-01	#NUM!	IMPA1,INPP5B
Glycolysis I	0	1,11E-01	#NUM!	BPGM,ENO2,ENO3
Dolichyl-diphosphooligosaccharide Biosynthesis	0	9,09E-02	#NUM!	ALG8
Salvage Pathways of Pyrimidine Deoxyribonucleotides	0	1,11E-01	#NUM!	UPP1
Glucocorticoid Biosynthesis	0	7,14E-02	#NUM!	HSD3B7
Sphingomyelin Metabolism	0	1,25E-01	#NUM!	SMPD1
Mineralocorticoid Biosynthesis	0	7,69E-02	#NUM!	HSD3B7
Regulation of Cellular Mechanics by Calpain Protease	0	1,01E-01	#NUM!	EZR,ITGA10,ITGA11,ITGB3,ITGB4,ITGB5,ITGB8,PTK2,RRAS2
Remodeling of Epithelial Adherens Junctions	0	8,82E-02	#NUM!	ACTA2,CTNNA2,CTNND1,TUBA1A,TUBB2B,TUBB8
Nucleotide Excision Repair Pathway	0	8,57E-02	#NUM!	ERCC1,POLR2A,RPA4
Protein Ubiquitination Pathway	0	1,28E-01	#NUM!	AMFR,ANAPC2,B2M,BIRC3,CBL,DNAJB13,DNAJB5,DNAJC12,DNAJC6,ELOC,HLA-A,HLA-B,HLA-C,HLA-F,HSPA1L,HSPA4L,NEDD4L,PAN2,PSMB10,PSMB8,PSMB9,PSME1,TAP1,UBE2F,UBE2H,UBE2O,UBE4A,USP14,USP2,USP20,USP25,USP26,USP45,USP51,ZBTB12
Endoplasmic Reticulum Stress Pathway	0	4,76E-02	#NUM!	DDIT3
Phototransduction Pathway	0	9,26E-02	#NUM!	GUCY1B1,OPN3,PDE6A,PRKAR2B,RGS9
Sonic Hedgehog Signaling	0	1,03E-01	#NUM!	HHIP,PRKAR2B,SUFU
FAT10 Signaling Pathway	0	1,07E-01	#NUM!	MAP1LC3B,PSMA8,PSMB10,PSMB8,PSMB9,PSME1

## Sheet: IPA_TCGA
Ingenuity Canonical Pathways	-log(p-value)	Ratio	z-score	Molecules
MIF Regulation of Innate Immunity	1,6E00	1,67E-01	-0,378	FOS,MAPK12,MAPK8,MIF,NOS2,PLA2G1B,TLR4
PFKFB4 Signaling Pathway	1,41E00	1,52E-01	-0,378	ATF2,FBP1,FGF2,PFKFB4,PRKAR2A,RPS6KA5,TKT
Regulation Of The Epithelial Mesenchymal Transition By Growth Factors Pathway	2,21E00	1,22E-01	-0,447	AKT3,CDH1,CLDN3,EGR1,FGF12,FGF2,FGF21,FGFR1,FGFR3,FGFR4,FOS,FOXO1,HSF1,IKBKB,LATS1,LTB,MAPK12,MAPK8,MMP9,PDGFD,PIK3R1,RASD2,TNFSF14
Synaptic Long Term Depression	1,9E00	1,16E-01	-0,447	CACNA1E,CACNA1H,CACNA2D1,CTH,GNA11,GNA14,GNAT1,GNAT2,GNAZ,GRM8,GUCY2D,NOS2,NPR2,PLA2G1B,PPM1L,PPP2CB,PPP2R2A,PPP2R2C,PRKD1,PRKG1,RASD2,RYR2
Bladder Cancer Signaling	1,43E00	1,24E-01	-0,447	CDH1,CDKN2A,FGF12,FGF2,FGF21,FGFR3,MMP12,MMP17,MMP9,PROK1,RASD2,RPS6KA5
White Adipose Tissue Browning Pathway	2,43E00	1,4E-01	-0,471	ATF2,CACNA1E,CACNA1H,CACNA2D1,FGF21,FGFR1,FGFR3,FGFR4,FNDC5,HOXC9,KDR,KLB,LIPE,MAPK12,PPARGC1A,PRKAR2A,PRKG1,RUNX1T1
ILK Signaling	3,48E00	1,42E-01	-0,626	ACTA1,AKT3,ATF2,CDH1,DIRAS3,FOS,ITGB3,LEF1,LIMS1,MAPK12,MAPK8,MMP9,MUC1,NOS2,PARVB,PIK3R1,PPM1L,PPP1R14B,PPP2CB,PPP2R2A,PPP2R2C,PROK1,RHOBTB2,RHOF,RND3,RPS6KA5,TMSB10/TMSB4X
Serotonin Degradation	1,76E00	1,49E-01	-0,632	ADH1B,CSGALNACT1,DHRS2,IL4I1,SMOX,SULT1B1,UGT1A3,UGT1A4,UGT1A5,UGT2B11
Ephrin Receptor Signaling	2,19E00	1,22E-01	-0,832	AKT3,ATF2,CXCL12,EFNA3,EPHA4,EPHA7,EPHB1,GNA11,GNA14,GNAT1,GNAT2,GNAZ,GRIN2D,GRINA,ITGA1,ITGA9,ITGB3,PAK3,PDGFD,PROK1,PTPN13,RASD2,ROCK2
STAT3 Pathway	1,89E00	1,26E-01	-0,905	BMPR2,FGF2,FGFR1,FGFR3,FGFR4,GHR,IL13RA2,IL18R1,IL1RL1,IL6ST,IL7R,KDR,MAPK12,MAPK8,RASD2,SOCS2,TGFBR3
Sumoylation Pathway	1,57E00	1,26E-01	-0,905	AR,CDH1,CEBPA,DIRAS3,FAS,FOS,MAP3K5,MAPK12,MAPK8,RANGAP1,RHOBTB2,RHOF,RND3
Cell Cycle: G2/M DNA Damage Checkpoint Regulation	2,21E00	1,84E-01	-1,000	CCNB1,CCNB2,CDC25C,CDK1,CDKN2A,CKS1B,PKMYT1,PLK1,SFN
VDR/RXR Activation	1,72E00	1,41E-01	-1,000	CEBPA,CYP27B1,FOXO1,IGFBP5,IL1RL1,NCOA2,PRKD1,SEMA3B,SPP1,THBD,TRPV6
Sphingosine-1-phosphate Signaling	1,48E00	1,2E-01	-1,000	ACER2,AKT3,ASAH1,ASAH2,ASAH2B,DIRAS3,PDGFD,PIK3R1,PTK2B,RHOBTB2,RHOF,RND3,S1PR2,SPHK1
Netrin Signaling	1,45E00	1,38E-01	-1,000	CACNA1E,CACNA1H,CACNA2D1,NFATC2,PPP3CC,PRKAR2A,PRKG1,RYR2,UNC5D
Neuroinflammation Signaling Pathway	1,74E00	1,03E-01	-1,134	ACVR1C,AKT3,ATF2,BIRC5,BMPR2,CRP,CXCL12,FAS,FOS,GABBR2,GABRB3,GABRD,GRIN2D,GRINA,IKBKB,IRF7,KCNJ3,MAPK12,MAPK8,MMP9,NFATC2,NOS2,P2RX7,PIK3R1,PLA2G1B,PPP3CC,S100B,TGFBR3,TLR3,TLR4,TREM2
Leukocyte Extravasation Signaling	3,37E00	1,4E-01	-1,147	ACTA1,ARHGAP4,BMX,CLDN10,CLDN11,CLDN16,CLDN22,CLDN23,CLDN3,CLDN7,CLDN9,CTNNA2,CXCL12,DLC1,EDIL3,MAPK12,MAPK8,MMP12,MMP17,MMP9,PIK3R1,PRKD1,PTK2B,RAP1GAP,RAPGEF4,ROCK2,TIMP1
PCP pathway	3,11E00	0.2	-1,155	ATF2,CTHRC1,DAAM1,FZD3,MAPK12,MAPK8,PRICKLE1,ROCK2,RSPO3,WNT3A,WNT5B,WNT9B
mTOR Signaling	1,67E00	1,1E-01	-1,155	AKT3,DIRAS3,EIF3E,PIK3R1,PLD5,PPM1L,PPP2CB,PPP2R2A,PPP2R2C,PRKD1,PROK1,RASD2,RHOBTB2,RHOF,RND3,RPS10,RPS19,RPS20,RPS21,RPS24,RPS27,RPS6KA5,RPS6KA6
ATM Signaling	1,43E00	1,24E-01	-1,155	ATF2,CCNB1,CCNB2,CDC25C,CDK1,MAPK12,MAPK8,PPM1L,PPP2CB,PPP2R2A,PPP2R2C,RNF168
Colorectal Cancer Metastasis Signaling	1,98E00	1,11E-01	-1,177	AKT3,BIRC5,CDH1,DIRAS3,FOS,FZD3,IL6ST,LEF1,MAPK12,MAPK8,MMP12,MMP17,MMP9,NOS2,PIK3R1,PRKAR2A,PROK1,PTGER1,PTGER3,RASD2,RHOBTB2,RHOF,RND3,TLR3,TLR4,WNT3A,WNT5B,WNT9B
Superpathway of Melatonin Degradation	1,85E00	1,54E-01	-1,265	CSGALNACT1,CYP2A6 (includes others),CYP2U1,IL4I1,SMOX,SULT1B1,UGT1A3,UGT1A4,UGT1A5,UGT2B11
Tumor Microenvironment Pathway	2,25E00	1,25E-01	-1,279	AKT3,CD274,CXCL12,FAS,FGF12,FGF2,FGF21,FOS,FOXO1,IDO2,ITGB3,LEPR,MMP12,MMP17,MMP9,NOS2,PDGFD,PIK3R1,PROK1,RASD2,SPP1,TSLP
Xenobiotic Metabolism PXR Signaling Pathway	1,83E00	1,15E-01	-1,279	ALDH6A1,ALDH8A1,CAMK2A,CHST5,GSTO2,HS3ST3A1,HS3ST3B1,HS6ST2,IL4I1,NOS2,PPARGC1A,PPP1R14B,PPP1R14D,PRKAR2A,PRKD1,SMOX,SULT1B1,UGT1A3,UGT1A4,UGT1A5,UGT2B11,UST
Role of NANOG in Mammalian Embryonic Stem Cell Pluripotency	1,73E00	1,26E-01	-1,342	AKT3,BMP1,BMPR2,FZD3,GATA4,IL6ST,LIFR,PIK3R1,POU5F1,RASD2,RIF1,SMAD9,WNT3A,WNT5B,WNT9B
FGF Signaling	2,28E00	1,55E-01	-1,387	AKT3,ATF2,FGF12,FGF2,FGF21,FGFR1,FGFR3,FGFR4,MAP3K5,MAPK12,MAPK8,PIK3R1,RPS6KA5
Relaxin Signaling	3,53E00	1,53E-01	-1,414	AKT3,CTH,FOS,GNA11,GNA14,GNAT1,GNAT2,GNAZ,GUCY2D,MMP9,NOS2,NPR2,PDE10A,PDE11A,PDE2A,PDE3A,PDE4B,PDE4C,PDE7B,PDE8B,PDE9A,PIK3R1,PRKAR2A
IL-15 Production	1,37E00	1,16E-01	-1,604	BMX,DDR2,EPHA4,EPHB1,FGFR1,FGFR3,FGFR4,KDR,KIT,LMTK2,LMTK3,PTK2B,PTK6,TEK
Cardiac β-adrenergic Signaling	4,39E00	1,7E-01	-1,606	ADRB1,AKAP10,AKAP12,AKAP3,AKAP6,CACNA1E,PDE10A,PDE11A,PDE2A,PDE3A,PDE4B,PDE4C,PDE7B,PDE8B,PDE9A,PKIB,PPM1L,PPP1R14B,PPP1R14D,PPP2CB,PPP2R2A,PPP2R2C,PRKAR2A,RYR2
LPS/IL-1 Mediated Inhibition of RXR Function	1,37E00	1,02E-01	-1,633	ACSL4,ALDH6A1,ALDH8A1,APOC2,CHST5,CPT1B,CYP2A6 (includes others),FABP4,FABP6,FMO3,GSTO2,HS3ST3A1,HS3ST3B1,HS6ST2,IL1RL1,IL33,IL4I1,MAPK8,PPARGC1A,SMOX,SULT1B1,TLR4,UST
Thyroid Hormone Metabolism II (via Conjugation and/or Degradation)	1,34E00	1,58E-01	-1,633	CSGALNACT1,SULT1B1,UGT1A3,UGT1A4,UGT1A5,UGT2B11
tRNA Splicing	2,61E00	2,09E-01	-1,667	PDE10A,PDE11A,PDE2A,PDE3A,PDE4B,PDE4C,PDE7B,PDE8B,PDE9A
Signaling by Rho Family GTPases	1,51E00	1,03E-01	-1,698	ACTA1,ARHGEF10,ARHGEF16,CDC42EP3,CDH1,CDH19,DIRAS3,FOS,GNA11,GNA14,GNAT1,GNAT2,GNAZ,ITGA1,ITGA9,ITGB3,MAPK12,MAPK8,MYLK,PAK3,PIK3R1,PTK2B,RHOBTB2,RHOF,RND3,ROCK2
Nitric Oxide Signaling in the Cardiovascular System	1,7E00	1,31E-01	-1,732	ADRB1,AKT3,BDKRB2,CACNA1E,GUCY2D,KDR,PDE2A,PIK3R1,PRKAR2A,PRKD1,PRKG1,PROK1,RYR2
ERK/MAPK Signaling	2,13E00	1,19E-01	-1,789	ATF2,DUSP1,DUSP9,ELK3,ESR1,FOS,HSPB1,ITGA1,ITGA9,ITGB3,PAK3,PIK3R1,PLA2G1B,PPM1L,PPP1R14B,PPP1R14D,PPP2CB,PPP2R2A,PPP2R2C,PRKAR2A,PTK2B,RAPGEF4,RASD2,RPS6KA5
Chondroitin Sulfate Biosynthesis (Late Stages)	1,32E00	1,46E-01	-1,890	CHST5,CSGALNACT1,HS3ST3A1,HS3ST3B1,HS6ST2,SULT1B1,UST
Ceramide Degradation	3,5E00	6,67E-01	-2,000	ACER2,ASAH1,ASAH2,ASAH2B
Sphingosine and Sphingosine-1-phosphate Metabolism	2,88E00	0.5	-2,000	ACER2,ASAH1,ASAH2,ASAH2B
BMP signaling pathway	1,47E00	1,29E-01	-2,121	ATF2,BMP1,BMPR2,FST,HOXC9,MAPK12,MAPK8,PITX2,PRKAR2A,RASD2,SMAD9
Toll-like Receptor Signaling	1,42E00	1,32E-01	-2,121	FOS,IKBKB,IL1RL1,IL33,MAPK12,MAPK8,SIGIRR,TLR3,TLR4,UBD
Production of Nitric Oxide and Reactive Oxygen Species in Macrophages	2,19E00	1,22E-01	-2,132	AKT3,APOC2,CLU,DIRAS3,FOS,IKBKB,MAP3K2,MAP3K5,MAPK12,MAPK8,NOS2,PIK3R1,PPM1L,PPP1R14B,PPP1R14D,PPP2CB,PPP2R2A,PPP2R2C,PRKD1,RHOBTB2,RHOF,RND3,TLR4
Protein Kinase A Signaling	3,26E00	1,15E-01	-2,271	ACP4,AKAP10,AKAP12,AKAP3,AKAP6,ATF2,CAMK2A,CDC14B,CDC25C,CDKN3,DUSP1,DUSP9,EYA1,EYA3,GYS2,IHH,LEF1,LIPE,MYLK,NFATC2,PDE10A,PDE11A,PDE2A,PDE3A,PDE4B,PDE4C,PDE7B,PDE8B,PDE9A,PGP,PPP1R14B,PPP1R14D,PPP3CC,PRKAR2A,PRKD1,PTK2B,PTPN13,PTPRB,PTPRD,PTPRG,PTPRU,ROCK2,RYR2,SFN,TNNI1,TNNI2
CXCR4 Signaling	1,9E00	1,2E-01	-2,309	AKT3,CXCL12,DIRAS3,EGR1,FOS,GNA11,GNA14,GNAT1,GNAT2,GNAZ,MAPK12,MAPK8,PAK3,PIK3R1,PRKD1,RASD2,RHOBTB2,RHOF,RND3,ROCK2
CDK5 Signaling	1,42E00	1,2E-01	-2,309	DRD1,EGR1,FOSB,MAPK12,MAPK8,PPM1L,PPP1R14B,PPP1R14D,PPP2CB,PPP2R2A,PPP2R2C,PRKAR2A,RASD2
Cholecystokinin/Gastrin-mediated Signaling	1,42E00	1,18E-01	-2,309	ATF2,DIRAS3,EPHA4,FOS,IL33,MAPK12,MAPK8,PRKD1,PTK2B,RASD2,RHOBTB2,RHOF,RND3,ROCK2
TGF-β Signaling	1,46E00	1,25E-01	-2,333	ACVR1C,BMPR2,FOS,HOXC9,INHBA,INHBC,IRF7,MAPK12,MAPK8,PITX2,RASD2,SMAD9
Hepatic Fibrosis Signaling Pathway	3,28E00	1,17E-01	-2,343	ACVR1C,AKT3,ATF2,BMPR2,CACNA1E,COL2A1,COL5A3,DIRAS3,FGF2,FGFR1,FOS,FOXO1,FZD3,IKBKB,IL1RL1,IL33,ITGA1,ITGA9,ITGB3,KDR,KLF9,LEF1,LEPR,MAPK12,MAPK8,MYLK,PDGFD,PIK3R1,PRKAR2A,PRKD1,PROK1,RASD2,RHOBTB2,RHOF,RND3,ROCK2,SPP1,SUCNR1,TGFBR3,TIMP1,TLR4,WNT3A,WNT5B,WNT9B
Factors Promoting Cardiogenesis in Vertebrates	1,77E00	1,2E-01	-2,357	ACVR1C,ATF2,BMP1,BMPR2,CAMK2A,FZD3,GATA4,LEF1,MAPK12,MAPK8,MYOCD,PRKD1,ROCK2,SMAD9,TGFBR3,WNT3A,WNT5B,WNT9B
Xenobiotic Metabolism CAR Signaling Pathway	1,63E00	1,11E-01	-2,400	ALDH6A1,ALDH8A1,CHST5,FMO3,GSTO2,HS3ST3A1,HS3ST3B1,HS6ST2,NOS2,PPARGC1A,PPM1L,PPP2CB,PPP2R2A,PPP2R2C,PRKD1,SULT1B1,UGT1A3,UGT1A4,UGT1A5,UGT2B11,UST
Cardiac Hypertrophy Signaling	1,32E00	0.1	-2,524	ADRA1A,ADRB1,ATF2,CACNA1E,DIRAS3,GATA4,GNA11,GNA14,GNAT1,GNAT2,GNAZ,HSPB1,MAP3K2,MAP3K5,MAPK12,MAPK8,PIK3R1,PPP3CC,PRKAR2A,RASD2,RHOBTB2,RHOF,RND3,ROCK2
HGF Signaling	1,7E00	1,25E-01	-2,530	AKT3,ATF2,CDKN2A,ELK3,FOS,ITGA1,ITGA9,ITGB3,MAP3K2,MAP3K5,MAPK12,MAPK8,PIK3R1,PRKD1,RASD2
RANK Signaling in Osteoclasts	1,35E00	1,24E-01	-2,530	AKT3,FOS,IKBKB,MAP3K2,MAP3K5,MAPK12,MAPK8,NFATC2,PIK3R1,PPP3CC,PTK2B
CREB Signaling in Neurons	4,61E00	1,16E-01	-2,646	ADGRA3,ADGRG2,ADGRG6,ADGRG7,ADGRV1,ADORA1,ADRA1A,ADRB1,AKT3,ATF2,AVPR1A,BDKRB2,BMPR2,CACNA1E,CACNA1H,CACNA2D1,CAMK2A,CELSR3,CYSLTR1,DRD1,EDNRB,FGF2,FGFR1,FGFR3,FGFR4,FZD3,GABBR2,GCGR,GHR,GNA11,GNA14,GNAT1,GNAT2,GNAZ,GPR17,GPR176,GPR182,GPR35,GPR37,GPR62,GPR75,GPR88,GPR89A/GPR89B,GPRC5B,GRIK5,GRIN2D,GRM8,HRH2,HTR1D,KDR,KISS1R,NPBWR1,NPY1R,NPY5R,P2RY1,PIK3R1,POLR2K,PRKAR2A,PRKD1,PTGER1,PTGER3,RASD2…
Senescence Pathway	1,54E00	1,02E-01	-2,646	ACVR1C,AKT3,ASXL2,ASXL3,BMPR2,CACNA1E,CCNB1,CCNB2,CDC25C,CDK1,CDKN2A,ELK3,GATA4,IKBKB,MAPK12,NFATC2,PDK4,PIK3R1,PPM1L,PPP2CB,PPP2R2A,PPP2R2C,PPP3CC,RASD2,RBL2,RPS6KA5,SMAD9,TGFBR3
Tec Kinase Signaling	3,77E00	1,5E-01	-2,668	ACTA1,BMX,DIRAS3,FAS,FOS,GNA11,GNA14,GNAT1,GNAT2,GNAZ,GTF2I,ITGA1,ITGA9,ITGB3,MAPK12,MAPK8,PAK3,PIK3R1,PRKD1,PTK2B,RHOBTB2,RHOF,RND3,TLR4,TNFRSF10A,TNFRSF10B
IL-8 Signaling	1,4E00	1,05E-01	-2,668	AKT3,CDH1,DIRAS3,FOS,IKBKB,ITGB3,KDR,MAPK12,MAPK8,MMP9,PIK3R1,PLD5,PRKD1,PROK1,PTK2B,RASD2,RHOBTB2,RHOF,RND3,ROCK2,TEK
cAMP-mediated signaling	4,66E00	1,49E-01	-2,921	ADORA1,ADRB1,AKAP10,AKAP12,AKAP3,AKAP6,ATF2,CAMK2A,DRD1,DUSP1,DUSP9,GABBR2,GPR17,GRM8,HRH2,HTR1D,NPY1R,PDE10A,PDE11A,PDE2A,PDE3A,PDE4B,PDE4C,PDE7B,PDE8B,PDE9A,PKIB,PPP3CC,PRKAR2A,PTGER3,RAP1GAP,RAPGEF4,RGS14,VIPR1
Breast Cancer Regulation by Stathmin1	3,51E00	1,08E-01	-3,000	ADGRA3,ADGRG2,ADGRG6,ADGRG7,ADGRV1,ADORA1,ADRA1A,ADRB1,ARHGEF10,ARHGEF16,ATF2,AURKB,AVPR1A,BDKRB2,CAMK2A,CDK1,CELSR3,CYSLTR1,DRD1,EDNRB,FGF2,FZD3,GABBR2,GCGR,GPR17,GPR176,GPR182,GPR35,GPR37,GPR62,GPR75,GPR88,GPR89A/GPR89B,GPRC5B,GRM8,HRH2,HTR1D,KISS1R,MMP9,NPBWR1,NPY1R,NPY5R,P2RY1,PIK3R1,PPM1L,PPP1R14B,PPP1R14D,PPP2CB,PPP2R2A,PPP2R2C,PRKAR2A,PRKD1,PROK1,PTGER1,PTGER3,RASD2,S1PR2,SLC52A2,SSTR1,SST…
Gαq Signaling	1,57E00	1,14E-01	-3,000	ADRA1A,AKT3,AVPR1A,DIRAS3,GNA11,GNA14,GYS2,IKBKB,NFATC2,PIK3R1,PLD5,PPP3CC,PRKD1,PTK2B,RHOBTB2,RHOF,RND3,ROCK2
Cardiac Hypertrophy Signaling (Enhanced)	4,95E00	1,23E-01	-4,627	ACVR1C,ADRA1A,ADRB1,AKT3,ATF2,BMPR2,CACNA1E,CAMK2A,EDNRB,FGF12,FGF2,FGF21,FGFR1,FGFR3,FGFR4,FZD3,GATA4,GHR,GNA11,GNA14,HSPB1,IKBKB,IL13RA2,IL18R1,IL1RL1,IL33,IL6ST,IL7R,ITGA1,ITGA9,ITGB3,LTB,MAP3K2,MAP3K5,MAPK12,MAPK8,MYOCD,NFATC2,PDE10A,PDE11A,PDE2A,PDE3A,PDE4B,PDE4C,PDE7B,PDE8B,PDE9A,PIK3R1,PPP3CC,PRKAR2A,PRKD1,PRKG1,RASD2,ROCK2,RPS6KA5,RYR2,TGFBR3,TNFSF14,WNT3A,WNT5B,WNT9B
PI3K/AKT Signaling	2	1,19E-01	0,000	AKT3,FOXO1,GHR,GYS2,IKBKB,IL13RA2,IL18R1,IL1RL1,IL6ST,IL7R,ITGA1,ITGA9,ITGB3,LIMS1,MAP3K5,PIK3R1,PPM1L,PPP2CB,PPP2R2A,PPP2R2C,RASD2,SFN
Reelin Signaling in Neurons	1,97E00	1,31E-01	0,000	AKT3,ARHGEF10,ARHGEF16,CAMK2A,DAB1,DCX,GRIN2D,GRINA,MAPK12,MAPK8,MAPK8IP2,NECTIN3,PAFAH1B2,PAFAH1B3,PDK4,PIK3R1
Regulation of eIF4 and p70S6K Signaling	1,64E00	1,14E-01	0,000	AKT3,EIF3E,ITGA1,ITGA9,ITGB3,MAPK12,PABPC1,PIK3R1,PPM1L,PPP2CB,PPP2R2A,PPP2R2C,RASD2,RPS10,RPS19,RPS20,RPS21,RPS24,RPS27
Ceramide Signaling	1,38E00	1,25E-01	0,000	AKT3,FOS,MAPK8,PIK3R1,PPM1L,PPP2CB,PPP2R2A,PPP2R2C,RASD2,S1PR2,SPHK1
Osteoarthritis Pathway	3,15E00	1,32E-01	0,229	ATF2,BMPR2,COL2A1,CTNNA2,DDR2,FGF2,FGFR1,FGFR3,FZD3,GDF2,IHH,IL1RL1,ITGA1,ITGA9,ITGB3,LEF1,MMP12,MMP9,NOS2,P2RX7,PPARGC1A,PROK1,S100A9,S1PR2,SMAD9,SPHK1,SPP1,TLR4,WNT3A
HIPPO signaling	1,47E00	1,29E-01	0,378	DLG2,FAT4,LATS1,PPM1L,PPP1R14B,PPP1R14D,PPP2CB,PPP2R2A,PPP2R2C,SCRIB,SFN
Apelin Liver Signaling Pathway	1,5E00	1,92E-01	0,447	COL2A1,COL5A3,FAS,MAPK12,MAPK8
BEX2 Signaling Pathway	1,68E00	1,39E-01	0,905	AKT3,LEF1,MAPK12,MAPK8,PLXNC1,PPM1L,PPP2CB,PPP2R2A,PPP2R2C,PROK1,SPP1
Kinetochore Metaphase Signaling Pathway	4,73E00	1,98E-01	1,147	AURKB,BIRC5,CCNB1,CDC20,CDK1,CENPA,KIF2C,MXD3,NDC80,NEK2,NUF2,PLK1,PPP1R14B,PPP1R14D,PTTG1,SKA1,SKA3,SPC25,STAG1,TTK
Superpathway of Cholesterol Biosynthesis	1,32E00	1,72E-01	1,342	FDFT1,FDPS,MVD,PMVK,SQLE
RhoGDI Signaling	1,9E00	1,16E-01	1,387	ACTA1,ARHGAP4,ARHGEF10,ARHGEF16,CDH1,CDH19,DIRAS3,DLC1,ESR1,GNA11,GNA14,GNAT1,GNAT2,GNAZ,ITGA1,ITGA9,ITGB3,PAK3,RHOBTB2,RHOF,RND3,ROCK2
Wnt/β-catenin Signaling	2,67E00	1,33E-01	1,606	ACVR1C,AKT3,BMPR2,CDH1,CDKN2A,DKK4,DKKL1,FRAT1,FZD3,LEF1,POU5F1,PPM1L,PPP2CB,PPP2R2A,PPP2R2C,SFRP1,SOX6,SOX7,TGFBR3,UBD,WNT3A,WNT5B,WNT9B
PTEN Signaling	1,86E00	1,25E-01	1,732	AKT3,BMPR2,FGFR1,FGFR3,FGFR4,FOXO1,GHR,IKBKB,ITGA1,ITGA9,ITGB3,KDR,PIK3R1,PREX2,RASD2,SHARPIN,TGFBR3
Mitotic Roles of Polo-Like Kinase	2,73E00	1,82E-01	1,890	CCNB1,CCNB2,CDC20,CDC25C,CDK1,PKMYT1,PLK1,PPM1L,PPP2CB,PPP2R2A,PPP2R2C,PTTG1
SPINK1 General Cancer Pathway	3,07E00	1,88E-01	2,309	AKT3,MT1A,MT1B,MT1E,MT1F,MT1G,MT1H,MT1M,MT1X,MT2A,PIK3R1,RASD2,SPINK1
EIF2 Signaling	2,41E00	1,21E-01	2,668	ACTA1,AKT3,EIF3E,PABPC1,PIK3R1,RASD2,RPL21,RPL22L1,RPL23A,RPL27,RPL30,RPL36,RPL36A,RPL37,RPL37A,RPL39,RPL39L,RPL7,RPL8,RPLP2,RPS10,RPS19,RPS20,RPS21,RPS24,RPS27,TRIB3
G-Protein Coupled Receptor Signaling	4,1E00	1,36E-01	#NUM!	ADORA1,ADRA1A,ADRB1,AKT3,ATF2,AVPR1A,CAMK2A,DRD1,DUSP1,DUSP9,GABBR2,GNA11,GNA14,GPR17,GRM8,HRH2,HTR1D,IKBKB,NPY1R,PDE10A,PDE11A,PDE2A,PDE3A,PDE4B,PDE4C,PDE7B,PDE8B,PDE9A,PIK3R1,PRKAR2A,PTGER3,PTK2B,RAP1GAP,RAPGEF4,RASD2,RGS14,VIPR1
Sertoli Cell-Sertoli Cell Junction Signaling	3,71E00	1,44E-01	#NUM!	ACTA1,AKT3,ATF2,CDH1,CLDN10,CLDN11,CLDN16,CLDN22,CLDN23,CLDN3,CLDN7,CLDN9,CTNNA2,ITGA1,ITGA9,ITGB3,MAP3K2,MAP3K5,MAPK12,MAPK8,NECTIN3,NOS2,PRKAR2A,PRKG1,RASD2,TGFBR3,TJP3,TUBB3
Axonal Guidance Signaling	2,92E00	1,07E-01	#NUM!	ACE2,ADAM22,ADAM9,ADAMTS14,ADAMTS15,ADAMTS17,ADAMTS18,AKT3,BMP1,CXCL12,DPYSL2,EFNA3,EPHA4,EPHA7,EPHB1,FZD3,GDF7,GNA11,GNA14,GNAT1,GNAT2,GNAZ,ITGA1,ITGA9,ITGB3,LINGO1,LNPEP,MME,MMP12,MMP17,MMP9,MYSM1,NFATC2,PAK3,PAPPA2,PDGFD,PIK3R1,PLXNC1,PPP3CC,PRKAR2A,PRKD1,PROK1,RASD2,ROBO2,ROBO3,ROCK2,SEMA3B,SLIT2,TUBB3,UNC5D,WNT3A,WNT5B,WNT9B
Tight Junction Signaling	2,84E00	1,37E-01	#NUM!	ACTA1,AKT3,CEBPA,CLDN10,CLDN11,CLDN16,CLDN22,CLDN23,CLDN3,CLDN7,CLDN9,FOS,GPAA1,HSF1,MPDZ,MYLK,NECTIN3,PPM1L,PPP2CB,PPP2R2A,PPP2R2C,PRKAR2A,TJP3
Role of Macrophages, Fibroblasts and Endothelial Cells in Rheumatoid Arthritis	2,66E00	1,15E-01	#NUM!	AKT3,ATF2,CAMK2A,CEBPA,CXCL12,DAAM1,DKK4,DKKL1,FGF2,FOS,FZD3,IKBKB,IL18R1,IL1RL1,IL32,IL33,IL6ST,LEF1,LTB,MIF,NFATC2,NOS2,PDGFD,PIK3R1,PPP3CC,PRKD1,PROK1,RASD2,ROCK2,SELE,SFRP1,TLR3,TLR4,WNT3A,WNT5B,WNT9B
Human Embryonic Stem Cell Pluripotency	2,58E00	1,41E-01	#NUM!	AKT3,BMP1,BMPR2,FGF2,FGFR1,FGFR3,FGFR4,FOXO1,FZD3,INHBA,LEF1,PDGFD,PIK3R1,POU5F1,S1PR2,SPHK1,WNT3A,WNT5B,WNT9B
Role of Osteoblasts, Osteoclasts and Chondrocytes in Rheumatoid Arthritis	2,58E00	1,24E-01	#NUM!	AKT3,BMP1,BMPR2,DKK4,DKKL1,FOS,FOXO1,FZD3,IKBKB,IL18R1,IL1RL1,IL33,ITGB3,LEF1,MAP3K5,MAPK12,MAPK8,NFATC2,PIK3R1,PPP3CC,PTK2B,SFRP1,SMAD9,SPP1,WNT3A,WNT5B,WNT9B
Epoxysqualene Biosynthesis	2,31E00	1	#NUM!	FDFT1,SQLE
β-alanine Degradation I	2,31E00	1	#NUM!	ABAT,ALDH6A1
Molecular Mechanisms of Cancer	2,27E00	1,05E-01	#NUM!	AKT3,ARHGEF10,ARHGEF16,BMP1,BMPR2,CAMK2A,CDC25C,CDH1,CDK1,CDK8,CDKN2A,CTNNA2,DIRAS3,FAS,FOS,FOXO1,FZD3,GNA11,GNA14,GNAT1,GNAT2,GNAZ,IHH,ITGA1,ITGA9,ITGB3,LEF1,MAP3K5,MAPK12,MAPK8,PAK3,PIK3R1,PRKAR2A,PRKD1,RASD2,RHOBTB2,RHOF,RND3,SMAD9,WNT3A,WNT5B,WNT9B
DNA damage-induced 14-3-3σ Signaling	2,08E00	2,63E-01	#NUM!	AKT3,CCNB1,CCNB2,CDK1,SFN
Granulocyte Adhesion and Diapedesis	1,77E00	1,16E-01	#NUM!	CCL15,CLDN10,CLDN11,CLDN16,CLDN22,CLDN23,CLDN3,CLDN7,CLDN9,CXCL12,CXCL17,CXCL2,HRH2,IL1RL1,IL33,MMP12,MMP17,MMP9,SELE,XCL1
Xenobiotic Metabolism Signaling	1,76E00	1,05E-01	#NUM!	ALDH6A1,ALDH8A1,CAMK2A,CHST5,FMO3,GSTO2,HS3ST3A1,HS3ST3B1,HS6ST2,IL4I1,MAP3K2,MAP3K5,MAPK12,MAPK8,NOS2,PIK3R1,PPARGC1A,PPM1L,PPP2CB,PPP2R2A,PPP2R2C,PRKD1,RASD2,SMOX,SULT1B1,UGT1A3,UGT1A4,UGT1A5,UGT2B11,UST
Dopamine Receptor Signaling	1,76E00	1,43E-01	#NUM!	CALY,DRD1,IL4I1,PPM1L,PPP1R14B,PPP1R14D,PPP2CB,PPP2R2A,PPP2R2C,PRKAR2A,SMOX
Adipogenesis pathway	1,61E00	1,19E-01	#NUM!	BMPR2,CEBPA,CLOCK,EGR2,FABP4,FGF2,FGFR1,FGFR3,FGFR4,FOXO1,FZD3,KAT6A,KLF5,NOCT,RUNX1T1,SMAD9
Catecholamine Biosynthesis	1,58E00	0.5	#NUM!	DBH,PNMT
Melatonin Degradation II	1,58E00	0.5	#NUM!	IL4I1,SMOX
Embryonic Stem Cell Differentiation into Cardiac Lineages	1,55E00	0.3	#NUM!	GATA4,MESP1,POU5F1
Hepatic Fibrosis / Hepatic Stellate Cell Activation	1,45E00	1,08E-01	#NUM!	COL25A1,COL2A1,COL4A3,COL4A4,COL5A3,COL7A1,EDNRB,FAS,FGF2,FGFR1,IGFBP5,IL1RL1,KDR,KLF6,LEPR,MMP9,PDGFD,PROK1,TIMP1,TLR4
Gustation Pathway	1,39E00	1,1E-01	#NUM!	CACNA1E,CACNA1H,CACNA2D1,P2RX3,P2RX6,P2RX7,P2RY1,PDE10A,PDE11A,PDE2A,PDE3A,PDE4B,PDE4C,PDE7B,PDE8B,PDE9A,PRKAR2A
Cell Cycle Regulation by BTG Family Proteins	1,39E00	1,62E-01	#NUM!	CNOT7,NOCT,PPM1L,PPP2CB,PPP2R2A,PPP2R2C
Creatine-phosphate Biosynthesis	1,37E00	0.4	#NUM!	CKB,CKMT1A/CKMT1B
Lysine Degradation II	1,37E00	0.4	#NUM!	AADAT,AASS
Agranulocyte Adhesion and Diapedesis	1,33E00	1,04E-01	#NUM!	ACTA1,CCL15,CLDN10,CLDN11,CLDN16,CLDN22,CLDN23,CLDN3,CLDN7,CLDN9,CXCL12,CXCL17,CXCL2,IL33,ITGA1,MMP12,MMP17,MMP9,SELE,XCL1
Calcium Signaling	8,86E-01	9,22E-02	0,000	ACTA1,ATF2,CACNA1E,CACNA1H,CACNA2D1,CAMK2A,CHRFAM7A,GRIN2D,GRINA,NFATC2,PNCK,PPP3CC,PRKAR2A,RYR2,TNNC1,TNNI1,TNNI2,TNNT2,TRPV6
Regulation of Actin-based Motility by Rho	7,42E-01	9,71E-02	0,000	ACTA1,DIRAS3,ITGA1,ITGA9,ITGB3,MYLK,PAK3,RHOBTB2,RHOF,RND3
Endocannabinoid Neuronal Synapse Pathway	7,4E-01	9,38E-02	0,000	CACNA1E,CACNA1H,CACNA2D1,GNA11,GNA14,GRIN2D,GRINA,KCNJ3,MAPK12,MAPK8,PPP3CC,PRKAR2A
Pancreatic Adenocarcinoma Signaling	6,4E-01	9,17E-02	0,000	AKT3,BIRC5,BRCA2,CDKN2A,MAPK12,MAPK8,MMP9,PIK3R1,PLD5,PROK1
Endometrial Cancer Signaling	6,22E-01	0.1	0,000	AKT3,CDH1,CTNNA2,LEF1,PIK3R1,RASD2
Telomerase Signaling	4,81E-01	8,41E-02	0,000	AKT3,ELK3,PIK3R1,PPM1L,PPP2CB,PPP2R2A,PPP2R2C,RASD2,TERT
RhoA Signaling	4,5E-01	8,13E-02	0,000	ACTA1,ARHGAP4,CDC42EP3,DLC1,MYLK,PTK2B,RAPGEF6,RHPN1,RND3,ROCK2
Crosstalk between Dendritic Cells and Natural Killer Cells	3,69E-01	7,87E-02	0,000	ACTA1,CAMK2A,FAS,LTB,TLR3,TLR4,TREM2
ErbB2-ErbB3 Signaling	3,21E-01	7,69E-02	0,000	ETV4,FOXO1,NRG1,PIK3R1,RASD2
Antioxidant Action of Vitamin C	3,06E-01	7,34E-02	0,000	GSTO2,IKBKB,MAPK12,MAPK8,PLA2G1B,PLD5,SLC23A3,SLC2A14
MSP-RON Signaling In Macrophages Pathway	2,72E-01	7,08E-02	0,000	ATF2,ETV3,FOS,IKBKB,NOS2,PIK3R1,RASD2,TLR4
Erythropoietin Signaling	0	5,78E-02	0,000	AKT3,EPO,FOS,IL33,LTB,MACROH2A2,PIK3R1,PRKD1,RASD2,TNFSF14
IL-15 Signaling	0	5,33E-02	0,000	AKT3,MAPK12,PIK3R1,RASD2
Neuroprotective Role of THOP1 in Alzheimer's Disease	0	4,31E-02	0,000	HGFAC,MASP1,MME,MMP9,PRKAR2A
Cell Cycle: G1/S Checkpoint Regulation	0	5,97E-02	0,000	CDKN2A,FOXO1,NRG1,RBL2
SPINK1 Pancreatic Cancer Pathway	0	6,67E-02	0,000	CPA6,CTSB,MMP12,SPINK1
HOTAIR Regulatory Pathway	1,26E00	1,06E-01	-0,243	AKT3,AR,CDH1,ESR1,HSF1,LEF1,MMP12,MMP17,MMP9,PIK3R1,REST,ROCK2,SPP1,TLR4,WNT3A,WNT5B,WNT9B
AMPK Signaling	6,25E-01	8,41E-02	-0,258	ADRA1A,ADRB1,AKT3,ATF2,CPT1B,FOXO1,GYS2,LIPE,MAPK12,PFKFB4,PIK3R1,PPARGC1A,PPM1L,PPP2CB,PPP2R2A,PPP2R2C,PRKAR2A,SMARCA2
3-phosphoinositide Degradation	6,99E-01	8,97E-02	-0,277	CDC25C,DUSP1,DUSP13,DUSP23,EPHX2,HACD2,MTMR8,MTMR9,NOCT,NUDT1,PPFIA4,PPP1R14B,PPTC7,PTPN13
D-myo-inositol-5-phosphate Metabolism	6,86E-01	8,92E-02	-0,277	CDC25C,DUSP1,DUSP13,DUSP23,EPHX2,HACD2,MTMR8,MTMR9,NOCT,NUDT1,PPFIA4,PPP1R14B,PPTC7,PTPN13
Mouse Embryonic Stem Cell Pluripotency	1,26E00	1,17E-01	-0,302	AKT3,BMPR2,FZD3,IL6ST,LEF1,LIFR,MAPK12,PIK3R1,POU5F1,RASD2,SMAD9,WNT3A
Pyridoxal 5'-phosphate Salvage Pathway	7,57E-01	1,06E-01	0,378	CDK1,CDK8,MAPK8,NEK2,PAK3,PLK1,TTK
Thyroid Cancer Signaling	5,06E-01	8,86E-02	0,378	AKT3,CDH1,FOS,FOXO1,LEF1,PIK3R1,RASD2
Apelin Adipocyte Signaling Pathway	4,6E-01	8,54E-02	0,378	GNA11,GPX2,LIPE,MAPK12,MAPK8,PPARGC1A,PRKAR2A
Androgen Signaling	1,28E00	1,1E-01	-0,378	AR,CACNA1E,CACNA1H,CACNA2D1,GNA11,GNA14,GNAT1,GNAT2,GNAZ,GTF2A1,GTF2E2,NCOA2,POLR2K,PRKAR2A,PRKD1
p70S6K Signaling	2,6E-01	6,98E-02	-0,378	AKT3,PIK3R1,PPM1L,PPP2CB,PPP2R2A,PPP2R2C,PRKD1,RASD2,SFN
Cdc42 Signaling	0	5,68E-02	-0,378	ATF2,FOS,IQGAP3,ITGA1,ITGA9,ITGB3,MAPK12,MAPK8,MYLK,PAK3
Noradrenaline and Adrenaline Degradation	1,03E00	1,43E-01	0,447	ADH1B,DHRS2,IL4I1,PNMT,SMOX
Apelin Pancreas Signaling Pathway	7,21E-01	1,14E-01	0,447	ERN1,MAPK12,MAPK8,PIK3R1,PRKAR2A
Amyotrophic Lateral Sclerosis Signaling	2,85E-01	7,22E-02	0,447	AKT3,CACNA1E,GRIK5,GRIN2D,GRINA,PIK3R1,PROK1
Triacylglycerol Biosynthesis	7,21E-01	1,14E-01	-0,447	AGPAT5,DGAT1,PLPP2,PLPP3,PLPP5
Myc Mediated Apoptosis Signaling	5,72E-01	0.1	-0,447	ADRB1,CDKN2A,FAS,IKBKB,PRKAR2A
Agrin Interactions at Neuromuscular Junction	4,41E-01	8,57E-02	-0,447	ACTA1,MAPK12,MAPK8,NRG1,PAK3,RASD2
Basal Cell Carcinoma Signaling	4,11E-01	8,33E-02	-0,447	BMP1,FZD3,LEF1,WNT3A,WNT5B,WNT9B
GDNF Family Ligand-Receptor Interactions	3,59E-01	7,89E-02	-0,447	ARTN,FOS,MAPK12,MAPK8,PIK3R1,RASD2
Activation of IRF by Cytosolic Pattern Recognition Receptors	3,47E-01	7,94E-02	-0,447	ATF2,IKBKB,IRF7,MAPK12,MAPK8
Regulation Of The Epithelial Mesenchymal Transition In Development Pathway	2,7E-01	7,14E-02	-0,447	CDH1,FZD3,LEF1,WNT3A,WNT5B,WNT9B
CCR3 Signaling in Eosinophils	0	6,45E-02	-0,447	MAPK12,MYLK,PAK3,PIK3R1,PLA2G1B,PRKD1,RASD2,ROCK2
Apoptosis Signaling	0	0.06	-0,447	CDK1,FAS,IKBKB,MAP3K5,MAPK8,RASD2
D-myo-inositol (1,4,5,6)-Tetrakisphosphate Biosynthesis	1,15E00	1,06E-01	-0,535	CDC25C,DUSP1,DUSP13,DUSP23,EPHX2,HACD2,IPMK,MTMR8,MTMR9,NOCT,NUDT1,PPFIA4,PPP1R14B,PPTC7,PTPN13
D-myo-inositol (3,4,5,6)-tetrakisphosphate Biosynthesis	1,15E00	1,06E-01	-0,535	CDC25C,DUSP1,DUSP13,DUSP23,EPHX2,HACD2,IPMK,MTMR8,MTMR9,NOCT,NUDT1,PPFIA4,PPP1R14B,PPTC7,PTPN13
3-phosphoinositide Biosynthesis	7,38E-01	9,04E-02	-0,535	CDC25C,DUSP1,DUSP13,DUSP23,EPHX2,HACD2,MTMR8,MTMR9,NOCT,NUDT1,PIK3R1,PPFIA4,PPP1R14B,PPTC7,PTPN13
Inhibition of ARE-Mediated mRNA Degradation Pathway	8,42E-01	9,84E-02	0,577	AKT3,CNOT7,EXOSC4,LTB,MAPK12,PPM1L,PPP2CB,PPP2R2A,PPP2R2C,PRKAR2A,SFN,TNFSF14
Salvage Pathways of Pyrimidine Ribonucleotides	8,39E-01	1,02E-01	0,632	APOBEC3B,CDK1,CDK8,MAPK8,NEK2,NME5,PAK3,PLK1,PYCR3,TTK
p38 MAPK Signaling	6,99E-01	9,32E-02	-0,632	ATF2,DUSP1,FAS,HSPB1,IL1RL1,IL33,MAP3K5,MAPK12,PLA2G1B,RPS6KA5,RPS6KA6
Huntington's Disease Signaling	0	6,75E-02	-0,632	AKT3,ATF2,CPLX2,DNM1,GNA11,GNA14,GPAA1,HIP1,MAPK8,PACSIN1,PIK3R1,POLR2K,PRKD1,REST,UBD,UBE2S
Insulin Secretion Signaling Pathway	7,28E-01	8,61E-02	-0,655	ABCC9,ATF2,CACNA1E,CACNA1H,CAMK2A,GCGR,GHR,GNA11,GNA14,GPAA1,KCNB1,MAFA,MAPK12,PABPC1,PIK3R1,PRKAR2A,PRKD1,RAPGEF4,RPS6KA5,RYR2,SLC2A14
Role of Pattern Recognition Receptors in Recognition of Bacteria and Viruses	2,91E-01	7,14E-02	-0,707	IL33,IRF7,LTB,MAPK12,MAPK8,PIK3R1,PRKD1,RIPK2,TLR3,TLR4,TNFSF14
Superpathway of Inositol Phosphate Compounds	5,03E-01	8,04E-02	-0,775	CDC25C,DUSP1,DUSP13,DUSP23,EPHX2,HACD2,IPMK,MTMR8,MTMR9,NOCT,NUDT1,PIK3R1,PPFIA4,PPP1R14B,PPTC7,PTPN13
Th2 Pathway	0	6,62E-02	0,816	ACVR1C,BMPR2,IL1RL1,IL33,NFATC2,PIK3R1,TGFBR3,TNFRSF4,TSLP
Paxillin Signaling	8,79E-01	1,02E-01	-0,816	ACTA1,ITGA1,ITGA8,ITGA9,ITGB3,MAPK12,MAPK8,PAK3,PIK3R1,PTK2B,RASD2
Angiopoietin Signaling	8,21E-01	1,07E-01	-0,816	AKT3,BIRC5,FOXO1,IKBKB,PAK3,PIK3R1,RASD2,TEK
GPCR-Mediated Integration of Enteroendocrine Signaling Exemplified by an L Cell	6,09E-01	9,59E-02	-0,816	ADRB1,GNA11,GNA14,NMB,PRKAR2A,SSTR5,VIPR1
PEDF Signaling	4,6E-01	8,54E-02	-0,816	AKT3,FAS,IKBKB,MAPK12,PIK3R1,RASD2,ROCK2
Fc Epsilon RI Signaling	0	5,98E-02	-0,816	AKT3,MAPK12,MAPK8,PIK3R1,PLA2G1B,PRKD1,RASD2
Actin Cytoskeleton Signaling	0	6,61E-02	-0,816	ACTA1,FGF12,FGF2,FGF21,IQGAP3,ITGA1,ITGA9,ITGB3,MYLK,PAK3,PDGFD,PIK3R1,RASD2,ROCK2,TMSB10/TMSB4X
NRF2-mediated Oxidative Stress Response	0	5,82E-02	-0,816	ACTA1,DNAJB13,FOS,GPX2,GSR,GSTO2,MAP3K5,MAPK8,PIK3R1,PRKD1,RASD2
Type I Diabetes Mellitus Signaling	0	6,31E-02	-0,816	FAS,IKBKB,MAP3K5,MAPK12,MAPK8,NOS2,SOCS2
MSP-RON Signaling In Cancer Cells Pathway	4,79E-01	8,21E-02	-0,905	AKT3,ATF2,ELK3,FOS,HGFAC,LEF1,PIK3R1,PROK1,PTK2B,RASD2,SFN
Estrogen Receptor Signaling	9,51E-01	8,84E-02	-0,928	AKT3,ATF2,CACNA1E,CDK8,CYC1,ESR1,FOS,FOXO1,GNA11,GNA14,GNAT1,GNAT2,GNAZ,LEPR,MDK,MED30,MMP12,MMP17,MMP9,NCOA2,PGR,PIK3R1,PPARGC1A,PRKAR2A,PRKD1,PROK1,RASD2,ROCK2,ZDHHC21
nNOS Signaling in Neurons	9,71E-01	1,28E-01	1,000	CAMK2A,DLG2,GRIN2D,GRINA,PPP3CC,PRKD1
LXR/RXR Activation	6,52E-01	9,09E-02	1,000	APOC2,CLU,FDFT1,IL1RL1,IL33,MMP9,NOS2,SCD,TLR3,TLR4,UGT1A3
Glutamate Receptor Signaling	4,37E-01	8,77E-02	1,000	GRIK5,GRIN2D,GRINA,GRM8,SLC1A7
Insulin Receptor Signaling	2,87E-01	7,14E-02	1,000	AKT3,FOXO1,GYS2,LIPE,MAPK8,PIK3R1,PPP1R14B,PPP1R14D,PRKAR2A,RASD2
Cell Cycle Control of Chromosomal Replication	2,56E-01	7,14E-02	1,000	CDC45,CDK1,CDK8,CDT1
Sperm Motility	1,2E00	9,87E-02	-1,000	BMX,CACNA1H,DDR2,EPHA4,EPHB1,FGFR1,FGFR3,FGFR4,KDR,KIT,LMTK2,LMTK3,PDE2A,PDE4B,PDE4C,PLA2G1B,PRKAR2A,PRKD1,PRKG1,PTK2B,PTK6,TEK
Actin Nucleation by ARP-WASP Complex	9,55E-01	1,11E-01	-1,000	DIRAS3,ITGA1,ITGA9,ITGB3,RASD2,RHOBTB2,RHOF,RND3,ROCK2
p53 Signaling	8,39E-01	1,02E-01	-1,000	AKT3,BIRC5,CDKN2A,FAS,MAPK8,PIK3R1,SFN,STAG1,TNFRSF10A,TNFRSF10B
B Cell Activating Factor Signaling	8,1E-01	1,22E-01	-1,000	FOS,IKBKB,MAPK12,MAPK8,NFATC2
Aryl Hydrocarbon Receptor Signaling	7,03E-01	9,09E-02	-1,000	ALDH6A1,ALDH8A1,CDKN2A,DHFR,ESR1,FAS,FOS,GSTO2,HSPB1,MAPK8,NCOA2,NFIC,RBL2
UVC-Induced MAPK Signaling	5,5E-01	9,8E-02	-1,000	FOS,MAPK12,MAPK8,PRKD1,RASD2
Estrogen Biosynthesis	4,95E-01	9,76E-02	-1,000	AKR1B15,CYP2A6 (includes others),CYP2U1,HSD17B13
HIF1α Signaling	4,47E-01	7,8E-02	-1,000	AKT3,CAMK2A,ELOC,EPO,FGF2,KDR,MMP12,MMP17,MMP9,NOS2,PIK3R1,PPP3CC,PRKD1,PROK1,RASD2,SLC2A14
Role of Wnt/GSK-3β Signaling in the Pathogenesis of Influenza	3,33E-01	7,69E-02	-1,000	FZD3,LEF1,NCOA2,WNT3A,WNT5B,WNT9B
Assembly of RNA Polymerase II Complex	3,33E-01	0.08	-1,000	GTF2A1,GTF2E2,POLR2K,TAF1L
Role of BRCA1 in DNA Damage Response	3,12E-01	7,5E-02	-1,000	BARD1,BRCA2,BRIP1,PLK1,RBL2,SMARCA2
Unfolded protein response	2,56E-01	7,14E-02	-1,000	CEBPA,ERN1,MAP3K5,MAPK8
Prolactin Signaling	0	6,17E-02	-1,000	FOS,PIK3R1,PRKD1,RASD2,SOCS2
JAK/Stat Signaling	0	6,25E-02	-1,000	AKT3,FOS,PIK3R1,RASD2,SOCS2
IL-7 Signaling Pathway	0	6,41E-02	-1,000	AKT3,FOXO1,IL7R,MAPK12,PIK3R1
Necroptosis Signaling Pathway	6,86E-01	8,92E-02	-1,069	CAMK2A,FAS,IKBKB,PLA2G1B,PPP3CC,RBL2,SHARPIN,TIMM13,TLR3,TLR4,TNFRSF10A,TNFRSF10B,TOMM6,VDAC3
Sirtuin Signaling Pathway	0	6,53E-02	-1,069	CDH1,CLOCK,CPT1B,CYC1,EPO,FOXO1,HSF1,MAPK12,NDUFA4L2,NDUFB9,NOS2,PGAM2,POLR3D,PPARGC1A,TIMM13,TOMM6,VDAC3,WRN,ZIC2
Glioma Invasiveness Signaling	1,18E00	1,23E-01	-1,134	DIRAS3,ITGB3,MMP9,PIK3R1,RASD2,RHOBTB2,RHOF,RND3,TIMP1
PAK Signaling	9,21E-01	1,04E-01	-1,134	ITGA1,ITGA9,ITGB3,MAPK12,MAPK8,MYLK,PAK3,PDGFD,PIK3R1,PTK2B,RASD2
Chemokine Signaling	7,14E-01	0.1	-1,134	CAMK2A,CXCL12,FOS,MAPK12,MAPK8,PTK2B,RASD2,ROCK2
G Beta Gamma Signaling	1,08E00	1,07E-01	-1,155	AKT3,CACNA1E,CACNA1H,CACNA2D1,GNA11,GNA14,GNAT1,GNAT2,GNAZ,KCNJ3,PRKAR2A,PRKD1,RASD2
Acute Phase Response Signaling	3,11E-01	7,22E-02	-1,155	AKT3,CRP,F8,FOS,IKBKB,IL33,IL6ST,MAP3K5,MAPK12,MAPK8,PIK3R1,RASD2,SOCS2
Dendritic Cell Maturation	8,42E-01	9,24E-02	-1,213	AKT3,ATF2,CD1D,COL2A1,COL5A3,DDR2,IKBKB,IL32,IL33,LEPR,LTB,MAPK12,MAPK8,PIK3R1,TLR3,TLR4,TREM2
Neuropathic Pain Signaling In Dorsal Horn Neurons	7,8E-01	9,9E-02	-1,265	CAMK2A,FOS,GPR37,GRIN2D,GRINA,GRM8,KCNN2,PIK3R1,PRKAR2A,PRKD1
Gαi Signaling	5,93E-01	8,8E-02	-1,265	ADORA1,GABBR2,GPR17,GRM8,HTR1D,NPY1R,PRKAR2A,PTGER3,RAP1GAP,RASD2,RGS14
Gα12/13 Signaling	5,14E-01	8,4E-02	-1,265	AKT3,CDH1,CDH19,IKBKB,MAP3K5,MAPK12,MAPK8,PIK3R1,PTK2B,RASD2,ROCK2
GP6 Signaling Pathway	4,99E-01	8,4E-02	-1,265	AKT3,COL25A1,COL2A1,COL4A3,COL4A4,COL5A3,COL7A1,ITGB3,PIK3R1,PRKD1
Phospholipase C Signaling	0	6,02E-02	-1,265	ARHGEF10,ARHGEF16,ATF2,DIRAS3,ITGA1,ITGA9,ITGB3,NFATC2,PLA2G1B,PLD5,PPP3CC,PRKD1,RASD2,RHOBTB2,RHOF,RND3
4-1BB Signaling in T Lymphocytes	1,16E00	1,56E-01	-1,342	ATF2,IKBKB,MAP3K5,MAPK12,MAPK8
Inhibition of Angiogenesis by TSP1	1,07E00	1,47E-01	-1,342	AKT3,KDR,MAPK12,MAPK8,MMP9
iNOS Signaling	1,04E00	1,33E-01	-1,342	FOS,HMGA1,IKBKB,MAPK12,NOS2,TLR4
IL-1 Signaling	9,71E-01	1,09E-01	-1,342	FOS,GNA11,GNA14,GNAT1,GNAT2,GNAZ,IKBKB,MAPK12,MAPK8,PRKAR2A
Inhibition of Matrix Metalloproteases	8,76E-01	1,28E-01	-1,342	MMP12,MMP17,MMP9,TFPI2,TIMP1
April Mediated Signaling	8,42E-01	1,25E-01	-1,342	FOS,IKBKB,MAPK12,MAPK8,NFATC2
CCR5 Signaling in Macrophages	6,82E-01	9,57E-02	-1,342	CACNA1E,CACNA1H,CACNA2D1,FAS,FOS,MAPK12,MAPK8,PRKD1,PTK2B
Lymphotoxin β Receptor Signaling	5,09E-01	9,43E-02	-1,342	AKT3,IKBKB,LTB,PIK3R1,TNFSF14
EGF Signaling	4,71E-01	9,09E-02	-1,342	AKT3,FOS,MAPK12,MAPK8,PIK3R1
Leptin Signaling in Obesity	3,84E-01	8,11E-02	-1,342	AKT3,FOXO1,LEPR,PDE3A,PIK3R1,PRKAR2A
Induction of Apoptosis by HIV1	3,75E-01	8,2E-02	-1,342	FAS,IKBKB,MAP3K5,MAPK12,MAPK8
Wnt/Ca+ pathway	3,61E-01	8,06E-02	-1,342	ATF2,CAMK2A,FZD3,NFATC2,WNT5B
IL-17A Signaling in Airway Cells	3,33E-01	7,81E-02	-1,342	AKT3,IKBKB,MAPK12,MAPK8,PIK3R1
Rac Signaling	3,27E-01	7,44E-02	-1,342	IQGAP3,ITGA1,ITGA9,ITGB3,MAPK8,PAK3,PIK3R1,PTK2B,RASD2
CD40 Signaling	3,21E-01	7,69E-02	-1,342	FOS,IKBKB,MAPK12,MAPK8,PIK3R1
Glioma Signaling	2,98E-01	7,27E-02	-1,342	AKT3,CAMK2A,CDKN2A,PDGFD,PIK3R1,PRKD1,RASD2,RBL2
PDGF Signaling	2,52E-01	6,98E-02	-1,342	FOS,MAPK8,PDGFD,PIK3R1,RASD2,SPHK1
Fcγ Receptor-mediated Phagocytosis in Macrophages and Monocytes	0	6,38E-02	-1,342	ACTA1,AKT3,PIK3R1,PLD5,PRKD1,PTK2B
Acute Myeloid Leukemia Signaling	0	6,74E-02	-1,342	AKT3,CEBPA,KIT,LEF1,PIK3R1,RASD2
Semaphorin Neuronal Repulsive Signaling Pathway	7,64E-01	9,35E-02	1,387	AKT3,BCAN,DPYSL2,ITGA1,ITGA9,ITGB3,PAK3,PDE4B,PDE4C,PIK3R1,PRKAR2A,PRKG1,ROCK2
Thrombin Signaling	1,25E00	1,01E-01	-1,387	AKT3,ARHGEF10,ARHGEF16,CAMK2A,DIRAS3,GATA4,GNA11,GNA14,GNAT1,GNAT2,GNAZ,IKBKB,MAPK12,MYLK,PIK3R1,PRKD1,RASD2,RHOBTB2,RHOF,RND3,ROCK2
Glioblastoma Multiforme Signaling	7,52E-01	9,09E-02	-1,387	AKT3,CDKN2A,DIRAS3,FOXO1,FZD3,LEF1,PDGFD,PIK3R1,RASD2,RHOBTB2,RHOF,RND3,WNT3A,WNT5B,WNT9B
Xenobiotic Metabolism General Signaling Pathway	7,03E-01	9,09E-02	-1,387	AKT3,GSTO2,MAP3K2,MAP3K5,MAPK12,MAPK8,PIK3R1,PRKD1,RASD2,UGT1A3,UGT1A4,UGT1A5,UGT2B11
Role of NFAT in Cardiac Hypertrophy	0	6,54E-02	-1,387	AKT3,CACNA1E,CACNA1H,CACNA2D1,CAMK2A,GATA4,IL6ST,MAPK12,MAPK8,PIK3R1,PPP3CC,PRKAR2A,PRKD1,RASD2
Cyclins and Cell Cycle Regulation	6,95E-01	9,88E-02	1,414	CCNB1,CCNB2,CDK1,CDKN2A,PPM1L,PPP2CB,PPP2R2A,PPP2R2C
Growth Hormone Signaling	9,21E-01	1,13E-01	-1,414	CEBPA,FOS,GHR,PIK3R1,PRKD1,RPS6KA5,RPS6KA6,SOCS2
Ephrin B Signaling	8,93E-01	1,11E-01	-1,414	CXCL12,EPHB1,GNA11,GNA14,GNAT1,GNAT2,GNAZ,ROCK2
VEGF Signaling	8,18E-01	1,01E-01	-1,414	ACTA1,AKT3,FOXO1,KDR,PIK3R1,PROK1,PTK2B,RASD2,ROCK2,SFN
ErbB Signaling	6,82E-01	9,57E-02	-1,414	FOS,FOXO1,MAPK12,MAPK8,NRG1,PAK3,PIK3R1,PRKD1,RASD2
14-3-3-mediated Signaling	5,65E-01	8,66E-02	-1,414	AKT3,FOS,FOXO1,MAP3K5,MAPK12,MAPK8,PIK3R1,PRKD1,RASD2,SFN,TUBB3
Apelin Cardiomyocyte Signaling Pathway	4,13E-01	8,08E-02	-1,414	AKT3,GNA11,MAPK12,MAPK8,MYLK,PIK3R1,PRKD1,SLC9A3
GPCR-Mediated Nutrient Sensing in Enteroendocrine Cells	2,8E-01	7,14E-02	-1,414	CACNA1E,CACNA1H,CACNA2D1,GNA11,GNA14,PRKAR2A,PRKD1,RAPGEF4
IL-6 Signaling	7,72E-01	9,52E-02	-1,508	AKT3,CRP,FOS,HSPB1,IKBKB,IL1RL1,IL33,IL6ST,MAPK12,MAPK8,PIK3R1,RASD2
Corticotropin Releasing Hormone Signaling	5,06E-01	8,28E-02	-1,508	ATF2,CACNA1E,CACNA1H,CACNA2D1,CTH,FOS,GUCY2D,MAPK12,NOS2,NPR2,PRKAR2A,PRKD1
Endothelin-1 Signaling	6,22E-01	8,51E-02	-1,604	EDNRB,FOS,GNA11,GNA14,GNAT1,GNAT2,GNAZ,GUCY2D,MAPK12,MAPK8,NOS2,PIK3R1,PLA2G1B,PLD5,PRKD1,RASD2
Systemic Lupus Erythematosus In B Cell Signaling Pathway	0	5,09E-02	-1,604	AKT3,FOS,FOXO1,IL33,IL6ST,IRF7,LTB,NFATC2,PIK3R1,PPP3CC,PRKD1,RASD2,TLR3,TNFSF14
Opioid Signaling Pathway	8,48E-01	8,91E-02	-1,606	AKT3,ATF2,CACNA1E,CACNA1H,CACNA2D1,CAMK2A,FOS,FOSB,GRIN2D,GRINA,KCNJ3,MAPK12,NPBWR1,PPP3CC,PRKAR2A,PRKD1,RASD2,RGS14,RPS6KA5,RPS6KA6,RYR2,SCN7A
PPAR Signaling	0	6,67E-02	1,633	FOS,IKBKB,IL1RL1,IL33,PDGFD,PPARGC1A,RASD2
Dermatan Sulfate Biosynthesis (Late Stages)	1,01E00	1,3E-01	-1,633	CHST5,HS3ST3A1,HS3ST3B1,HS6ST2,SULT1B1,UST
FAT10 Cancer Signaling Pathway	1,01E00	1,3E-01	-1,633	ACVR1C,AKT3,BMPR2,IKBKB,TGFBR3,UBD
UVB-Induced MAPK Signaling	8,18E-01	1,15E-01	-1,633	FOS,MAPK12,MAPK8,PIK3R1,PRKD1,RPS6KA5
CD27 Signaling in Lymphocytes	7,9E-01	1,13E-01	-1,633	FOS,IKBKB,MAP3K2,MAP3K5,MAPK12,MAPK8
Ovarian Cancer Signaling	7,64E-01	9,35E-02	-1,633	AKT3,BRCA2,CDKN2A,FZD3,LEF1,MMP9,PIK3R1,PRKAR2A,PROK1,RASD2,WNT3A,WNT5B,WNT9B
IGF-1 Signaling	7,24E-01	9,62E-02	-1,633	AKT3,FOS,FOXO1,IGFBP5,MAPK8,PIK3R1,PRKAR2A,RASD2,SFN,SOCS2
IL-3 Signaling	5,06E-01	8,86E-02	-1,633	AKT3,FOS,FOXO1,PIK3R1,PPP3CC,PRKD1,RASD2
FLT3 Signaling in Hematopoietic Progenitor Cells	4,89E-01	8,75E-02	-1,633	AKT3,ATF2,MAPK12,PIK3R1,RASD2,RPS6KA5,RPS6KA6
VEGF Family Ligand-Receptor Interactions	4,32E-01	8,33E-02	-1,633	AKT3,FOS,KDR,PIK3R1,PLA2G1B,PRKD1,RASD2
SAPK/JNK Signaling	3,78E-01	7,84E-02	-1,633	ATF2,MAP3K2,MAP3K5,MAPK12,MAPK8,MAPK8IP2,PIK3R1,RASD2
iCOS-iCOSL Signaling in T Helper Cells	0	6,31E-02	-1,633	AKT3,CAMK2A,IKBKB,NFATC2,PIK3R1,PLEKHA2,PPP3CC
Endocannabinoid Developing Neuron Pathway	0	6,96E-02	-1,633	AKT3,ATF2,MAPK12,MAPK8,PIK3R1,PRKAR2A,RAP1GAP,RASD2
Synaptic Long Term Potentiation	9,39E-01	1,01E-01	-1,732	ATF2,CAMK2A,GNA11,GNA14,GRIN2D,GRINA,GRM8,PPP1R14B,PPP1R14D,PPP3CC,PRKAR2A,PRKD1,RASD2
Dopamine-DARPP32 Feedback in cAMP Signaling	1,2E00	1,04E-01	-1,807	ATF2,CACNA1E,CALY,DRD1,GRIN2D,GRINA,KCNJ3,PPM1L,PPP1R14B,PPP1R14D,PPP2CB,PPP2R2A,PPP2R2C,PPP3CC,PRKAR2A,PRKD1,PRKG1
Chondroitin Sulfate Biosynthesis	1,03E00	1,25E-01	-1,890	CHST5,CSGALNACT1,HS3ST3A1,HS3ST3B1,HS6ST2,SULT1B1,UST
Role of CHK Proteins in Cell Cycle Checkpoint Control	1	1,23E-01	-1,890	CDC25C,CDK1,PLK1,PPM1L,PPP2CB,PPP2R2A,PPP2R2C
Nicotine Degradation III	1	1,23E-01	-1,890	CSGALNACT1,CYP2A6 (includes others),CYP2U1,UGT1A3,UGT1A4,UGT1A5,UGT2B11
Dermatan Sulfate Biosynthesis	9,39E-01	1,19E-01	-1,890	CHST5,CSGALNACT1,HS3ST3A1,HS3ST3B1,HS6ST2,SULT1B1,UST
ERK5 Signaling	8,93E-01	1,11E-01	-1,890	ATF2,FOS,IL6ST,MAP3K2,RASD2,RPS6KA5,RPS6KA6,SFN
Type II Diabetes Mellitus Signaling	7,17E-01	9,15E-02	-1,890	ACSL4,AKT3,CACNA1E,CACNA1H,CACNA2D1,IKBKB,MAFA,MAP3K5,MAPK12,MAPK8,PIK3R1,PRKD1,SOCS2
Xenobiotic Metabolism AHR Signaling Pathway	4,18E-01	8,24E-02	-1,890	ALDH6A1,ALDH8A1,GSTO2,NCOA2,UGT1A3,UGT1A4,UGT1A5
HMGB1 Signaling	9,47E-01	9,7E-02	-1,897	AKT3,DIRAS3,FOS,IL33,KAT6A,LTB,MAPK12,MAPK8,PIK3R1,RASD2,RHOBTB2,RHOF,RND3,SELE,TLR4,TNFSF14
Synaptogenesis Signaling Pathway	9,91E-01	8,97E-02	-1,961	AKT3,ATF2,CACNA2D1,CAMK2A,CDH1,CDH19,CHN1,CPLX2,DAB1,EFNA3,EPHA4,EPHA7,EPHB1,GPAA1,GRIN2D,GRINA,GRM8,LRRTM2,NECTIN3,NLGN4X,PIK3R1,PRKAR2A,RASD2,SNCG,STXBP6,SYT12,SYT15,SYT9
IL-2 Signaling	0.6	9,84E-02	-2,000	AKT3,FOS,MAPK8,PIK3R1,PTK2B,RASD2
Renal Cell Carcinoma Signaling	4,89E-01	8,75E-02	-2,000	AKT3,ELOC,FOS,PAK3,PIK3R1,RASD2,UBD
Thrombopoietin Signaling	3,47E-01	7,94E-02	-2,000	FOS,MPL,PIK3R1,PRKD1,RASD2
Neuregulin Signaling	3,46E-01	7,62E-02	-2,000	AKT3,ITGA1,ITGA9,ITGB3,NRG1,PIK3R1,PRKD1,RASD2
TNFR1 Signaling	3,33E-01	0.08	-2,000	FOS,IKBKB,MAPK8,PAK3
fMLP Signaling in Neutrophils	0	4,31E-02	-2,000	NFATC2,PIK3R1,PPP3CC,PRKD1,RASD2
Melatonin Signaling	0	5,56E-02	-2,000	CAMK2A,PRKAR2A,PRKD1,RORA
Endocannabinoid Cancer Inhibition Pathway	3,84E-01	7,69E-02	2,111	AKT3,ATF2,CDH1,LEF1,NOS2,NUPR1,PIK3R1,PRKAR2A,PROK1,ROCK2,TRIB3
PPARα/RXRα Activation	3,34E-01	7,33E-02	2,111	ACVR1C,BMPR2,CLOCK,CPT1B,GHR,GNA11,GNA14,IKBKB,IL1RL1,MAPK8,PPARGC1A,PRKAR2A,RASD2,TGFBR3
Melatonin Degradation I	1,25E00	1,33E-01	-2,121	CSGALNACT1,CYP2A6 (includes others),CYP2U1,SULT1B1,UGT1A3,UGT1A4,UGT1A5,UGT2B11
LPS-stimulated MAPK Signaling	1,2E00	1,2E-01	-2,121	ATF2,FOS,IKBKB,MAP3K5,MAPK12,MAPK8,PIK3R1,PRKD1,RASD2,TLR4
Nicotine Degradation II	1,09E00	1,23E-01	-2,121	CSGALNACT1,CYP2A6 (includes others),CYP2U1,FMO3,UGT1A3,UGT1A4,UGT1A5,UGT2B11
Heparan Sulfate Biosynthesis (Late Stages)	8,93E-01	1,11E-01	-2,121	CHST5,EXTL3,HS3ST3A1,HS3ST3B1,HS6ST2,LIPE,SULT1B1,UST
Heparan Sulfate Biosynthesis	7,33E-01	1,01E-01	-2,121	CHST5,EXTL3,HS3ST3A1,HS3ST3B1,HS6ST2,LIPE,SULT1B1,UST
Apelin Endothelial Signaling Pathway	3,87E-01	7,83E-02	-2,121	AKT3,FOS,GNA11,MAPK12,MAPK8,PIK3R1,PRKD1,RASD2,TEK
CD28 Signaling in T Helper Cells	0	6,61E-02	-2,121	AKT3,FOS,IKBKB,MAPK12,MAPK8,NFATC2,PIK3R1,PPP3CC
T Cell Exhaustion Signaling Pathway	1,2E00	1,03E-01	-2,138	ACVR1C,AKT3,BMPR2,CD274,FOS,FOXO1,KDR,MAPK12,MAPK8,MGAT5,NFATC2,PIK3R1,PPM1L,PPP2CB,PPP2R2A,PPP2R2C,RASD2,TGFBR3
B Cell Receptor Signaling	4,98E-01	8,06E-02	-2,138	AKT3,ATF2,CAMK2A,EGR1,FOXO1,IKBKB,MAP3K2,MAP3K5,MAPK12,MAPK8,NFATC2,PIK3R1,PPP3CC,PTK2B,RASD2
Oxidative Phosphorylation	0	4,59E-02	2,236	COX4I2,COX6C,CYC1,NDUFB9,UQCRB
Estrogen-Dependent Breast Cancer Signaling	1,15E00	1,22E-01	-2,236	AKR1B15,AKT3,ATF2,ESR1,FOS,HSD17B13,PIK3R1,RASD2,TERT
CNTF Signaling	6,88E-01	1,05E-01	-2,236	IL6ST,LIFR,PIK3R1,RASD2,RPS6KA5,RPS6KA6
Retinoic acid Mediated Apoptosis Signaling	3,89E-01	8,33E-02	-2,236	TNFRSF10A,TNFRSF10B,TNFRSF10C,TNFRSF10D,TNKS
NF-κB Activation by Viruses	3,59E-01	7,89E-02	-2,236	AKT3,IKBKB,ITGB3,PIK3R1,PRKD1,RASD2
Neurotrophin/TRK Signaling	3,59E-01	7,89E-02	-2,236	ATF2,FOS,MAP3K5,MAPK8,PIK3R1,RASD2
Role of NFAT in Regulation of the Immune Response	4,16E-01	7,73E-02	-2,309	AKT3,ATF2,FOS,GATA4,GNA11,GNA14,GNAT1,GNAT2,GNAZ,IKBKB,NFATC2,PIK3R1,PPP3CC,RASD2
NF-κB Signaling	7,35E-01	8,94E-02	-2,324	AKT3,BMPR2,FGFR1,FGFR3,FGFR4,GHR,IKBKB,IL33,KDR,MAPK8,PIK3R1,RASD2,SIGIRR,TGFBR3,TLR3,TLR4
Death Receptor Signaling	7,19E-01	9,78E-02	-2,333	ACTA1,FAS,HSPB1,IKBKB,MAP3K5,MAPK8,TNFRSF10A,TNFRSF10B,TNKS
PKCθ Signaling in T Lymphocytes	5,45E-01	8,39E-02	-2,333	CACNA1E,CACNA1H,CACNA2D1,CAMK2A,FOS,IKBKB,MAP3K2,MAP3K5,MAPK8,NFATC2,PIK3R1,PPP3CC,RASD2
Renin-Angiotensin Signaling	5,11E-01	8,47E-02	-2,333	ATF2,FOS,MAPK12,MAPK8,PAK3,PIK3R1,PRKAR2A,PRKD1,PTK2B,RASD2
PI3K Signaling in B Lymphocytes	4,34E-01	7,97E-02	-2,333	AKT3,ATF2,CAMK2A,FOS,IKBKB,NFATC2,PIK3R1,PLEKHA2,PPP3CC,RASD2,TLR4
Role of PKR in Interferon Induction and Antiviral Response	3,56E-01	7,63E-02	-2,333	ATF2,FAS,FOS,IKBKB,MAPK12,MAPK8,PDGFD,TLR3,TLR4
Melanocyte Development and Pigmentation Signaling	4,78E-01	8,51E-02	-2,449	ATF2,KIT,PIK3R1,PRKAR2A,RASD2,RPS6KA5,RPS6KA6,TYRP1
TREM1 Signaling	3,71E-01	0.08	-2,449	AKT3,IL1RL1,NLRP14,SIGIRR,TLR3,TLR4
Natural Killer Cell Signaling	0	6,6E-02	-2,496	AKT3,COL2A1,COL5A3,IL18R1,MAP3K2,MAP3K5,MAPK12,NFATC2,PAK3,PIK3R1,PTK2B,RASD2,ULBP3
NGF Signaling	1	1,05E-01	-2,530	AKT3,ATF2,IKBKB,MAP3K2,MAP3K5,MAPK12,MAPK8,PIK3R1,RASD2,ROCK2,RPS6KA5,RPS6KA6
P2Y Purigenic Receptor Signaling Pathway	2,76E-01	7,09E-02	-2,646	AKT3,ATF2,FOS,ITGB3,P2RY1,PIK3R1,PRKAR2A,PRKD1,RASD2
GNRH Signaling	1,24E00	1,04E-01	-2,673	ATF2,CACNA1E,CACNA1H,CACNA2D1,CAMK2A,EGR1,FOS,GNA11,GNA14,MAP3K2,MAP3K5,MAPK12,MAPK8,PAK3,PRKAR2A,PRKD1,PTK2B,RASD2
Coronavirus Pathogenesis Pathway	7,88E-01	9,33E-02	-2,673	ACE2,EEF1A2,FOS,IKBKB,IRF7,MAPK12,MAPK8,RBL2,RPS10,RPS19,RPS20,RPS21,RPS24,RPS27
Systemic Lupus Erythematosus In T Cell Signaling Pathway	0	5,99E-02	-2,683	AKT3,ATF2,DIRAS3,ESR1,FAS,FOS,LEPR,NFATC2,NOS2,PIK3R1,PPM1L,PPP2CB,PPP2R2A,PPP2R2C,PPP3CC,RASD2,RHOBTB2,RHOF,RND3,ROCK2
Gαs Signaling	3,26E-01	7,48E-02	-2,828	ADRB1,ATF2,DRD1,HRH2,PRKAR2A,RAPGEF4,RYR2,VIPR1
Integrin Signaling	4,99E-01	7,98E-02	-2,840	ACTA1,AKT3,DIRAS3,ITGA1,ITGA8,ITGA9,ITGB3,LIMS1,MAPK8,MYLK,PAK3,PARVB,PIK3R1,RASD2,RHOBTB2,RHOF,RND3
Adrenomedullin signaling pathway	1,02E00	9,64E-02	-3,000	AKT3,CTH,FOS,GNA11,GNA14,GPR182,GPR37,GUCY2D,IL33,KCNN2,MAPK12,MAPK8,MYLK,NPR2,PIK3R1,PRKAR2A,PRKG1,PTK2B,RASD2
eNOS Signaling	0	6,92E-02	-3,000	AKT3,AQP4,AQP8,BDKRB2,ESR1,KDR,PIK3R1,PRKAR2A,PRKD1,PRKG1,PROK1
Glucocorticoid Biosynthesis	1,24E00	2,31E-01	#NUM!	CYP17A1,CYP21A2,HSD3B1
nNOS Signaling in Skeletal Muscle Cells	1,2E00	1,46E-01	#NUM!	CACNA1E,CACNA1H,CACNA2D1,DMD,RYR2,SNTB1
GABA Receptor Signaling	1,18E00	1,16E-01	#NUM!	ABAT,CACNA1E,CACNA1H,CACNA2D1,DNM1,GABBR2,GABRB3,GABRD,GPR37,KCNN2,UBD
Glutamate Removal from Folates	1,16E00	1	#NUM!	GGH
L-cysteine Degradation II	1,16E00	1	#NUM!	CTH
Asparagine Biosynthesis I	1,16E00	1	#NUM!	ASNS
Regulation of the Epithelial-Mesenchymal Transition Pathway	1,11E00	9,9E-02	#NUM!	AKT3,CDH1,CLDN3,EGR1,FGF12,FGF2,FGF21,FGFR1,FGFR3,FGFR4,FZD3,LEF1,MMP9,PDGFD,PIK3R1,RASD2,WNT3A,WNT5B,WNT9B
RAR Activation	1,07E00	9,79E-02	#NUM!	ADH1B,AKR1B10,AKT3,ALDH8A1,CYP26A1,DUSP1,FOS,MAP3K5,MAPK12,MAPK8,PIK3R1,PPARGC1A,PRKAR2A,PRKD1,REL,SMAD9,SMARCA2,SORBS3,ZBTB16
Parkinson's Signaling	1,02E00	1,88E-01	#NUM!	GPR37,MAPK12,MAPK8
FXR/RXR Activation	9,96E-01	1,03E-01	#NUM!	ABCB4,AKT3,APOC2,CLU,CYP8B1,FABP6,FBP1,FGFR4,FOXO1,IL33,MAPK12,MAPK8,PPARGC1A
Histidine Degradation III	9,87E-01	2,5E-01	#NUM!	MTHFD1,UROC1
IL-17 Signaling	9,83E-01	1,13E-01	#NUM!	AKT3,ATF2,CRP,MAPK12,MAPK8,NOS2,PIK3R1,RASD2,TIMP1
Semaphorin Signaling in Neurons	9,1E-01	1,17E-01	#NUM!	DIRAS3,DPYSL2,PAK3,RHOBTB2,RHOF,RND3,ROCK2
Superpathway of Geranylgeranyldiphosphate Biosynthesis I (via Mevalonate)	0.9	1,67E-01	#NUM!	FDPS,MVD,PMVK
L-dopachrome Biosynthesis	8,7E-01	0.5	#NUM!	TYRP1
Cysteine Biosynthesis/Homocysteine Degradation	8,7E-01	0.5	#NUM!	CTH
Glutamine Degradation I	8,7E-01	0.5	#NUM!	GLS2
Germ Cell-Sertoli Cell Junction Signaling	8,51E-01	9,36E-02	#NUM!	ACTA1,CDH1,CTNNA2,DIRAS3,MAP3K2,MAP3K5,MAPK12,MAPK8,NECTIN3,PAK3,PIK3R1,RASD2,RHOBTB2,RHOF,RND3,TUBB3
Valine Degradation I	8,45E-01	1,58E-01	#NUM!	ABAT,ALDH6A1,BCKDHB
Glycine Betaine Degradation	8,21E-01	0.2	#NUM!	BHMT,DMGDH
Cardiomyocyte Differentiation via BMP Receptors	7,96E-01	1,5E-01	#NUM!	ATF2,BMPR2,GATA4
Inflammasome pathway	7,96E-01	1,5E-01	#NUM!	CTSB,P2RX7,TLR4
Endoplasmic Reticulum Stress Pathway	7,52E-01	1,43E-01	#NUM!	ERN1,MAP3K5,MAPK8
Airway Inflammation in Asthma	7,42E-01	1,25E-01	#NUM!	IL33,MMP9,PRG2,TSLP
Role of Tissue Factor in Cancer	7,33E-01	9,48E-02	#NUM!	AKT3,EGR1,GNA11,GNA14,ITGB3,MAPK12,PIK3R1,PTK2B,RASD2,RPS6KA5,RPS6KA6
Circadian Rhythm Signaling	7,1E-01	1,21E-01	#NUM!	ATF2,CLOCK,GRIN2D,GRINA
Methylglyoxal Degradation I	7,1E-01	3,33E-01	#NUM!	HAGHL
1,25-dihydroxyvitamin D3 Biosynthesis	7,1E-01	3,33E-01	#NUM!	CYP27B1
Methionine Salvage II (Mammalian)	7,1E-01	3,33E-01	#NUM!	BHMT
Thyroid Hormone Biosynthesis	7,1E-01	3,33E-01	#NUM!	IYD
1D-myo-inositol Hexakisphosphate Biosynthesis V (from Ins(1,3,4)P3)	7,1E-01	3,33E-01	#NUM!	IPMK
Oxidized GTP and dGTP Detoxification	7,1E-01	3,33E-01	#NUM!	NUDT1
4-aminobutyrate Degradation I	7,1E-01	3,33E-01	#NUM!	ABAT
Mineralocorticoid Biosynthesis	6,95E-01	1,67E-01	#NUM!	CYP21A2,HSD3B1
Cellular Effects of Sildenafil (Viagra)	6,93E-01	9,16E-02	#NUM!	ACTA1,CACNA1E,GPR37,GUCY2D,KCNN2,MYLK,PDE2A,PDE3A,PDE4B,PDE4C,PRKAR2A,PRKG1
Apelin Cardiac Fibroblast Signaling Pathway	6,7E-01	1,3E-01	#NUM!	ACE2,AKT3,SPHK1
Role of Oct4 in Mammalian Embryonic Stem Cell Pluripotency	6,68E-01	1,09E-01	#NUM!	ASH2L,IGF2BP1,POU5F1,REST,SPP1
IL-12 Signaling and Production in Macrophages	6,64E-01	9,02E-02	#NUM!	AKT3,APOC2,CLU,FOS,IKBKB,MAPK12,MAPK8,NOS2,PIK3R1,PRKD1,REL,TLR4
Phagosome Formation	6,64E-01	9,02E-02	#NUM!	DIRAS3,ITGA1,ITGA9,ITGB3,MRC1,PIK3R1,PRKD1,RHOBTB2,RHOF,RND3,TLR3,TLR4
IL-17A Signaling in Fibroblasts	6,48E-01	1,14E-01	#NUM!	FOS,IKBKB,LCN2,MAPK12
Hepatic Cholestasis	6,46E-01	8,6E-02	#NUM!	ABCB4,CYP8B1,ESR1,FABP6,FGFR4,GCGR,IKBKB,IL1RL1,IL33,LTB,MAPK12,MAPK8,PRKAR2A,PRKD1,TLR4,TNFSF14
Assembly of RNA Polymerase III Complex	6,42E-01	1,54E-01	#NUM!	BRF2,POLR3D
Ephrin A Signaling	6,42E-01	1,06E-01	#NUM!	EFNA3,EPHA4,EPHA7,PIK3R1,ROCK2
Oleate Biosynthesis II (Animals)	6,42E-01	1,54E-01	#NUM!	ALDH6A1,SCD
Cholesterol Biosynthesis I	6,42E-01	1,54E-01	#NUM!	FDFT1,SQLE
Bile Acid Biosynthesis, Neutral Pathway	6,42E-01	1,54E-01	#NUM!	CYP8B1,SCP2
Cholesterol Biosynthesis II (via 24,25-dihydrolanosterol)	6,42E-01	1,54E-01	#NUM!	FDFT1,SQLE
Cholesterol Biosynthesis III (via Desmosterol)	6,42E-01	1,54E-01	#NUM!	FDFT1,SQLE
TR/RXR Activation	6,36E-01	9,52E-02	#NUM!	ADRB1,AKT3,KLF9,NCOA2,PIK3R1,PPARGC1A,SLC16A3,SYT12
HER-2 Signaling in Breast Cancer	6,36E-01	9,52E-02	#NUM!	AKT3,FOXO1,ITGB3,MAP3K5,NRG1,PIK3R1,PRKD1,RASD2
IL-22 Signaling	6,33E-01	1,25E-01	#NUM!	AKT3,MAPK12,MAPK8
Caveolar-mediated Endocytosis Signaling	6,09E-01	9,59E-02	#NUM!	ACTA1,CD55,ITGA1,ITGA8,ITGA9,ITGB3,MAP3K2
Branched-chain α-keto acid Dehydrogenase Complex	0.6	2,5E-01	#NUM!	BCKDHB
Spermine and Spermidine Degradation I	0.6	2,5E-01	#NUM!	SMOX
Ascorbate Recycling (Cytosolic)	0.6	2,5E-01	#NUM!	GSTO2
Glutathione Redox Reactions II	0.6	2,5E-01	#NUM!	GSR
Proline Biosynthesis I	0.6	2,5E-01	#NUM!	PYCR3
IL-17A Signaling in Gastric Cells	5,99E-01	1,2E-01	#NUM!	FOS,MAPK12,MAPK8
Role of JAK family kinases in IL-6-type Cytokine Signaling	5,99E-01	1,2E-01	#NUM!	IL6ST,MAPK12,MAPK8
Tryptophan Degradation X (Mammalian, via Tryptamine)	5,99E-01	1,2E-01	#NUM!	AKR1B10,IL4I1,SMOX
Mevalonate Pathway I	5,93E-01	1,43E-01	#NUM!	MVD,PMVK
Phenylalanine Degradation IV (Mammalian, via Side Chain)	5,93E-01	1,43E-01	#NUM!	IL4I1,SMOX
Glucocorticoid Receptor Signaling	5,73E-01	7,79E-02	#NUM!	AKT3,AR,CEBPA,CYC1,DUSP1,ESR1,FBP1,FOS,GHR,GTF2A1,GTF2E2,IKBKB,IL13RA2,IL18R1,IL1RL1,IL6ST,IL7R,KRT23,MAPK12,MAPK8,MMP9,NCOA2,NFATC2,NOS2,PDK4,PGR,PIK3R1,PLA2G1B,POLR2K,PPP3CC,RASD2,RPS6KA5,SELE,SMARCA2,TAF1L,VIPR1
FcγRIIB Signaling in B Lymphocytes	5,72E-01	9,33E-02	#NUM!	CACNA1E,CACNA1H,CACNA2D1,MAPK12,MAPK8,PIK3R1,RASD2
Melanoma Signaling	5,72E-01	0.1	#NUM!	AKT3,CDH1,CDKN2A,PIK3R1,RASD2
Hereditary Breast Cancer Signaling	5,67E-01	8,57E-02	#NUM!	AKT3,BARD1,BRCA2,CCNB1,CDC25C,CDK1,PIK3R1,POLR2K,RASD2,SFN,SMARCA2,UBD
Docosahexaenoic Acid (DHA) Signaling	5,65E-01	1,05E-01	#NUM!	AKT3,BIK,FOXO1,PIK3R1
Atherosclerosis Signaling	5,65E-01	8,66E-02	#NUM!	APOC2,CLU,COL2A1,COL5A3,CXCL12,IL33,MMP9,PDGFD,PLA2G1B,SELE,TNFSF14
Virus Entry via Endocytic Pathways	5,51E-01	8,82E-02	#NUM!	ACTA1,AP1M2,CD55,DNM1,FOLR1,ITGB3,PIK3R1,PRKD1,RASD2
Telomere Extension by Telomerase	5,5E-01	1,33E-01	#NUM!	PINX1,TNKS
Superpathway of Citrulline Metabolism	5,5E-01	1,33E-01	#NUM!	GLS2,NOS2
Histidine Degradation VI	5,5E-01	1,33E-01	#NUM!	CYP26A1,UROC1
PXR/RXR Activation	5,23E-01	9,23E-02	#NUM!	AKT3,CYP2A6 (includes others),FOXO1,PPARGC1A,PRKAR2A,SCD
Prostate Cancer Signaling	5,21E-01	8,79E-02	#NUM!	AKT3,AR,ATF2,FOXO1,LEF1,NKX3-1,PIK3R1,RASD2
Proline Biosynthesis II (from Arginine)	5,19E-01	0.2	#NUM!	PYCR3
Tetrahydrofolate Salvage from 5,10-methenyltetrahydrofolate	5,19E-01	0.2	#NUM!	MTHFD1
Serine Biosynthesis	5,19E-01	0.2	#NUM!	PHGDH
Tetrapyrrole Biosynthesis II	5,19E-01	0.2	#NUM!	ALAS2
CMP-N-acetylneuraminate Biosynthesis I (Eukaryotes)	5,19E-01	0.2	#NUM!	GNE
Eumelanin Biosynthesis	5,19E-01	0.2	#NUM!	MIF
Lysine Degradation V	5,19E-01	0.2	#NUM!	AADAT
Trans, trans-farnesyl Diphosphate Biosynthesis	5,19E-01	0.2	#NUM!	FDPS
Citrulline-Nitric Oxide Cycle	5,19E-01	0.2	#NUM!	NOS2
dTMP De Novo Biosynthesis	5,19E-01	0.2	#NUM!	DHFR
Glutamate Degradation III (via 4-aminobutyrate)	5,19E-01	0.2	#NUM!	ABAT
Folate Polyglutamylation	5,19E-01	0.2	#NUM!	MTHFD1
Airway Pathology in Chronic Obstructive Pulmonary Disease	5,11E-01	8,47E-02	#NUM!	FGF12,FGF2,FGF21,IL33,LCN10,LCN2,LTB,MMP9,TNFSF14,TSLP
Androgen Biosynthesis	5,11E-01	1,25E-01	#NUM!	CYP17A1,HSD3B1
Role of MAPK Signaling in the Pathogenesis of Influenza	4,89E-01	8,75E-02	#NUM!	AKT3,ATF2,MAP3K5,MAPK12,MAPK8,PLA2G1B,RASD2
Role of IL-17A in Arthritis	4,89E-01	9,26E-02	#NUM!	ATF2,MAPK12,MAPK8,NOS2,PIK3R1
Transcriptional Regulatory Network in Embryonic Stem Cells	4,89E-01	9,26E-02	#NUM!	GATA4,KAT6A,POU5F1,REST,RIF1
Role of p14/p19ARF in Tumor Suppression	4,83E-01	1,03E-01	#NUM!	CDKN2A,PIK3R1,POLR3D
Sonic Hedgehog Signaling	4,83E-01	1,03E-01	#NUM!	CCNB1,CDK1,PRKAR2A
RAN Signaling	4,76E-01	1,18E-01	#NUM!	KPNA7,RANGAP1
Mitochondrial L-carnitine Shuttle Pathway	4,76E-01	1,18E-01	#NUM!	ACSL4,CPT1B
Intrinsic Prothrombin Activation Pathway	4,74E-01	9,52E-02	#NUM!	COL2A1,COL5A3,F8,THBD
TNFR2 Signaling	4,57E-01	0.1	#NUM!	FOS,IKBKB,MAPK8
Dopamine Degradation	4,57E-01	0.1	#NUM!	IL4I1,SMOX,SULT1B1
Chondroitin and Dermatan Biosynthesis	4,53E-01	1,67E-01	#NUM!	CSGALNACT1
Arginine Degradation VI (Arginase 2 Pathway)	4,53E-01	1,67E-01	#NUM!	PYCR3
Pentose Phosphate Pathway (Non-oxidative Branch)	4,53E-01	1,67E-01	#NUM!	TKT
UDP-N-acetyl-D-glucosamine Biosynthesis II	4,53E-01	1,67E-01	#NUM!	FMO3
Rapoport-Luebering Glycolytic Shunt	4,53E-01	1,67E-01	#NUM!	PGAM2
IL-10 Signaling	4,41E-01	8,57E-02	#NUM!	FOS,IKBKB,IL1RL1,IL33,MAPK12,MAPK8
Clathrin-mediated Endocytosis Signaling	4,32E-01	7,77E-02	#NUM!	ACTA1,AP1M2,APOC2,CLU,DNM1,FGF12,FGF2,FGF21,HIP1,ITGB3,PDGFD,PIK3R1,PPP3CC,PROK1,UBD
Epithelial Adherens Junction Signaling	4,31E-01	7,89E-02	#NUM!	ACTA1,ACVR1C,AKT3,BMPR2,CDH1,CTNNA2,FGFR1,LEF1,NECTIN3,RASD2,TGFBR3,TUBB3
UVA-Induced MAPK Signaling	4,25E-01	8,16E-02	#NUM!	FOS,MAPK12,MAPK8,PIK3R1,RASD2,RPS6KA5,RPS6KA6,TNKS
GADD45 Signaling	4,13E-01	1,05E-01	#NUM!	CCNB1,CDK1
Apelin Muscle Signaling Pathway	4,13E-01	1,05E-01	#NUM!	AKT3,PPARGC1A
Superpathway of Serine and Glycine Biosynthesis I	4,01E-01	1,43E-01	#NUM!	PHGDH
Glycogen Biosynthesis II (from UDP-D-Glucose)	4,01E-01	1,43E-01	#NUM!	GYS2
Gap Junction Signaling	3,89E-01	7,58E-02	#NUM!	ACTA1,ADRB1,AKT3,CTH,DRD1,GUCY2D,MAP3K2,NPR2,PIK3R1,PPP3CC,PRKAR2A,PRKD1,PRKG1,RASD2,TUBB3
MIF-mediated Glucocorticoid Regulation	3,71E-01	8,82E-02	#NUM!	MIF,PLA2G1B,TLR4
Role of JAK2 in Hormone-like Cytokine Signaling	3,71E-01	8,82E-02	#NUM!	EPO,GHR,SOCS2
Retinoate Biosynthesis I	3,71E-01	8,82E-02	#NUM!	ADH1B,AKR1B10,ALDH8A1
CTLA4 Signaling in Cytotoxic T Lymphocytes	3,69E-01	7,87E-02	#NUM!	AKT3,AP1M2,PIK3R1,PPM1L,PPP2CB,PPP2R2A,PPP2R2C
Putrescine Degradation III	3,61E-01	9,52E-02	#NUM!	IL4I1,SMOX
Macropinocytosis Signaling	3,59E-01	7,89E-02	#NUM!	ITGB3,MRC1,PDGFD,PIK3R1,PRKD1,RASD2
Inositol Pyrophosphates Biosynthesis	3,58E-01	1,25E-01	#NUM!	IPMK
Superoxide Radicals Degradation	3,58E-01	1,25E-01	#NUM!	TYRP1
Salvage Pathways of Pyrimidine Deoxyribonucleotides	3,58E-01	1,25E-01	#NUM!	APOBEC3B
FAK Signaling	3,57E-01	7,69E-02	#NUM!	ACTA1,AKT3,ITGA1,ITGA9,ITGB3,PAK3,PIK3R1,RASD2
Regulation of IL-2 Expression in Activated and Anergic T Lymphocytes	3,57E-01	7,78E-02	#NUM!	FOS,IKBKB,MAPK12,MAPK8,NFATC2,PPP3CC,RASD2
Coagulation System	3,52E-01	8,57E-02	#NUM!	BDKRB2,F8,THBD
T Cell Receptor Signaling	3,35E-01	7,55E-02	#NUM!	BMX,FOS,IKBKB,MAPK8,NFATC2,PIK3R1,PPP3CC,RASD2
Amyloid Processing	3,33E-01	0.08	#NUM!	AKT3,MAPK12,MARK1,PRKAR2A
Citrulline Biosynthesis	3,21E-01	1,11E-01	#NUM!	GLS2
Heme Biosynthesis II	3,21E-01	1,11E-01	#NUM!	ALAS2
Folate Transformations I	3,21E-01	1,11E-01	#NUM!	MTHFD1
Eicosanoid Signaling	3,08E-01	7,58E-02	#NUM!	CYSLTR1,GGT1,PLA2G1B,PTGER1,PTGER3
Tumoricidal Function of Hepatic Natural Killer Cells	2,96E-01	8,33E-02	#NUM!	FAS,LYVE1
Glutathione Redox Reactions I	2,96E-01	8,33E-02	#NUM!	GPX2,GSR
Phototransduction Pathway	2,92E-01	7,55E-02	#NUM!	GNAT1,GNAT2,GUCY2D,PRKAR2A
Pentose Phosphate Pathway	2,88E-01	0.1	#NUM!	TKT
Ketolysis	2,88E-01	0.1	#NUM!	OXCT1
Remodeling of Epithelial Adherens Junctions	2,86E-01	7,35E-02	#NUM!	ACTA1,CDH1,CTNNA2,DNM1,TUBB3
Bupropion Degradation	2,77E-01	0.08	#NUM!	CYP2A6 (includes others),CYP2U1
Role of JAK1 and JAK3 in γc Cytokine Signaling	2,75E-01	7,25E-02	#NUM!	IL7R,PIK3R1,PTK2B,RASD2,TSLP
Mitochondrial Dysfunction	2,72E-01	7,02E-02	#NUM!	COX4I2,COX6C,CPT1B,CYC1,GSR,LRRK2,MAPK12,MAPK8,NDUFA4L2,NDUFB9,UQCRB,VDAC3
GM-CSF Signaling	2,64E-01	7,14E-02	#NUM!	AKT3,CAMK2A,PIK3R1,PPP3CC,RASD2
γ-glutamyl Cycle	2,6E-01	9,09E-02	#NUM!	GGT1
Estrogen-mediated S-phase Entry	2,6E-01	7,69E-02	#NUM!	CDK1,ESR1
Glycolysis I	2,6E-01	7,69E-02	#NUM!	FBP1,PGAM2
Gluconeogenesis I	2,6E-01	7,69E-02	#NUM!	FBP1,PGAM2
Mechanisms of Viral Exit from Host Cells	2,58E-01	7,32E-02	#NUM!	ACTA1,PRKD1,VPS28
Small Cell Lung Cancer Signaling	2,54E-01	7,04E-02	#NUM!	AKT3,CKS1B,FHIT,IKBKB,PIK3R1
Role of IL-17F in Allergic Inflammatory Airway Diseases	2,45E-01	7,14E-02	#NUM!	ATF2,RPS6KA5,RPS6KA6
Pyrimidine Ribonucleotides Interconversion	2,45E-01	7,14E-02	#NUM!	NME5,NUDT18,RECQL4
Hematopoiesis from Multipotent Stem Cells	2,37E-01	8,33E-02	#NUM!	EPO
BER pathway	2,37E-01	8,33E-02	#NUM!	POLB
Oncostatin M Signaling	2,33E-01	6,98E-02	#NUM!	IL6ST,MT2A,RASD2
Retinol Biosynthesis	2,33E-01	6,98E-02	#NUM!	AKR1B10,DDHD2,LIPE
Serotonin Receptor Signaling	2,33E-01	6,98E-02	#NUM!	HTR1D,IL4I1,SMOX
Role of IL-17A in Psoriasis	2,15E-01	7,69E-02	#NUM!	S100A9
Fatty Acid Activation	2,15E-01	7,69E-02	#NUM!	ACSL4
NAD Phosphorylation and Dephosphorylation	2,15E-01	7,69E-02	#NUM!	ACP4
Pregnenolone Biosynthesis	2,15E-01	7,69E-02	#NUM!	CYP26A1
DNA Double-Strand Break Repair by Homologous Recombination	1,96E-01	7,14E-02	#NUM!	BRCA2
DNA Double-Strand Break Repair by Non-Homologous End Joining	1,96E-01	7,14E-02	#NUM!	WRN
Leukotriene Biosynthesis	1,96E-01	7,14E-02	#NUM!	GGT1
α-Adrenergic Signaling	0	5,21E-02	#NUM!	ADRA1A,GYS2,PRKAR2A,PRKD1,RASD2
Role of RIG1-like Receptors in Antiviral Innate Immunity	0	4,55E-02	#NUM!	IKBKB,IRF7
Calcium-induced T Lymphocyte Apoptosis	0	4,55E-02	#NUM!	NFATC2,PPP3CC,PRKD1
Cytotoxic T Lymphocyte-mediated Apoptosis of Target Cells	0	2,94E-02	#NUM!	FAS
T Helper Cell Differentiation	0	2,74E-02	#NUM!	IL18R1,IL6ST
IL-9 Signaling	0	6,06E-02	#NUM!	PIK3R1,SOCS2
Role of Cytokines in Mediating Communication between Immune Cells	0	3,7E-02	#NUM!	IL32,IL33
Lipid Antigen Presentation by CD1	0	3,85E-02	#NUM!	CD1D
Maturity Onset Diabetes of Young (MODY) Signaling	0	0.05	#NUM!	ABCC9,APOC2,CACNA1E
Antiproliferative Role of Somatostatin Receptor 2	0	6,49E-02	#NUM!	CTH,GUCY2D,NPR2,PIK3R1,RASD2
Aldosterone Signaling in Epithelial Cells	0	4,43E-02	#NUM!	CRYAB,DNAJB13,DUSP1,HSPB1,HSPB9,PIK3R1,PRKD1
Primary Immunodeficiency Signaling	0	0.02	#NUM!	IL7R
Allograft Rejection Signaling	0	1,16E-02	#NUM!	FAS
Autoimmune Thyroid Disease Signaling	0	2,04E-02	#NUM!	FAS
Graft-versus-Host Disease Signaling	0	4,17E-02	#NUM!	FAS,IL33
Chronic Myeloid Leukemia Signaling	0	5,83E-02	#NUM!	AKT3,CDKN2A,IKBKB,PIK3R1,RASD2,RBL2
Non-Small Cell Lung Cancer Signaling	0	6,85E-02	#NUM!	AKT3,CDKN2A,FHIT,PIK3R1,RASD2
Communication between Innate and Adaptive Immune Cells	0	4,17E-02	#NUM!	CCL15,IL33,TLR3,TLR4
Systemic Lupus Erythematosus Signaling	0	3,93E-02	#NUM!	AKT3,BDKRB2,FOS,IL33,LSM1,LSM4,NFATC2,PIK3R1,RASD2
Altered T Cell and B Cell Signaling in Rheumatoid Arthritis	0	6,67E-02	#NUM!	FAS,IL33,LTB,SPP1,TLR3,TLR4
B Cell Development	0	2,78E-02	#NUM!	IL7R
TWEAK Signaling	0	5,71E-02	#NUM!	BAG4,IKBKB
Nur77 Signaling in T Lymphocytes	0	4,41E-02	#NUM!	MAP3K2,PPP3CC,PRKD1
Role of Lipids/Lipid Rafts in the Pathogenesis of Influenza	0	4,35E-02	#NUM!	FDPS
Role of PI3K/AKT Signaling in the Pathogenesis of Influenza	0	3,12E-02	#NUM!	AKT3,PIK3R1
Role of Hypercytokinemia/hyperchemokinemia in the Pathogenesis of Influenza	0	2,33E-02	#NUM!	IL33
Antiproliferative Role of TOB in T Cell Signaling	0	2,56E-02	#NUM!	PABPC1
MSP-RON Signaling Pathway	0	6,9E-02	#NUM!	ACTA1,NOS2,PIK3R1,TLR4
OX40 Signaling Pathway	0	3,33E-02	#NUM!	MAPK12,MAPK8,TNFRSF4
Extrinsic Prothrombin Activation Pathway	0	6,25E-02	#NUM!	THBD
Mismatch Repair in Eukaryotes	0	6,25E-02	#NUM!	EXO1
Differential Regulation of Cytokine Production in Intestinal Epithelial Cells by IL-17A and IL-17F	0	4,35E-02	#NUM!	LCN2
Hematopoiesis from Pluripotent Stem Cells	0	2,04E-02	#NUM!	EPO
ErbB4 Signaling	0	5,97E-02	#NUM!	NRG1,PIK3R1,PRKD1,RASD2
Pyrimidine Ribonucleotides De Novo Biosynthesis	0	6,82E-02	#NUM!	NME5,NUDT18,RECQL4
Ubiquinol-10 Biosynthesis (Eukaryotic)	0	5,88E-02	#NUM!	CYP26A1
CDP-diacylglycerol Biosynthesis I	0	4,55E-02	#NUM!	AGPAT5
The Visual Cycle	0	0.05	#NUM!	AKR1B10
γ-linolenate Biosynthesis II (Animals)	0	5,88E-02	#NUM!	ACSL4
NAD Salvage Pathway II	0	3,85E-02	#NUM!	ACP4
Pyrimidine Deoxyribonucleotides De Novo Biosynthesis I	0	4,55E-02	#NUM!	NME5
Triacylglycerol Degradation	0	6,12E-02	#NUM!	ABHD2,DDHD2,LIPE
Phospholipases	0	3,08E-02	#NUM!	PLA2G1B,PLD5
Choline Biosynthesis III	0	6,67E-02	#NUM!	PLD5
Glutathione-mediated Detoxification	0	6,25E-02	#NUM!	GGH,GSTO2
1D-myo-inositol Hexakisphosphate Biosynthesis II (Mammalian)	0	5,56E-02	#NUM!	IPMK
Phosphatidylglycerol Biosynthesis II (Non-plastidic)	0	4,17E-02	#NUM!	AGPAT5
Superpathway of D-myo-inositol (1,4,5)-trisphosphate Metabolism	0	4,35E-02	#NUM!	IPMK
D-myo-inositol (1,3,4)-trisphosphate Biosynthesis	0	5,56E-02	#NUM!	IPMK
Methylglyoxal Degradation III	0	5,26E-02	#NUM!	AKR1B10
Stearate Biosynthesis I (Animals)	0	2,04E-02	#NUM!	ACSL4
Acetone Degradation I (to Methylglyoxal)	0	6,45E-02	#NUM!	CYP2A6 (includes others),CYP2U1
Fatty Acid α-oxidation	0	0.05	#NUM!	BCO2
Ethanol Degradation IV	0	4,35E-02	#NUM!	TYRP1
Ethanol Degradation II	0	6,25E-02	#NUM!	ADH1B,DHRS2
Fatty Acid β-oxidation I	0	6,25E-02	#NUM!	ACSL4,SCP2
Superpathway of Methionine Degradation	0	5,41E-02	#NUM!	BHMT,CTH
Regulation of Cellular Mechanics by Calpain Protease	0	6,76E-02	#NUM!	CDK1,ITGA1,ITGA9,ITGB3,RASD2
Cysteine Biosynthesis III (mammalia)	0	4,17E-02	#NUM!	CTH
Vitamin-C Transport	0	4,17E-02	#NUM!	GSTO2
Nucleotide Excision Repair Pathway	0	2,86E-02	#NUM!	POLR2K
Protein Ubiquitination Pathway	0	4,4E-02	#NUM!	CDC20,CRYAB,DNAJB13,ELOC,HSPB1,HSPB9,UBD,UBE2C,UBE2S,UBE2T,USP12,USP51
IL-4 Signaling	0	5,88E-02	#NUM!	AKT3,HMGA1,NFATC2,PIK3R1,RASD2
Notch Signaling	0	5,41E-02	#NUM!	HEY2,MAML2
Hypoxia Signaling in the Cardiovascular System	0	6,76E-02	#NUM!	ATF2,EPO,UBE2C,UBE2S,UBE2T
Phagosome Maturation	0	5,3E-02	#NUM!	ATP6V1B2,CTSB,DYNC2H1,GPAA1,TUBB3,TUBE1,VPS28,VPS37A
Autophagy	0	1,64E-02	#NUM!	CTSB
PD-1, PD-L1 cancer immunotherapy pathway	0	3,77E-02	#NUM!	AKT3,CD274,LATS1,PIK3R1
Cancer Drug Resistance By Drug Efflux	0	6,9E-02	#NUM!	AKT3,FOXO1,PIK3R1,RASD2
Th1 and Th2 Activation Pathway	0	6,43E-02	#NUM!	ACVR1C,BMPR2,CD274,IL18R1,IL1RL1,IL33,NFATC2,PIK3R1,TGFBR3,TNFRSF4,TSLP
Th1 Pathway	0	3,31E-02	#NUM!	CD274,IL18R1,NFATC2,PIK3R1
Iron homeostasis signaling pathway	0	6,57E-02	#NUM!	ALAS2,ATP6V1B2,BMP1,BMPR2,CYBRD1,EPO,HFE,SLC25A37,SLC39A14
Th17 Activation Pathway	0	2,2E-02	#NUM!	NFATC2,RORA
NER Pathway	0	9,71E-03	#NUM!	POLR2K
BAG2 Signaling Pathway	0	2,33E-02	#NUM!	CTSB
FAT10 Signaling Pathway	0	5,56E-02	#NUM!	UBD
IL-23 Signaling Pathway	0	6,82E-02	#NUM!	AKT3,PIK3R1,RORA
Coronavirus Replication Pathway	0	4,44E-02	#NUM!	ACE2,TUBB3
Complement System	0	5,41E-02	#NUM!	CD55,MASP1

## Sheet: KEGG_siNUDT
Name	Main_Category	Sub_Category	NES_siNUDT17_vs_siCtrl	NES_siNUDT18_vs_siCtrl	NES_siCombi_vs_siCtrl	pval_siNUDT17_vs_siCtrl	pval_siNUDT18_vs_siCtrl	pval_siCombi_vs_siCtrl	FDR_siNUDT17_vs_siCtrl	FDR_siNUDT18_vs_siCtrl	FDR_siCombi_vs_siCtrl
hsa04110_Cell_cycle	4. Cellular Processes	4.2. Cell growth and death	-1.93	-1.4	-2.22	0	0.0156	0	0.0003	0.1042	0
hsa03008_Ribosome_biogenesis_in_eukaryotes	2. Genetic Information Processing	2.2. Translation	-2	-2.21	-2.16	0	0	0	0.0006	0	0
hsa03040_Spliceosome	2. Genetic Information Processing	2.1. Transcription	-2.2	-2.16	-2.16	0	0	0	0	0	0
hsa03013_Nucleocytoplasmic_transport	2. Genetic Information Processing	2.2. Translation	-2.21	-1.94	-2.14	0	0	0	0	0.0007	0
hsa03030_DNA_replication	2. Genetic Information Processing	2.4. Replication and repair	-1.8	-1.78	-1.99	0.0028	0.0028	0.0001	0.0337	0.036	0.0024
hsa03020_RNA_polymerase	2. Genetic Information Processing	2.1. Transcription	-1.82	-2.02	-1.96	0.002	0.0001	0.0002	0.0278	0.0029	0.0045
hsa03410_Base_excision_repair	2. Genetic Information Processing	2.4. Replication and repair	-1.8	-1.74	-1.91	0.0032	0.0046	0.0003	0.0337	0.0486	0.0054
hsa05203_Viral_carcinogenesis	6. Human Diseases	6.1. Cancers: Overview	-1.6	-1.33	-1.77	0.0012	0.0373	0	0.0218	0.1775	0.0012
hsa04218_Cellular_senescence	4. Cellular Processes	4.2. Cell growth and death	-1.88	-1.36	-1.77	0	0.0205	0.0001	0.0004	0.1197	0.0026
hsa04623_Cytosolic_DNA-sensing_pathway	5. Organismal Systems	5.1. Immune system	-1.42	-1.34	-1.7	0.0463	0.0881	0.0033	0.1765	0.2632	0.0323
hsa03440_Homologous_recombination	2. Genetic Information Processing	2.4. Replication and repair	-1.45	-1.54	-1.68	0.0497	0.0171	0.0062	0.1827	0.1058	0.0488
hsa03430_Mismatch_repair	2. Genetic Information Processing	2.4. Replication and repair	-1.61	-1.5	-1.64	0.0143	0.0536	0.0184	0.0869	0.2086	0.1073
hsa05218_Melanoma	6. Human Diseases	6.2. Cancers: Specific types	-1.79	-1.26	-1.63	0.0019	0.1214	0.0063	0.0278	0.3093	0.0488
hsa05216_Thyroid_cancer	6. Human Diseases	6.2. Cancers: Specific types	-1.38	-1.52	-1.56	0.0833	0.0304	0.0221	0.2417	0.1493	0.1163
hsa03015_mRNA_surveillance_pathway	2. Genetic Information Processing	2.2. Translation	-1.57	-1.45	-1.55	0.0068	0.0159	0.0063	0.0535	0.1042	0.0488
hsa05206_MicroRNAs_in_cancer	6. Human Diseases	6.1. Cancers: Overview	-1.51	-1.36	-1.52	0.0036	0.0171	0.0043	0.0355	0.1058	0.0401
hsa04530_Tight_junction	4. Cellular Processes	4.3. Cellular community - eukaryotes	-1.86	-1.22	-1.49	0	0.0996	0.0046	0.0005	0.2875	0.0417
hsa04720_Long-term_potentiation	5. Organismal Systems	5.6. Nervous system	-1.19	-1.15	-1.48	0.2004	0.232	0.0222	0.3918	0.4356	0.1163
hsa00670_One_carbon_pool_by_folate	1. Metabolism	1.8. Metabolism of cofactors and vitamins	-1.35	-0.96	-1.44	0.1053	0.5163	0.0924	0.2711	0.6592	0.2732
hsa04540_Gap_junction	4. Cellular Processes	4.3. Cellular community - eukaryotes	-1.55	-1.48	-1.44	0.015	0.0076	0.0368	0.0874	0.0668	0.1671
hsa04810_Regulation_of_actin_cytoskeleton	4. Cellular Processes	4.5. Cell motility	-1.73	-1.17	-1.43	0	0.1406	0.008	0.0014	0.3298	0.0575
hsa00770_Pantothenate_and_CoA_biosynthesis	1. Metabolism	1.8. Metabolism of cofactors and vitamins	-1.52	-1.51	-1.42	0.0476	0.0459	0.0892	0.1794	0.1996	0.2732
hsa04130_SNARE_interactions_in_vesicular_transport	2. Genetic Information Processing	2.3. Folding, sorting and degradation	-1.31	-1.19	-1.42	0.1129	0.2143	0.0523	0.2817	0.4191	0.2127
hsa04115_p53_signaling_pathway	4. Cellular Processes	4.2. Cell growth and death	-1.64	1.17	-1.42	0.0037	0.2279	0.0241	0.0361	0.4335	0.1241
hsa04520_Adherens_junction	4. Cellular Processes	4.3. Cellular community - eukaryotes	-1.72	-1.22	-1.39	0.0019	0.1488	0.0544	0.0278	0.3407	0.2164
hsa04010_MAPK_signaling_pathway	3. Environmental Information Processing	3.2. Signal transduction	-1.46	1.2	-1.39	0.0016	0.0891	0.0113	0.0276	0.2632	0.0758
hsa04120_Ubiquitin_mediated_proteolysis	2. Genetic Information Processing	2.3. Folding, sorting and degradation	-1.28	-1.01	-1.38	0.0778	0.4318	0.0172	0.2333	0.5801	0.1022
hsa03018_RNA_degradation	2. Genetic Information Processing	2.3. Folding, sorting and degradation	-1.35	-1.33	-1.38	0.0635	0.0632	0.0415	0.2101	0.2241	0.182
hsa05134_Legionellosis	6. Human Diseases	6.8. Infectious diseases: Bacterial	-1.19	-1.35	-1.36	0.2021	0.0883	0.0843	0.3928	0.2632	0.2685
hsa04915_Estrogen_signaling_pathway	5. Organismal Systems	5.2. Endocrine system	-1.43	-1.19	-1.36	0.0295	0.1723	0.0335	0.1373	0.3626	0.1546
hsa05221_Acute_myeloid_leukemia	6. Human Diseases	6.2. Cancers: Specific types	-0.73	-1.34	-1.36	0.9228	0.0894	0.0672	0.9319	0.2632	0.2443
hsa05034_Alcoholism	6. Human Diseases	6.5. Substance dependence	-1.32	0.82	-1.35	0.0802	0.8491	0.0326	0.2383	0.8857	0.1546
hsa00100_Steroid_biosynthesis	1. Metabolism	1.3. Lipid metabolism	-1.65	0.87	-1.33	0.01	0.6294	0.1426	0.0659	0.7375	0.3263
hsa05224_Breast_cancer	6. Human Diseases	6.2. Cancers: Specific types	-1.34	-1.17	-1.32	0.067	0.1689	0.0563	0.2134	0.3623	0.2171
hsa05418_Fluid_shear_stress_and_atherosclerosis	6. Human Diseases	6.6. Cardiovascular diseases	-1.51	-1.1	-1.32	0.0066	0.2544	0.0548	0.0535	0.4544	0.2164
hsa04114_Oocyte_meiosis	4. Cellular Processes	4.2. Cell growth and death	-1.16	0.87	-1.3	0.2111	0.73	0.072	0.4002	0.8056	0.2555
hsa05211_Renal_cell_carcinoma	6. Human Diseases	6.2. Cancers: Specific types	-1.3	-1.12	-1.3	0.0864	0.2537	0.0906	0.2471	0.4544	0.2732
hsa05214_Glioma	6. Human Diseases	6.2. Cancers: Specific types	-1.49	-1.12	-1.29	0.0181	0.2635	0.0946	0.0979	0.4591	0.2732
hsa05132_Salmonella_infection	6. Human Diseases	6.8. Infectious diseases: Bacterial	-1.62	1.06	-1.29	0.0001	0.316	0.0331	0.0039	0.5002	0.1546
hsa05223_Non-small_cell_lung_cancer	6. Human Diseases	6.2. Cancers: Specific types	-1.27	-1.03	-1.28	0.1029	0.4021	0.0925	0.269	0.561	0.2732
hsa05416_Viral_myocarditis	6. Human Diseases	6.6. Cardiovascular diseases	-1.68	1.06	-1.28	0.0097	0.3657	0.129	0.0659	0.5232	0.313
hsa04015_Rap1_signaling_pathway	3. Environmental Information Processing	3.2. Signal transduction	-1.48	1.12	-1.27	0.0033	0.1937	0.0749	0.0337	0.3965	0.2569
hsa04613_Neutrophil_extracellular_trap_formation			-1.69	1.09	-1.27	0.0004	0.2862	0.0905	0.0076	0.4687	0.2732
hsa05135_Yersinia_infection			-1.56	-1.07	-1.27	0.0031	0.3205	0.0782	0.0337	0.5002	0.2569
hsa05210_Colorectal_cancer	6. Human Diseases	6.2. Cancers: Specific types	-1.37	0.98	-1.26	0.0532	0.5194	0.1034	0.1936	0.6604	0.288
hsa05131_Shigellosis	6. Human Diseases	6.8. Infectious diseases: Bacterial	-1.58	1.15	-1.26	0.0003	0.1279	0.0418	0.0059	0.3187	0.182
hsa04136_Autophagy	4. Cellular Processes	4.1. Transport and catabolism	-1.13	-1.24	-1.23	0.2926	0.1725	0.1934	0.4622	0.3626	0.3916
hsa04936_Alcoholic_liver_disease			-1.16	-1.07	-1.23	0.1818	0.3002	0.1349	0.3625	0.4782	0.3182
hsa05014_Amyotrophic_lateral_sclerosis	6. Human Diseases	6.4. Neurodegenerative diseases	-1.29	-1.56	-1.22	0.0149	0.0001	0.0488	0.0874	0.0027	0.2039
hsa05215_Prostate_cancer	6. Human Diseases	6.2. Cancers: Specific types	-1.35	-1.11	-1.21	0.0666	0.2366	0.1582	0.2134	0.4361	0.3492
hsa05417_Lipid_and_atherosclerosis			-1.34	1.32	-1.21	0.0393	0.0433	0.0939	0.1687	0.1913	0.2732
hsa04662_B_cell_receptor_signaling_pathway	5. Organismal Systems	5.1. Immune system	-1.38	-1.05	-1.2	0.0594	0.3616	0.1816	0.2068	0.5221	0.3871
hsa05130_Pathogenic_Escherichia_coli_infection	6. Human Diseases	6.8. Infectious diseases: Bacterial	-1.46	0.98	-1.2	0.0083	0.5018	0.0958	0.06	0.6508	0.2741
hsa03420_Nucleotide_excision_repair	2. Genetic Information Processing	2.4. Replication and repair	-1.31	0.94	-1.19	0.096	0.5516	0.2048	0.2625	0.6737	0.3916
hsa03460_Fanconi_anemia_pathway	2. Genetic Information Processing	2.4. Replication and repair	-1	-0.96	-1.19	0.4526	0.5285	0.2036	0.5901	0.6619	0.3916
hsa04921_Oxytocin_signaling_pathway	5. Organismal Systems	5.2. Endocrine system	-1.41	-0.9	-1.19	0.0405	0.6894	0.1577	0.1692	0.7691	0.3492
hsa05031_Amphetamine_addiction	6. Human Diseases	6.5. Substance dependence	-1.27	-0.88	-1.19	0.1211	0.6512	0.2161	0.2935	0.7457	0.3916
hsa05322_Systemic_lupus_erythematosus	6. Human Diseases	6.3. Immune diseases	-1.36	0.49	-1.19	0.0639	1	0.1961	0.2101	1	0.3916
hsa04610_Complement_and_coagulation_cascades	5. Organismal Systems	5.1. Immune system	-1.45	1.16	-1.17	0.0409	0.2371	0.2347	0.1692	0.4361	0.4029
hsa05161_Hepatitis_B	6. Human Diseases	6.9. Infectious diseases: Viral	-1.09	0.97	-1.17	0.2835	0.5458	0.1654	0.4586	0.6692	0.3573
hsa03022_Basal_transcription_factors	2. Genetic Information Processing	2.1. Transcription	-1.1	0.73	-1.16	0.3316	0.8771	0.2554	0.5047	0.9065	0.4231
hsa04922_Glucagon_signaling_pathway	5. Organismal Systems	5.2. Endocrine system	-1.25	-1.48	-1.16	0.124	0.0113	0.2236	0.2947	0.0871	0.3925
hsa05212_Pancreatic_cancer	6. Human Diseases	6.2. Cancers: Specific types	-1.44	1.11	-1.16	0.0443	0.2722	0.2177	0.171	0.4605	0.3916
hsa04666_Fc_gamma_R-mediated_phagocytosis	5. Organismal Systems	5.1. Immune system	-1.56	1.18	-1.15	0.0113	0.1973	0.2256	0.0725	0.3985	0.3927
hsa05170_Human_immunodeficiency_virus_1_infection	6. Human Diseases	6.9. Infectious diseases: Viral	-1.17	-1.11	-1.15	0.152	0.2255	0.1571	0.3174	0.4335	0.3492
hsa05219_Bladder_cancer	6. Human Diseases	6.2. Cancers: Specific types	-1.38	1.23	-1.15	0.0605	0.1581	0.252	0.2077	0.3529	0.4209
hsa04216_Ferroptosis	4. Cellular Processes	4.2. Cell growth and death	-1.64	1.31	-1.14	0.01	0.1105	0.2821	0.0659	0.2951	0.4504
hsa05220_Chronic_myeloid_leukemia	6. Human Diseases	6.2. Cancers: Specific types	-1.42	1.2	-1.14	0.044	0.1664	0.2441	0.171	0.362	0.4167
hsa04390_Hippo_signaling_pathway	3. Environmental Information Processing	3.2. Signal transduction	-1.41	1.32	-1.13	0.0169	0.0418	0.2262	0.0937	0.1902	0.3927
hsa04014_Ras_signaling_pathway	3. Environmental Information Processing	3.2. Signal transduction	-1.12	1.14	-1.12	0.2217	0.1629	0.1898	0.4102	0.357	0.3916
hsa05017_Spinocerebellar_ataxia			-0.96	-1.78	-1.12	0.5509	0.0001	0.2519	0.6598	0.0029	0.4209
hsa05166_Human_T-cell_leukemia_virus_1_infection	6. Human Diseases	6.9. Infectious diseases: Viral	-1.2	1.17	-1.11	0.1397	0.1221	0.2118	0.3128	0.3093	0.3916
hsa05207_Chemical_carcinogenesis			-1.13	-1.23	-1.11	0.2326	0.1094	0.2649	0.4135	0.2951	0.4309
hsa05169_Epstein-Barr_virus_infection	6. Human Diseases	6.9. Infectious diseases: Viral	-1.22	-1.26	-1.1	0.1131	0.0653	0.2218	0.2817	0.2241	0.3916
hsa05230_Central_carbon_metabolism_in_cancer	6. Human Diseases	6.1. Cancers: Overview	1.04	-1.44	-1.1	0.3768	0.0418	0.3054	0.5268	0.1902	0.4637
hsa04210_Apoptosis	4. Cellular Processes	4.2. Cell growth and death	-1.42	1.03	-1.09	0.02	0.3775	0.3018	0.1029	0.5351	0.4637
hsa05100_Bacterial_invasion_of_epithelial_cells	6. Human Diseases	6.8. Infectious diseases: Bacterial	-1.57	1.36	-1.09	0.0121	0.0528	0.2982	0.0757	0.2086	0.4631
hsa05410_Hypertrophic_cardiomyopathy	6. Human Diseases	6.6. Cardiovascular diseases	-1.6	-1.28	-1.09	0.0156	0.1098	0.3182	0.0894	0.2951	0.4793
hsa05162_Measles	6. Human Diseases	6.9. Infectious diseases: Viral	-1.09	-0.85	-1.08	0.3088	0.8132	0.3035	0.4771	0.8695	0.4637
hsa04392_Hippo_signaling_pathway	3. Environmental Information Processing	3.2. Signal transduction	-1.49	1.05	-1.07	0.0322	0.3957	0.3757	0.1444	0.5558	0.5301
hsa04660_T_cell_receptor_signaling_pathway	5. Organismal Systems	5.1. Immune system	-1.09	-1.06	-1.06	0.302	0.3501	0.3465	0.4714	0.5103	0.5074
hsa05202_Transcriptional_misregulation_in_cancer	6. Human Diseases	6.1. Cancers: Overview	1.19	0.98	-1.05	0.1518	0.5055	0.3307	0.3174	0.6508	0.4909
hsa00790_Folate_biosynthesis	1. Metabolism	1.8. Metabolism of cofactors and vitamins	0.72	-0.91	-1.03	0.8501	0.578	0.4251	0.8698	0.6949	0.5561
hsa04144_Endocytosis	4. Cellular Processes	4.1. Transport and catabolism	-1.12	1.23	-1.03	0.2199	0.0647	0.3811	0.4094	0.2241	0.532
hsa03010_Ribosome	2. Genetic Information Processing	2.2. Translation	-0.69	-1.88	-1.02	0.9922	0	0.413	0.9922	0.0002	0.5561
hsa05160_Hepatitis_C	6. Human Diseases	6.9. Infectious diseases: Viral	-1.03	1.03	-1.02	0.3796	0.4043	0.4024	0.5275	0.561	0.5524
hsa00970_Aminoacyl-tRNA_biosynthesis	2. Genetic Information Processing	2.2. Translation	-0.59	-1.15	-1.01	0.9862	0.246	0.4447	0.9913	0.4468	0.5561
hsa04217_Necroptosis	4. Cellular Processes	4.2. Cell growth and death	-1.03	1.37	-1.01	0.4007	0.0289	0.4311	0.5383	0.1439	0.5561
hsa04622_RIG-I-like_receptor_signaling_pathway	5. Organismal Systems	5.1. Immune system	1.12	0.67	-1.01	0.2674	0.95	0.4457	0.4443	0.9593	0.5561
hsa04714_Thermogenesis	5. Organismal Systems	5.10. Environmental adaptation	1.23	-1.33	-1.01	0.0386	0.0129	0.4237	0.1681	0.0948	0.5561
hsa04972_Pancreatic_secretion	5. Organismal Systems	5.4. Digestive system	-1.11	-0.69	-1.01	0.2932	0.9418	0.4394	0.4622	0.9541	0.5561
hsa05340_Primary_immunodeficiency	6. Human Diseases	6.3. Immune diseases	-1.1	-0.9	-1.01	0.3562	0.5934	0.432	0.524	0.7063	0.5561
hsa05016_Huntington_disease	6. Human Diseases	6.4. Neurodegenerative diseases	-1.01	-1.47	-1	0.4363	0.0012	0.4535	0.5762	0.0233	0.56
hsa05213_Endometrial_cancer	6. Human Diseases	6.2. Cancers: Specific types	-1.37	0.94	-1	0.0656	0.5717	0.4407	0.2134	0.6901	0.5561
hsa01523_Antifolate_resistance	6. Human Diseases	6.12. Drug resistance: Antineoplastic	-0.98	0.96	-0.99	0.5102	0.5039	0.506	0.6357	0.6508	0.5954
hsa04270_Vascular_smooth_muscle_contraction	5. Organismal Systems	5.3. Circulatory system	-1.4	1.24	-0.99	0.0298	0.1085	0.4787	0.1373	0.2951	0.5778
[truncated: 213 more rows]
