# Supplementary material for: Chromosome 8p engineering reveals increased metastatic potential targetable by patient-specific synthetic lethality in liver cancer
Source: Sci Adv. 2023 Dec 22;9(51):eadh1442. doi: 10.1126/sciadv.adh1442 (PMC10745716; doi:10.1126/sciadv.adh1442)
Supplement: Supplementary file 2 — Data S1 to S5 [file sciadv.adh1442_data_s1_to_s5.zip › adh1442_Data_S4.xlsx]

## Sheet: overview
sheet	description
qPCR primer	sequences of primers used for RT-qPCR gene expression analysis
PCR primer	sequences of primers used for 8p clone screening and for interference of CRISPR edit (ICE) analysis
sgRNAs	sequences of sgRNA sequences used in validation experiments
siRNAs	sequences and target gene information of siRNA sequences used in validation experiments
NGS primer	sequences of primers used for PCR amplification and next-generation sequencing
antibodies	primary and secondary antibodies used for western blot and immunofluorescence

## Sheet: qPCR primer
qPCR primer
name	sequence	accession	amplicon	exon
ARHGDIA-F	GACCTGACGGGCGACCT	NM_001185077.3	186 bp	exon 3-6
ARHGDIA-R	CCCATAGCTGCCTACCATGT	NM_001185077.3	186 bp	exon 3-6
BMP6-F	CTCAACCGCAAGAGCCTTCTG	NM_001718.6	204 bp	exon 1-2
BMP6-R	CTCACCCTCAGGAATCTGGG	NM_001718.6	204 bp	exon 1-2
CDH1-F	AGCAGAACTAACACACGGGG	NM_001317184.2	103 bp	exon 11-12
CDH1-R	ACCCACCTCTAAGGCCATCT	NM_001317184.2	103 bp	exon 11-12
CLU-F	GCATGAAGTTCTACGCACGC	NM_001831.4	113 bp	exon 3-4
CLU-R	GCGGTCACCATTCATCCAGA	NM_001831.4	113 bp	exon 3-4
DLC1-F	GCAACTGGTTTCCCCCAGTA	NM_001348081.2	111 bp	exon 6-7
DLC1-R	AGCCTCAATGGCATCTCTGTC	NM_001348081.2	111 bp	exon 6-7
DMTN-F	TCGTGGCCAAGATGGACAAT	NM_001387753.1	181 bp	exon 3-5
DMTN-R	GATTTGGGTGACAGCGAGCG	NM_001387753.1	181 bp	exon 3-5
EPHX2-F	CTTTCCAGAAAGGGGGACCA	NM_001979.6	129 bp	exon 2-3
EPHX2-R	GGAGGCAGACTTTAGCGGTC	NM_001979.6	129 bp	exon 2-3
FBXO25-F1	AAGAAAGCACAAAGGAAAGGCAT	NM_183421.2	173 bp	exon 4-6
FBXO25-R	GTAATTCTTCTGTGCCACGCC	NM_183421.2	173 bp	exon 4-6
LOXL2-F	GGAAAGCGTACAAGCCAGAG	NM_002318.3	239 bp	exon 5-7
LOXL2-R	GCACTGGATCTCGTTGAGGT	NM_002318.3	239 bp	exon 5-7
MMP2-F	TGATGGCATCGCTCAGATCC	NM_004530.6	154bp	exon 9-10
MMP2-R	GGCCTCGTATACCGCATCAA	NM_004530.6	154bp	exon 9-10
MMP3-F	CTGGGCCAGGGATTAATGGA	NM_002422.5	143 bp	exon 4-5
MMP3-R	AGCTTCAGTGTTGGCTGAGT	NM_002422.5	143 bp	exon 4-5
MMP9-F	CGACGTCTTCCAGTACCGAG	NM_004994.3	189 bp	exon 12-13
MMP9-R	GTTGGTCCCAGTGGGGATTT	NM_004994.3	189 bp	exon 12-13
MSRA-F	CCTTTCCCAGAGGGAACACA	NM_001199729.3	190 bp	exon 2-4
MSRA-R	ACACCACTCGGACGACTTCT	NM_001199729.3	190 bp	exon 2-4
MYC-F	TGGTGCTCCATGAGGAGACA	NM_002467.6	132 bp	exon 2-3
MYC-R	GTGATCCAGACTCTGACCTT	NM_002467.6	132 bp	exon 2-3
NAT1-F	GTGGGGATGCCATGGACTTA	NM_001160174.3	141 bp	exon 1
NAT1-R	CTCCCAACATCGTGGTCTCA	NM_001160174.3	141 bp	exon 1
NAT2-F	TTACAGACCTTGGAAGCAAGAGG	NM_000015.3	158 bp	exon 1-2
NAT2-R	TCTGGTGCTCAAGAATGTCAG	NM_000015.3	158 bp	exon 1-2
NUDT17-F	TGCAGTCCAGCGACAAGAC	NM_001012758.3	216 bp	exon 2-5
NUDT17-R	TAGGAGGGTAGGCAGACTCC	NM_001012758.3	216 bp	exon 2-5
NUDT18-F	AAGAACGTGTGCTACGTGGT	NM_024815.4	76 bp	exon 1-2
NUDT18-R	TCTTGGCCTCCTGGATCAGT	NM_024815.4	76 bp	exon 1-2
PLPBP-F	GGAGTCGGGTGCGCATTG	NM_007198.4	133 bp	exon 1-2
PLPBP-R	CGATCACCATGTCTGCAGGT	NM_007198.4	133 bp	exon 1-2
PPP2CB-F	GCTGAACGAGAACCAAGTGC	NM_001009552.2	90 bp	exon 1-2
PPP2CB-R	ACAGGGCAACGAACCTCTTG	NM_001009552.2	90 bp	exon 1-2
PPP2R2A-F	GTCATCTTTCAACAGGAGCAGG	NM_001177591.2	169 bp	exon 3-4
PPP2R2A-R	GAGCAGCATTTTTCTGGGGT	NM_001177591.2	169 bp	exon 3-4
RHOBTB2-F	GATGGGGACGTCCTTGTGTT	NM_001374791.1	85 bp	exon 10-11
RHOBTB2-R	TGCAGATGTGGTGGAGACAC	NM_001374791.1	85 bp	exon 10-11
RUNX2-F	GCGCATTCCTCATCCCAGTA	NM_001024630.4	176 bp	exon 6-7
RUNX2-R	GGCTCAGGTAGGAGGGGTAA	NM_001024630.4	176 bp	exon 6-7
SH2D4A-F	TTCCACCCAAGCCTCAGTTC	NM_001363110.2	110 bp	exon 6-7
SH2D4A-R	CCGGATGATGTCCTCTTGGG	NM_001363110.2	110 bp	exon 6-7
SLUG-F	GCCAAACTACAGCGAACTGG	NM_003068.5	175 bp	exon 1-2
SLUG-R	GATGGGGCTGTATGCTCCTG	NM_003068.5	175 bp	exon 1-2
SNAI1-F	CGAAAGGCCTTCAACTGCAA	NM_005985.4	187 bp	exon 2-3
SNAI1-R	AGTGGGGACAGGAGAAGGG	NM_005985.4	187 bp	exon 2-3
SORBS3-F	AAGAACTGGCTGGAGGGAGA	NM_005775.5	155 bp	exon 16-17
SORBS3-R	TTGAAGGTGTACTGGGCCAC	NM_005775.5	155 bp	exon 16-17
SRSF4-F	TGCAGCTGGCAAGACCTAAA	NM_005626.5	80 bp	exon 3-4
SRSF4-R	TTTTTGCGTCCCTTGTGAGC	NM_005626.5	80 bp	exon 3-4
TWIST-F	TACGCCTTCTCGGTCTGGA	NM_000474.4	134 bp	exon 1-2
TWIST-R	CTGTCCATTTTCTCCTTCTCTGG	NM_000474.4	134 bp	exon 1-2
VEGFA-F	TTCTGGGCTGTTCTCGCTTC	NM_001025366.3	79 bp	exon 1
VEGFA-R	CTAGCACTTCTCGCGGCTC	NM_001025366.3	79 bp	exon 1
VEGFC-F	ACAGGCCAACCTCAACTCAA	NM_005429.4	206 bp	exon 2-3
VEGFC-R	CCCCACATCTGTAGACGGAC	NM_005429.4	206 bp	exon 2-3
WRN-F	TCCAACATCCCAGCTTGCTT	NM_000553.6	170 bp	exon 16-18
WRN-R	TCCACAGCAATGAGCGTGAT	NM_000553.6	170 bp	exon 16-18

## Sheet: PCR primer
PCR screening
name	Sequence	amplicon
8p-2-35MB-fw4	GCGGGTCTTACATGCTCTGG	1531 bp
8p-2-35MB-rv3	TCACAGCCCAGCTCAAGATTC	1531 bp
8p-2Mb-T7-fw	ACGAAGGAGCAGAAACGTGTGCTT	635 bp
8p-2Mb-T7-rv	GCCATGAGCCGGGGATCAGC	635 bp
8p-35Mb-T7-fw	TTCTCAGGCCTCCTTCAGCCTTGT	751 bp
8p-35Mb-T7-rv	AAAAGGGCAGCAGGGCACCAAG	751 bp
PCR for ICE
name	Sequence	amplicon
T7-sgNUDT17-1-F	TACAAAAATTTTAGCTGGGCGT	940 bp
T7-sgNUDT17-1-R	CAAGGAGGGTTAAATGACTTGC	940 bp
T7-sgNUDT17-2-F	TCCTCAAAAGATGTGCCCTTAT	971 bp
T7-sgNUDT17-2-R	GATCAGCTGACTGGTTACCTCC	971 bp
T7-sgNUDT18-F	CTGCACTTCTCTCCACACAGAC	809 bp
T7-sgNUDT18-R	AATGCTCCTCAAAGCATCTCTC	809 bp

## Sheet: sgRNAs
sgRNAs
name	gene	sgRNA sequence	exon
NTsgRNA	na	GTATTACTGATATTGGTGGG	na
sgNUDT17-1	NUDT17	GTATCTACTCGTGATCTCCC	exon 5
sgNUDT17-2	NUDT17	CTGGAGCGGAAGCCTAGCGG	exon 1
sgNUDT18-1	NUDT18	TACCAGCGCCCAGACAGTGT	exon 3
sgNUDT18-2	NUDT18	AGGATGTCATGGGCTCGCAG	exon 3

## Sheet: siRNAs
siRNAs
siRNA	Gene	mRNA Accsessions	siRNA Target Sequence	Supplier	product ID	Mean target gene expression [HLF]	Mean target gene expression [HCC68]
Allstars	na	na	na	Qiagen GmbH	SI03650318	na	na
siGFP	GFP	GFP	AAGCAGCACGACTTCTTCAAG	Qiagen GmbH	SI04380467	na	na
siCDH1 #12	CDH1	NM_004360	CTAGGTATTGTCTACTCTGAA	Qiagen GmbH	SI02653546	0.00757623	0.1595
siCDH1 #13	CDH1	NM_004360	TCGGCCTGAAGTGACTCGTAA	Qiagen GmbH	SI02654029	0.0275105	0.122
siARHGDIA #3	ARHGDIA	NM_001185077 NM_004309	CCGCTTCACAGACGACGACAA	Qiagen GmbH	SI00302631	0.0126667	0.0055
siARHGDIA #5	ARHGDIA	NM_001185077 NM_001185078 NM_004309	CCGTCTAACCATGATGCCTTA	Qiagen GmbH	SI05051025	0.0223333	0.0275
siEPHX2 #5	EPHX2	NM_001256482 NM_001256483 NM_001256484 NM_001979	TCAGCCGTTCATTTAGAAGAA	Qiagen GmbH	SI04230569	0.235333	0.362
siEPHX2 #6	EPHX2	NM_001256482 NM_001256483 NM_001256484 NM_001979	CAAGGCGATTTCAGCCAGAAA	Qiagen GmbH	SI04232732	0.056	0.3145
siDLC1 #5	DLC1	NM_001164271 NM_006094 NM_182643	GCCGATGTCGTAATTCCTATA	Qiagen GmbH	SI03219909	0.0913333	0.048
siDLC1 #6	DLC1	NM_001164271 NM_006094 NM_182643	TGCAGGCGTCTAAATACTTTA	Qiagen GmbH	SI03235785	0.0833333	0.0505
siMSRA #7	MSRA	NM_001135670 NM_001135671 NM_001199729 NM_012331	ACCGAAGTATAATCTATAGGA	Qiagen GmbH	SI04230002	0.451667	0.4305
siMSRA #8	MSRA	NM_001135670 NM_001135671 NM_001199729 NM_012331	CAGACTTTCTACTATGCGGAA	Qiagen GmbH	SI04370870	0.323333	0.1855
siCLU #2	CLU	NM_001171138 NM_001831 NM_203339 NR_038335 NR_045494	TGCGACAATCTCCTAAAGGAA	Qiagen GmbH	SI00028931	0.656667	0.8235
siCLU #3	CLU	NM_001171138 NM_001831 NM_203339 NR_038335 NR_045494	ACAGACCTGCATGAAGTTCTA	Qiagen GmbH	SI04270224	0.0136667	0.0125
siNAT1 #2	NAT1	NM_000662 NM_001160170 NM_001160171 NM_001160172 NM_001160173 NM_001160174 NM_001160175 NM_001160176 NM_001160179 XM_001127234	AAGGACAATACAGATCTAATA	Qiagen GmbH	SI00655242	0.083	0.08
siNAT1 #7	NAT1	NM_000662 NM_001160170 NM_001160171 NM_001160172 NM_001160173 NM_001160174 NM_001160175 NM_001160176 NM_001160179 XM_001127234	ATCCAGCTCACCAGTTATCAA	Qiagen GmbH	SI04362519	0.0696667	0.099
siNAT2 #5	NAT2	NM_000015	TCCCTCCAGTTAACAAATACA	Qiagen GmbH	SI04208127	0.0455	0.0795
siNAT2 #6	NAT2	NM_000015	TCAGGAGAGAGCAGTATATTA	Qiagen GmbH	SI04270224	0.0375	0.049
siDMTN #5	DMTN	NM_001114135 NM_001114136 NM_001114137 NM_001114138 NM_001114139 NM_001978	ACCAGGGAACGTCTAAATCTT	Qiagen GmbH	SI04283055	0.261667	0.1405
siDMTN #8	DMTN	NM_001114135 NM_001114136 NM_001114137 NM_001114138 NM_001114139 NM_001978	AAGGTTGCATTGGGTCCCTAA	Qiagen GmbH	SI04750284	0.254	0.1955
siRHOBTB2 #5	RHOBTB2	NM_001160036 NM_001160037 NM_015178	CCCGATCATCGTGGTGCCCGA	Qiagen GmbH	SI03184608	0.196333	0.265
siRHOBTB2 #7	RHOBTB2	NM_001160036 NM_001160037 NM_015178	CTCCCGAGACGTGGTAGATGA	Qiagen GmbH	SI04229596	0.139333	0.209
siPPP2R2A #5	PPP2R2A	NM_001177591 NM_002717	CTGCAGATGATTTGCGGATTA	Qiagen GmbH	SI02225825	0.116	0.126
siPPP2R2A #6	PPP2R2A	NM_001177591 NM_002717	ATGGAAGGTATAGAGATCCTA	Qiagen GmbH	SI02225832	0.083	0.115
siPPP2CB #12	PPP2CB	NM_001009552 NM_004156	CCGACAAATTACCCAAGTATA	Qiagen GmbH	SI02225797	0.0206667	0.0415
siPPP2CB #14	PPP2CB	NM_001009552 NM_004156	ATGGAATTAGATGACACTTTA	Qiagen GmbH	SI02777397	0.0326667	0.05
siPool	Gene	NCBI Gene ID	siRNA Target Sequence	siRNA number	Supplier
siPool negative ctrl	na	na	na	na	siTOOLs Biotech GmbH
siPool NUDT17	NUDT17	200035	CCCAGGAATCACAGCAGCA	1	siTOOLs Biotech GmbH
siPool NUDT17	NUDT17	200035	CGAGAACTTTGGGAGGAGA	2	siTOOLs Biotech GmbH
siPool NUDT17	NUDT17	200035	CCGGATCCAACCAAACCCA	3	siTOOLs Biotech GmbH
siPool NUDT17	NUDT17	200035	CGCCCTTATGTGGCTGACA	4	siTOOLs Biotech GmbH
siPool NUDT17	NUDT17	200035	GGAACCAAGTTTGCCCTCA	5	siTOOLs Biotech GmbH
siPool NUDT17	NUDT17	200035	GGAACTAGAGGAGGATGGA	6	siTOOLs Biotech GmbH
siPool NUDT17	NUDT17	200035	GGACGGCTTGTCCTCTCGA	7	siTOOLs Biotech GmbH
siPool NUDT17	NUDT17	200035	GCCCTTTTGCGGCCCTGGA	8	siTOOLs Biotech GmbH
siPool NUDT17	NUDT17	200035	CTTGAAGCGAGGACGGCTT	9	siTOOLs Biotech GmbH
siPool NUDT17	NUDT17	200035	CTCCTGCGGATGATCCCAA	10	siTOOLs Biotech GmbH
siPool NUDT17	NUDT17	200035	CCTCTGGGTTTATGGGAGT	11	siTOOLs Biotech GmbH
siPool NUDT17	NUDT17	200035	GGAGTCGGTGAGCTTCGCA	12	siTOOLs Biotech GmbH
siPool NUDT17	NUDT17	200035	GGGAGGAGAGTGGACTACA	13	siTOOLs Biotech GmbH
siPool NUDT17	NUDT17	200035	CCCATTCACTGCAGCTTGA	14	siTOOLs Biotech GmbH
siPool NUDT17	NUDT17	200035	GTGGCTGACACCAGATGTA	15	siTOOLs Biotech GmbH
siPool NUDT17	NUDT17	200035	CTGCAGTCCAGCGACAAGA	16	siTOOLs Biotech GmbH
siPool NUDT17	NUDT17	200035	GTCTGGAAAGTGAAGTGTA	17	siTOOLs Biotech GmbH
siPool NUDT17	NUDT17	200035	GCAGAGGATGGGACAGAGA	18	siTOOLs Biotech GmbH
siPool NUDT17	NUDT17	200035	CGTGTAAAAGTGCAGCTTA	19	siTOOLs Biotech GmbH
siPool NUDT17	NUDT17	200035	CAGCAAAGGAAGAATGGAA	20	siTOOLs Biotech GmbH
siPool NUDT17	NUDT17	200035	CGACCTCTGGTCCTGCACA	21	siTOOLs Biotech GmbH
siPool NUDT17	NUDT17	200035	GAGTCTGCCTACCCTCCTA	22	siTOOLs Biotech GmbH
siPool NUDT17	NUDT17	200035	CCATGGCAGAGGACAAAGA	23	siTOOLs Biotech GmbH
siPool NUDT17	NUDT17	200035	GGGACGTGGCCCATTCACT	24	siTOOLs Biotech GmbH
siPool NUDT17	NUDT17	200035	CCGCTAGGCTTCCGCTCCA	25	siTOOLs Biotech GmbH
siPool NUDT17	NUDT17	200035	GCCGTCATTCTGCAGTCCA	26	siTOOLs Biotech GmbH
siPool NUDT17	NUDT17	200035	CCAGTTCTCTTGGGTCCCT	27	siTOOLs Biotech GmbH
siPool NUDT17	NUDT17	200035	CGACAAGACTGTCTTGCTA	28	siTOOLs Biotech GmbH
siPool NUDT17	NUDT17	200035	GGACGGAGGGCTTCGAGAA	29	siTOOLs Biotech GmbH
siPool NUDT17	NUDT17	200035	GGCACGTGGAACTTGAGGA	30	siTOOLs Biotech GmbH
siPool NUDT18	NUDT18	79873	CCGAGACACTGCTGTCCGT	1	siTOOLs Biotech GmbH
siPool NUDT18	NUDT18	79873	CCCAAGAGCTACCCTGTGA	2	siTOOLs Biotech GmbH
siPool NUDT18	NUDT18	79873	GGTTGCTTGGACTGCAGCA	3	siTOOLs Biotech GmbH
siPool NUDT18	NUDT18	79873	CCAGCGTGCACAGCTGCGA	4	siTOOLs Biotech GmbH
siPool NUDT18	NUDT18	79873	GCACTGTGAGCCCGAGACA	5	siTOOLs Biotech GmbH
siPool NUDT18	NUDT18	79873	CTGATCCAGGAGGCCAAGA	6	siTOOLs Biotech GmbH
siPool NUDT18	NUDT18	79873	CACCTGGGCCGAGATCACA	7	siTOOLs Biotech GmbH
siPool NUDT18	NUDT18	79873	CACTTGGTGGTGGAGATCA	8	siTOOLs Biotech GmbH
siPool NUDT18	NUDT18	79873	GTGATGGCATCTGTTTGAA	9	siTOOLs Biotech GmbH
siPool NUDT18	NUDT18	79873	CCCATGACATCCTGCACCT	10	siTOOLs Biotech GmbH
siPool NUDT18	NUDT18	79873	GCCTGTGGCCTCGACCCTA	11	siTOOLs Biotech GmbH
siPool NUDT18	NUDT18	79873	CCAGACAGTGTGGGTGTTA	12	siTOOLs Biotech GmbH
siPool NUDT18	NUDT18	79873	GGGATCCTCTGTTGTCCCA	13	siTOOLs Biotech GmbH
siPool NUDT18	NUDT18	79873	GGTGGAATTCTCAAGACTT	14	siTOOLs Biotech GmbH
siPool NUDT18	NUDT18	79873	GTCCCAGTGAACAGATAGA	15	siTOOLs Biotech GmbH
siPool NUDT18	NUDT18	79873	GTCTGACCCTGCACCACTT	16	siTOOLs Biotech GmbH
siPool NUDT18	NUDT18	79873	CCGCTGCGAGCCCATGACA	17	siTOOLs Biotech GmbH
siPool NUDT18	NUDT18	79873	CCTGCACCTGGTTGAACTA	18	siTOOLs Biotech GmbH
siPool NUDT18	NUDT18	79873	GCCCAGGGATCCAGGATGA	19	siTOOLs Biotech GmbH
siPool NUDT18	NUDT18	79873	CCGATGCGGAGTCCCTGCA	20	siTOOLs Biotech GmbH
siPool NUDT18	NUDT18	79873	CCGTGTTCCTCAGCGAGCA	21	siTOOLs Biotech GmbH
siPool NUDT18	NUDT18	79873	GCCTCGACCCTATGGAGCA	22	siTOOLs Biotech GmbH
siPool NUDT18	NUDT18	79873	CCGTGCGGCTGCGGAAGAA	23	siTOOLs Biotech GmbH
siPool NUDT18	NUDT18	79873	CGCCCAGTATCGCCAGCAA	24	siTOOLs Biotech GmbH
siPool NUDT18	NUDT18	79873	GGTGAGAACTTCTCTTGGT	25	siTOOLs Biotech GmbH
siPool NUDT18	NUDT18	79873	CCTGTGATCTGGTCTGCCA	26	siTOOLs Biotech GmbH
siPool NUDT18	NUDT18	79873	CCTCCTGGGTCCGCTTCGT	27	siTOOLs Biotech GmbH
siPool NUDT18	NUDT18	79873	GCATGAAGATGGCCGTCCT	28	siTOOLs Biotech GmbH
siPool NUDT18	NUDT18	79873	GTGGGTGTTAGTGGGCACA	29	siTOOLs Biotech GmbH
siPool NUDT18	NUDT18	79873	GTGCTGGCCGTGTTCCTCA	30	siTOOLs Biotech GmbH

## Sheet: NGS primer
NGS primer
name	sequence	flowcell anneal	index primer	stagger	priming site
NGS-Fwd-1	AATGATACGGCGACCACCGAGATCTACACTCTTTCCCTACACGACGCTCTTCCGATCTTAAGTAGAGGCTTTATATATCTTGTGGAAAGGACGAAACACC	AATGATACGGCGACCACCGAGATCT	ACACTCTTTCCCTACACGACGCTCTTCCGATCT	TAAGTAGAG	GCTTTATATATCTTGTGGAAAGGACGAAACACC
NGS-Fwd-2	AATGATACGGCGACCACCGAGATCTACACTCTTTCCCTACACGACGCTCTTCCGATCTATCATGCTTAGCTTTATATATCTTGTGGAAAGGACGAAACACC	AATGATACGGCGACCACCGAGATCT	ACACTCTTTCCCTACACGACGCTCTTCCGATCT	ATCATGCTTA	GCTTTATATATCTTGTGGAAAGGACGAAACACC
NGS-Fwd-3	AATGATACGGCGACCACCGAGATCTACACTCTTTCCCTACACGACGCTCTTCCGATCTGATGCACATCTGCTTTATATATCTTGTGGAAAGGACGAAACACC	AATGATACGGCGACCACCGAGATCT	ACACTCTTTCCCTACACGACGCTCTTCCGATCT	GATGCACATCT	GCTTTATATATCTTGTGGAAAGGACGAAACACC
NGS-Fwd-4	AATGATACGGCGACCACCGAGATCTACACTCTTTCCCTACACGACGCTCTTCCGATCTCGATTGCTCGACGCTTTATATATCTTGTGGAAAGGACGAAACACC	AATGATACGGCGACCACCGAGATCT	ACACTCTTTCCCTACACGACGCTCTTCCGATCT	CGATTGCTCGAC	GCTTTATATATCTTGTGGAAAGGACGAAACACC
NGS-Fwd-5	AATGATACGGCGACCACCGAGATCTACACTCTTTCCCTACACGACGCTCTTCCGATCTTCGATAGCAATTCGCTTTATATATCTTGTGGAAAGGACGAAACACC	AATGATACGGCGACCACCGAGATCT	ACACTCTTTCCCTACACGACGCTCTTCCGATCT	TCGATAGCAATTC	GCTTTATATATCTTGTGGAAAGGACGAAACACC
NGS-Fwd-6	AATGATACGGCGACCACCGAGATCTACACTCTTTCCCTACACGACGCTCTTCCGATCTATCGATAGTTGCTTGCTTTATATATCTTGTGGAAAGGACGAAACACC	AATGATACGGCGACCACCGAGATCT	ACACTCTTTCCCTACACGACGCTCTTCCGATCT	ATCGATAGTTGCTT	GCTTTATATATCTTGTGGAAAGGACGAAACACC
NGS-Fwd-7	AATGATACGGCGACCACCGAGATCTACACTCTTTCCCTACACGACGCTCTTCCGATCTGATCGATCCAGTTAGGCTTTATATATCTTGTGGAAAGGACGAAACACC	AATGATACGGCGACCACCGAGATCT	ACACTCTTTCCCTACACGACGCTCTTCCGATCT	GATCGATCCAGTTAG	GCTTTATATATCTTGTGGAAAGGACGAAACACC
NGS-Fwd-8	AATGATACGGCGACCACCGAGATCTACACTCTTTCCCTACACGACGCTCTTCCGATCTCGATCGATTTGAGCCTGCTTTATATATCTTGTGGAAAGGACGAAACACC	AATGATACGGCGACCACCGAGATCT	ACACTCTTTCCCTACACGACGCTCTTCCGATCT	CGATCGATTTGAGCCT	GCTTTATATATCTTGTGGAAAGGACGAAACACC
NGS-Fwd-9	AATGATACGGCGACCACCGAGATCTACACTCTTTCCCTACACGACGCTCTTCCGATCTACGATCGATACACGATCGCTTTATATATCTTGTGGAAAGGACGAAACACC	AATGATACGGCGACCACCGAGATCT	ACACTCTTTCCCTACACGACGCTCTTCCGATCT	ACGATCGATACACGATC	GCTTTATATATCTTGTGGAAAGGACGAAACACC
NGS-Fwd-10	AATGATACGGCGACCACCGAGATCTACACTCTTTCCCTACACGACGCTCTTCCGATCTTACGATCGATGGTCCAGAGCTTTATATATCTTGTGGAAAGGACGAAACACC	AATGATACGGCGACCACCGAGATCT	ACACTCTTTCCCTACACGACGCTCTTCCGATCT	TACGATCGATGGTCCAGA	GCTTTATATATCTTGTGGAAAGGACGAAACACC
name	sequence	flowcell anneal	barcode	index primer	priming site
NGS-KO-Rev-1	CAAGCAGAAGACGGCATACGAGATTCGCCTTGGTGACTGGAGTTCAGACGTGTGCTCTTCCGATCTCCGACTCGGTGCCACTTTTTCAA	CAAGCAGAAGACGGCATACGAGAT	TCGCCTTG	GTGACTGGAGTTCAGACGTGTGCTCTTCCGATCT	CCGACTCGGTGCCACTTTTTCAA
NGS-KO-Rev-2	CAAGCAGAAGACGGCATACGAGATATAGCGTCGTGACTGGAGTTCAGACGTGTGCTCTTCCGATCTCCGACTCGGTGCCACTTTTTCAA	CAAGCAGAAGACGGCATACGAGAT	ATAGCGTC	GTGACTGGAGTTCAGACGTGTGCTCTTCCGATCT	CCGACTCGGTGCCACTTTTTCAA
NGS-KO-Rev-3	CAAGCAGAAGACGGCATACGAGATGAAGAAGTGTGACTGGAGTTCAGACGTGTGCTCTTCCGATCTCCGACTCGGTGCCACTTTTTCAA	CAAGCAGAAGACGGCATACGAGAT	GAAGAAGT	GTGACTGGAGTTCAGACGTGTGCTCTTCCGATCT	CCGACTCGGTGCCACTTTTTCAA
NGS-KO-Rev-4	CAAGCAGAAGACGGCATACGAGATATTCTAGGGTGACTGGAGTTCAGACGTGTGCTCTTCCGATCTCCGACTCGGTGCCACTTTTTCAA	CAAGCAGAAGACGGCATACGAGAT	ATTCTAGG	GTGACTGGAGTTCAGACGTGTGCTCTTCCGATCT	CCGACTCGGTGCCACTTTTTCAA
NGS-KO-Rev-5	CAAGCAGAAGACGGCATACGAGATCGTTACCAGTGACTGGAGTTCAGACGTGTGCTCTTCCGATCTCCGACTCGGTGCCACTTTTTCAA	CAAGCAGAAGACGGCATACGAGAT	CGTTACCA	GTGACTGGAGTTCAGACGTGTGCTCTTCCGATCT	CCGACTCGGTGCCACTTTTTCAA
NGS-KO-Rev-6	CAAGCAGAAGACGGCATACGAGATGTCTGATGGTGACTGGAGTTCAGACGTGTGCTCTTCCGATCTCCGACTCGGTGCCACTTTTTCAA	CAAGCAGAAGACGGCATACGAGAT	GTCTGATG	GTGACTGGAGTTCAGACGTGTGCTCTTCCGATCT	CCGACTCGGTGCCACTTTTTCAA
NGS-KO-Rev-7	CAAGCAGAAGACGGCATACGAGATTTACGCACGTGACTGGAGTTCAGACGTGTGCTCTTCCGATCTCCGACTCGGTGCCACTTTTTCAA	CAAGCAGAAGACGGCATACGAGAT	TTACGCAC	GTGACTGGAGTTCAGACGTGTGCTCTTCCGATCT	CCGACTCGGTGCCACTTTTTCAA
Reamplification
with barcodes E01, G01, E04, F04, G04, H04 of NEBNext Multiplex Oligos for Illumina (NEB #E6440)
Position	i7 Index read	i5 Index read
E1	AAGACCGT	GTCGATTG
G1	TAGGAGCT	GCCTTAAC
E4	GAATCCGT	CAACTCCA
F4	CATGAGCA	GATCTTGC
G4	CTTAGGAC	CTTCACTG
H4	ATCTGACC	CTCGACTT

## Sheet: antibodies
Antibodies
antigen	species	supplier	product	experiments	dilution
GAPDH	rabbit	Cell signaling	2118	WB	1:5000
Vinculin	mouse	Sigma-Aldrich	V9131	WB	1:5000
HA	mouse	Thermo fisher	26183	WB	1:1000
DLC1	mouse	BD Biosciences	612021	WB	1:500
NUDT18	rabbit	Novus Biologicals	NBP2-94736	WB	1:1000
Anti-8-Hydroxy-2'-deoxyguanosine	mouse	Biomol	JAI-MOG-020P	IF	1:50
Cas9	mouse	active motif	61578	WB	1:1000
FLAG	mouse	Sigma-Aldrich	F1804	WB	1:3000
IRDye 680LT anti-mouse IgG	donkey	LI-COR Biosciences	926-68022	WB	1:10,000
IRDye 680LT anti-rabbit IgG	donkey	LI-COR Biosciences	926-68023	WB	1:10,000
IRDye 800CW anti-mouse IgG	donkey	LI-COR Biosciences	926-32212	WB	1:10,000
IRDye 800CW anti-rabbit IgG	donkey	LI-COR Biosciences	926-32213	WB	1:10,000
Cy™3 AffiniPure Donkey Anti-Mouse IgG	donkey	Jackson ImmunoResearch	715-165-150	IF	1:500
Alexa Fluor® 488 AffiniPure Donkey Anti-Mouse IgG	donkey	Jackson ImmunoResearch	715-545-150	IF	1:250
